# Supplementary material for: Herbivore diversity effects on Arctic tundra ecosystems: a systematic review
Source: Environ Evid. 2024 Mar 25;13:6. doi: 10.1186/s13750-024-00330-9 (PMC11378771; doi:10.1186/s13750-024-00330-9)
Supplement: Supplementary file 1 — Additional file 1: ROSES form for systematic review reports. [file 13750_2024_330_MOESM1_ESM.xlsx]

## Sheet: README
ROSES for Systematic Review Reports. Version 1.0
November 2017
Neal R Haddaway, Biljana Macura, Paul Whaley, and Andrew Pullin
Column descriptions
Section/sub-section - The sections or sub-sections listed below correspond to sections in CEE systematic review and map protocols and final reports: please see the relevant text under these subheadings for information within a specific review.
Topic - the section or sub-section is further broken down for the purposes of clarity.
Description/Further explanation - Details of what is needed in each section or sub-section are provided, along with practical advice and links to relevant guidance.
Checklist/Meta-data - Checklist items MUST be completed. Meta-data items correspond to information that should be reported as data or short descriptions that will be used to populate the Summary Record and Flow Diagram. Any meta-data items where stages were not performed (e.g. grey literature searching), this should be stated (e.g. ‘Not performed’).
Author response - authors should select or write a response for meta-data, or select 'yes' or 'no' for checklist items. Further details may be provided in Comments (see below).
Comments - authors may supplement their response with a brief comment.
Please cite as: Haddaway NR, Macura B, Whaley P, and Pullin AS. 2017. ROSES for Systematic Review Reports. Version 1.0. DOI: 10.6084/m9.figshare.5897272.

## Sheet: Review report
Section/sub-section	Topic	Description	Further explanation	Checklist/meta-data	Author response	Comments
Title	Title	The title must indicate that it is a systematic review, and should indicate if it is an update/amendment: e.g. "…A systematic review update."	The title should normally be the same or very similar to the review question.	Meta-data	checked	The title is similar to the protocol and indicates that it is a systematic review.
Type of review	Type of review	Select one of the following types of review: systematic review, systematic review update, systematic review amendment, systematic review from a systematic map	See CEE Guidance on amendments and updates [1]	Meta-data	systematic review
Authors' contacts	Authors' contacts	The full names, institutional addresses and email addresses for all authors must be provided.		Checklist	Yes
Abstract	Structured summary	The abstract of the manuscript must not exceed 500 words and must be structured into separate sections: Background, the context and purpose of the review, including the review question; Methods, how the review was performed and statistical tests used (specifically mention search strategy, inclusion criteria, critical appraisal, data extraction and synthesis); Results, the main findings, including…		Checklist	Yes
Background	Background	Describe the rationale for the review in the context of what is already known. Reviews must indicate why this study was necessary and what it aims to contribute to the field.	A theory of change and/or conceptual model should be presented that links the intervention or exposure to the outcome.	Checklist	Yes	A conceptual model is presented in Figure 1 for how herbivore diversity can affect the responses of outcome variables
Stakeholder engagement	Stakeholder engagement	The actual role of stakeholders throughout the review process (e.g. in the formulation of the question) must be described and explained (using a broad definition of ‘stakeholder’, including e.g. researchers, funders and other decision-makers; see [2])		Checklist	Yes	A paragraph is included at the end of the background section explaining who the main stakeholders are (researchers and scientists working for conservation and environmental management agencies) and their engagement in the process
Objective of the review	Objective	Describe the primary question and secondary questions (when applicable).	The primary question is the main question of the review. The secondary questions are usually linked to sources of heterogeneity (effect modifiers).	Checklist	Yes	The primary question is clearly identified.
	Definition of the question components	Provide reference to the question key elements, e.g. population(s), intervention(s)/exposure(s), comparator(s), and outcome(s).	For other question types see [3,4]	Meta-data	checked	Population, exposure, comparator and outcome are clearly identified.
Methods	Protocol	Provide citation, DOI or open-access link to published protocol.	The protocol should be peer-reviewed and publicly available online (open access).	Meta-data	checked	A reference to the published protocol is provided: Barrio IC, Barbero-Palacios L, Kaarlejärvi E, Speed JDM, Heiðmarsson S, Hik DS, Soininen EM. 2022. What are the effects of herbivore diversity on tundra ecosystems? A systematic review protocol. Environmental Evidence 11: 1–11. DOI: 10.1186/s13750-022-00257-z
	Deviations from protocol	Describe any ways in which the final methods of the review deviate from those set out in the protocol along with a justification.		Checklist	Yes	A specific section on deviations from the protocol is included.
Searches	Search strategy	Detail the search strategy used, including: database names accessed, dates of searching, institutional subscriptions (or date ranges subscribed for each database), search options (e.g. ‘topic words’ or ‘full text’ search facility), efforts to source grey literature, other sources of evidence (e.g. hand searching, calls for evidence/submission of evidence by stakeholders).		Checklist	Yes	Full details on the search engines and databases used, including the date when the search was conducted, details of institutional subscriptions used to access the global search sources and search options are included in Additional file 2.
	Search string	Provide Boolean-style full search string and state the platform for which the string is formatted (e.g. Web of Science format)		Meta-data	checked	The full search string (formatted for Web of Science) is specified in the text.
	Languages - bibliographic databases	List languages used in bibliographic database searches		Meta-data	checked	Languages used in bibliographic database searches are indicated in Additional file 2
	Languages – grey literature	List languages used in organisational website searches and web-based search engines		Meta-data	checked	Languages used in bibliographic database searches are indicated in Additional file 2
	Bibliographic databases	Provide the number of bibliographic databases searched		Meta-data	3	The list of bibliographic databases, web-based search engines and organisational databases used is indicated in Additional file 2. Bibliographic databases included Web of Knowledge, Scopus and Google Scholar.
	Web-based search engines	Provide the number of web-based search engines searched		Meta-data	13	The list of bibliographic databases, web-based search engines and organisational databases used is indicated in Additional file 2.
	Organisational websites	Provide the number of organisational websites searched		Meta-data	34	The list of bibliographic databases, web-based search engines and organisational databases used is indicated in Additional file 2.
	Estimating comprehensiveness of the search	Describe the process by which the comprehensiveness of the search strategy was assessed (i.e. list of benchmark articles)		Checklist	Yes	The specificity, sensitivity and comprehensiveness of the search string were assessed during protocol development.
	Search update	Describe any update to searches undertaken during the conduct of the review	Compulsory (if update performed). A search update is good practice if original searches were performed more than two years prior to review completion.	Checklist	n/a	No search update was conducted.
Article screening and study inclusion criteria	Screening strategy	Describe the methodology for screening articles/studies for relevance. Methods for consistency of screening decisions (at title, abstract, and full texts levels) checking must be described.		Checklist	Yes	The methodology for article screening is described, as well as the methods used to assess the repeatability of the screening process. A list of articles excluded at each stage with reasons for exclusion is provided in Additional file 2.
	Inclusion criteria	Describe the inclusion criteria used to assess relevance of identified articles/studies. These must be broken down into the question key elements (e.g. relevant subject(s), intervention(s)/exposure(s), comparator(s), outcome(s), study design(s)) and any other restrictions (e.g. date ranges or languages).		Checklist	Yes	Inclusion criteria are described, and are broken down into the question key elements i.e., population, exposure, comparator, outcome and study design).
Critical appraisal	Critical appraisal strategy	Describe here the method used for critical appraisal of study validity (including assessment of individual studies and the evidence base as a whole). Describe how repeatability of critical appraisal of study validity was tested.		Checklist	Yes	Critical appraisal was based on the seven criteria defined by Konno et al. (2021). The repeatability of the study validity assessment was tested by measuring the consistency of reviewers in classifying each risk of bias criterion.
	Critical appraisal used in synthesis	Describe how the information from critical appraisal was used in synthesis.		Checklist	Yes	Critical appraisal (overall risk of bias criterion) was included in the meta-regression models as a moderator.
Data extraction	Meta-data extraction and coding strategy	Describe the method for meta-data extraction and coding for studies, providing lists of variables that will be extracted as meta-data and those that will be coded. Describe how repeatability of meta-data/data extraction and coding was tested.	Optional, a map database can be included within a systematic review	Checklist	Yes	Methodology for data extraction is described (the template used was provided as an additional file to the systematic review protocol). Consistency in data extraction was ensured by using this template and the organization of several training workshops for co-authors. Once the database of all coded studies was assembled, two reviewers (LBP and ICB) checked for accuracy, corrected obvious errors in…
	Data extraction strategy	Describe the method for extraction of qualitative and/or quantitative study findings. Describe how repeatability of data extraction was tested.		Checklist	Yes	Methodology for data extraction is described (the template used was provided as an additional file to the systematic review protocol). Consistency in data extraction was ensured by using this template and the organization of several training workshops for co-authors. Once the database of all coded studies was assembled, two reviewers (LBP and ICB) checked for accuracy, corrected obvious errors in…
	Approaches to missing data	Describe any process for obtaining and confirming missing or unclear information or data from authors.		Checklist	Yes	In a few cases (n = 10 articles), authors of relevant articles were contacted for access to unpublished primary data or to ask for confirmation of missing or unclear information.
Potential effect modifiers/reasons for heterogeneity	Potential effect modifiers/reasons for heterogeneity	Provide a list of and justification for the effect modifiers/reasons for heterogeneity that will be considered in the review. Also provide details of how the list was compiled (including consultation of external experts).		Checklist	Yes	Key sources of heterogeneity (effect modifiers) were identified based on expert knowledge and discussions with relevant stakeholders during protocol development.
Data synthesis and presentation	Type of synthesis	State the type of synthesis conducted as part of the systematic review (narrative only, narrative and quantitative, narrative and qualitative, narrative, qualitative and quantitative, narrative and mixed-methods)		Meta-data	Narrative and quantitative
	Narrative synthesis strategy	Describe methods used for narratively synthesising the evidence base in the form of descriptive statistics, tables (including SM database) and figures. Study findings must only be narratively synthesised and vote-counting must be avoided.		Checklist	Yes	The overview of the studies included in the systematic review is provided as a narrative synthesis.
	Quantitative synthesis strategy	If data are appropriate for quantitative synthesis, describe methods for calculating effect sizes, methods for handling complex data, statistical methods for combining data from individual studies, and any exploration of heterogeneity and publication bias. If all studies were not selected for synthesis explain criteria for selection (e.g. incomplete or missing information).	Compulsory (if quantitative synthesis performed)	Checklist	Yes	Methods for data synthesis are described, including calculation of effect sizes, handling of missing and complex data and synthesis.
	Qualitative synthesis strategy	Describe methods used for synthesising qualitative data and justify your methodological choices. Describe if and how you plan to analyse subgroups/subsets of data. If all studies were not selected for synthesis explain criteria for selection (e.g. incomplete or missing information).	Compulsory (if qualitative synthesis performed)	Checklist	n/a
	Other synthesis strategies	Describe any other approaches used for synthesising data or combining qualitative and quantitative syntheses (e.g. mixed methods) and justify your choice of methodology.	Compulsory (if other synthesis performed)	Checklist	n/a
	Assessment of risk of publication bias	Describe methods for examining the possible influence of publication bias on the synthesis.	This may be done for quantitative syntheses using diagnostic plots or statistical tests.	Checklist	Yes	Publication bias (both small study effect and decline effect) were tested in meta-regression models as recommended by Nakagawa et al (2023)
	Knowledge gap and cluster identification strategy	Describe the methods used to identify and/or prioritise key knowledge gaps (unrepresented or underrepresented subtopics that warrant further primary research) and knowledge clusters (well-represented subtopics that are amenable to full synthesis via systematic review).	Optional	Checklist	n/a
	Demonstrating procedural independence	Describe the role of systematic reviewers (who have also authored articles to be considered within the review) in decisions regarding inclusion or critical appraisal of their own work.	Reviewers who have authored articles to be considered within the review should be prevented from unduly influencing inclusion decisions, for example by delegating tasks appropriately.	Checklist	Yes	Reviewers did not assess studies they had authored or co-authored.
Results	Description of review process	Describe the review process including the volume of evidence identified from all sources and retained through each stage of the review. Must also display the number of articles/studies included at all stages of the review in a flow diagram, including the number of articles/studies excluded at each stage.		Checklist	Yes	The review process is described in the text and a ROSES diagram shows the number of articles/studies included and excluded at each stage. A list of articles included/excluded at each stage with reasons for exclusion is provided in Additional file 2.
	Number of search results	Provide the number of search results from bibliographic databases (including updates if conducted) prior to duplicate removal.	This number should not include web-based search engine or organisational website searches: this will help assessment of the efficiency of the primary search string.	Meta-data	5181	These numbers are provided in the ROSES diagram
	Number of search results after duplicate removal	Provide the total number of search results from bibliographic database searches following duplicate removal.	This number should not include web-based search engine or organisational website searches: this will help assessment of the efficiency of the primary search string.	Meta-data	3947	These numbers are provided in the ROSES diagram
	Full text screening excludes	Additional file containing list of and reasons for full text exclusions.		Checklist	Yes	A list of articles included/excluded at each stage with reasons for exclusion is provided in Additional file 2.
	Title screening results	Provide the number of articles retained following title screening.	Optional if screening titles and abstracts together	Meta-data	2061	These numbers are provided in the ROSES diagram
	Abstract screening results	Provide the number of articles retained following abstract screening.	Optional if screening titles and abstracts together	Meta-data	644	These numbers are provided in the ROSES diagram
	Title and abstract screening results	Provide the number of articles retained following title and abstract screening.	Optional if screening titles and abstracts separately	Meta-data	n/a
	Retrieval results	Provide the number of articles retrieved at full text.		Meta-data	600	These numbers are provided in the ROSES diagram
	Unobtainable articles	Additional file containing list of unobtainable articles.		Checklist	Yes	The articles not retrievable at full text are listed in Additional file 2 (reason for exclusion at full text: exclude_no_full_text)
	Full text screening results	Provide the number of articles retained following full text screening.		Meta-data	201	These numbers are provided in the ROSES diagram
	Consistency checking: screening	Results of consistency checking at all stages (screening, data extraction, critical appraisal) must be provided. Provide the number of titles, abstracts and full texts screened and checked for consistency by two or more reviewers as a fraction of the total (e.g. Title: 2000/20000; Abstract: 500/5000: Full text: 10/100).		Checklist	Yes	Results of consistency checking at all stages are provided in the text.
	Critical appraisal exclusions	If any studies are excluded due to low validity, provide the number of studies excluded from further synthesis during critical appraisal.	Compulsory for any studies not included in synthesis due to validity. Reviews authors may prefer to perform a sensitivity analysis (repeating analyses to examine the influence of validity) rather than excluding studies from synthesis.	Meta-data	n/a	No studies were excluded on the grounds of low validity -- rather, we included the overall validity criterion as a moderator in meta-regressions.
	Narrative synthesis	Describe the body of evidence identified using figures and tables, avoiding vote-counting (tallying of studies based on results; direction or significance). Each must be presented with descriptive information (meta-data) and extracted study findings. Describe the validity of individual studies and the evidence base as a whole.		Checklist	Yes	A narrative synthesis is included describing the body of evidence and relevant figures and tables.
	Extracted data	Additional file containing extracted quantitative or qualitative data (study findings) from included studies.		Checklist	Yes	All extracted data records are included in Additional file 3.
	Systematic map database	Additional file containing meta-data and coding for included studies.	Optional, a map database can be included within a systematic review	Checklist	Yes	An interactive map database will be openly available as part of the additional files (Additional file 5)
	Quantitative synthesis	Present results of quantitative synthesis of study findings (e.g. meta-analysis).	Compulsory (if quantitative synthesis performed)	Checklist	Yes	Quantitative results are presented using orchard plots and bubble plots.
	Qualitative synthesis	Present results of qualitative analysis of study findings (e.g. summaries of identified themes or categories). Also provide additional file with the identified themes or categories for each study.	Compulsory (if qualitative synthesis performed)	Checklist	n/a
	Other synthesis	Present results of any other synthesis methods used.	Compulsory (if other synthesis performed)	Checklist	n/a
	Risk of publication bias	Describe the results of assessments for the possible influence of publication bias on the synthesis.	For quantitative syntheses this may be done using diagnostic plots or statistical tests	Checklist	Yes	Publication bias (both small study effect and decline effect) were tested in meta-regression models as recommended by Nakagawa et al (2023)
Discussion	Discussion	Discuss the review results and suggest further enquiry or analysis (e.g. potential reasons for heterogeneity in outcome). Authors may draw attention to specific knowledge gaps.		Checklist	Yes
	Limitations of the review	Discuss possible limitations in the methods used.		Checklist	Yes
	Limitations of the evidence base	Discuss possible limitations in the evidence base.		Checklist	Yes
Conclusions	Implications for policy/management	Summarise the state of the evidence base and discuss the way in which the identified evidence may inform policy/practice decision making in relation to the review question. Provide any measure of the uncertainty surrounding the outcome.	Reviews must not include practical environmental management recommendations or advocacy.	Checklist	Yes
	Implications for research	Discuss the way in which the identified evidence may inform research including options for increasing the reliability of study design that could improve future research.	In this section some advocacy for future research on the reviewed topic is permissible provided it is clearly justified by the review outcome/critical appraisal of study validity.	Checklist	Yes
Declarations	Competing interests	Describe of any financial or non-financial competing interests that the review authors may have.		Checklist	Yes	Review authors declare no competing interests.
References
[1] Bayliss, H.R., Haddaway, N.R., Eales, J., Frampton, G.K. and James, K.L., 2016. Updating and amending systematic reviews and systematic maps in environmental management. Environmental Evidence, 5(1), p.20.
[2] Haddaway, N.R., Kohl, C., da Silva, N.R., Schiemann, J., Spök, A., Stewart, R., Sweet, J.B. and Wilhelm, R., 2017. A framework for stakeholder engagement during systematic reviews and maps in environmental management. Environmental Evidence, 6(1), p.11.
[3] Collaboration for Environmental Evidence. 2018. Guidelines and Standards for Evidence synthesis in Environmental Management. Version 5.0. www.environmentalevidence.org/information-for-authors.
[4] Leeds Institute of Health Sciences. https://medhealth.leeds.ac.uk/info/639/information_specialists/1500/search_concept_tools. Accessed 12/11/2017.
Yes
No
n/a
systematic review
systematic review update
systematic review amendment
systematic review from a systematic map
