# Supplementary material for: Herbivore diversity effects on Arctic tundra ecosystems: a systematic review
Source: Environ Evid. 2024 Mar 25;13:6. doi: 10.1186/s13750-024-00330-9 (PMC11378771; doi:10.1186/s13750-024-00330-9)
Supplement: Supplementary file 2 — Additional file 2: Additional information on literature searches and full article list. [file 13750_2024_330_MOESM2_ESM.xlsx]

## Sheet: README
Additional file 2. Additional information on literature searches and full article list
	databases
	contains a description of search sources including the web addresses used, date and language of the search, and search string used in each source. Searches in different languages for the same source are indicated as separate rows.
	Variable	Description
	database	name of database
	database_type	type of database (bibliographic databases, web-based search engines or organisational databases)
	URL	URL of the database
	final_URL	URL used for search, if different from the one published in the protocol for this systematic review
	language	language of the search
	access_date	date when the database was searched
	search_by	initials of the person conducting the search
	articles_retrieved	number of documents retrieved in the search; for local searches this number includes only articles deemed relevant after title/abstract screening
	comments	details on the searches, including whether the search had to be modified for the specific database and details on institutional subscriptions
	search_string	search string used for the search
	screening
	contains the full list of articles retrieved in the literature seaches a description of search sources including the web addresses used, date and language of the search, and search string used in each source. Searches in different languages for the same source are indicated as separate rows.
	Variable	Description
	Bibliographic information about the articles
	ID	unique ID for each article
	authors	list of authors
	year	year when article was published
	title	title of article
	source_title	name of publication (journal, book title, etc)
	volume	volume for journal articles
	issue	issue for journal articles
	page_start	first page
	page_end	last page
	DOI	digital object identifier
	abstract	abstract text
	Search source and other relevant information
	search_source	search source from which the article was retrieved
	duplicate ID	if the article duplicated another included in the database, ID of the article that it duplicated
	thesis	if the article was a thesis, type of thesis (BSc, MSc, PhD)
	pdf_stored	whether a pdf file of the article was stored
	Title screening
	score_title_1	detailed score after title screening (contains reason for exclusion)
	exclusion_score_title_1	simplified score after title screening; possible values: include or exclude_title
	person_title_1	person who scored the article based on title
	score_title_2	detailed score after title screening (contains reason for exclusion)
	exclusion_score_title_2	simplified score after title screening; possible values: include or exclude_title
	person_title_2	person who scored the article based on title
	title_score	final score after title screening based on combining the scores provided by person 1 and 2
	Abstract screening
	score_abstract_1	detailed score after abstract screening (contains reason for exclusion)
	exclusion_score_abstract_1	simplified score after abstract screening; possible values: include or exclude_abstract
	person_abstract_1	person who scored the article based on abstract
	score_abstract_2	detailed score after abstract screening (contains reason for exclusion). Only for a subset of articles
	exclusion_score_abstract_2	simplified score after abstract screening; possible values: include or exclude_abstract. Only for a subset of articles
	person_abstract_2	person who scored the article based on abstract
	abstract_score	final score after abstract screening based on combining the scores provided by person 1 and 2 when available or based on one score
	Full text screening
	full_text_score_1	detailed score after full text screening (contains reason for exclusion)
	person_full_text_1	person who scored the article based on full text
	full_text_score_2	detailed score after full text screening (contains reason for exclusion)
	person_full_text_2	person who scored the article based on full text
	full_text_score	final score after full text screening based on combining the scores provided by person 1 and 2 when available or based on one score
	coded_person	person who extracted the data from the article
	data_coded	whether data was extracted from the article or not
	contacted_authors	whether the authors of the article were contacted or not
	full_text_comments	additional comments
	Snowballing
	snowballing	whether snowballing was conducted (yes for all articles included at full text stage)
	snowballing_person	person who conducted the snowballing
	snowballing_relevant_refs	number of references found in the reference list of the article that were potentially relevant to our search
	snowballing_not_included	number of potentially relevant references found in the reference list of the article thatwere not included in our search
	included_articles
	contains the full list of articles included in the systematic review (results from filtering the full database presented in screening by full_text_score=include)
	Variable	Description
	ID	unique ID for each article
	authors	list of authors
	year	year when article was published
	title	title of article
	source_title	name of publication (journal, book title, etc)
	volume	volume for journal articles
	issue	issue for journal articles
	page_start	first page
	page_end	last page
	DOI	digital object identifier
	abstract	abstract text
	search_source	search source from which the article was retrieved
	full_text_score	final score after full text screening based on combining the scores provided by person 1 and 2 when available or based on one score
	dropdown values
	Variable	Description
	title_exclusion	possible values for score_title
	abstract_exclusion	possible values for score_abstract
	full_text_exclusion	possible values for full_text_score
	pdf_stored	possible values for pdf_stored

## Sheet: databases
database	database_type	URL	final_URL	language	access_date	search_by	articles_retrieved (after title screening)	comments	search_string
Alaska Department of Fish and Game	organisational database	http://www.adfg.alaska.gov		English	2021-09-13	LBP	41	Modified search.	(arctic OR subarctic OR tundra) AND (herbivore OR herbivory OR grazer OR grazing OR grazed OR graze OR browser OR browsing OR grubbing OR grubbed OR trample OR trampling OR trampled OR defoliate OR defoliating OR defoliation OR ((invertebrate OR insect) AND (gall OR mining OR miner))) ; (arctic OR subarctic OR tundra) AND ((invertebrate OR insect) AND (galls OR galling)
Alaska Department of Natural Resources	organisational database	http://www.dnr.alaska.gov/		English	2021-09-13	LBP	NA	Search not conducted as it was not possible to find the search engine	(arctic OR subarctic OR tundra) AND (herbivore OR herbivory OR grazer OR grazing OR grazed OR graze OR browser OR browsing OR grubbing OR grubbed OR trample OR trampling OR trampled OR defoliate OR defoliating OR defoliation OR ((invertebrate OR insect) AND (gall OR mining OR miner))) ; (arctic OR subarctic OR tundra) AND ((invertebrate OR insect) AND (galls OR galling)
Arctic Biodiversity Data Centre	web-based search engine	http://geo.abds.is/geonetwork/srv/eng/catalog.search#/search		English	2021-09-13	LBP	0	Full search did not work, instead we used the categories "terrestrial", “flora”, “fauna” and “ecosystem”.	Chosen categories "terrestrial", “flora”, “fauna” and “ecosystem”
Arctic Centre (University of Lapland)	organisational database	https://lacris.ulapland.fi/fi/publications/search.html		English	2021-09-13	LBP	0	Full search. No relevant results.	(arctic OR subarctic OR tundra) AND (herbivor* OR graz* OR browser OR browsing OR grubb* OR trampl* OR defolia* OR ((invertebrate OR insect) AND (gall* OR mining OR miner)))
Arctic Centre (University of Lapland)	organisational database	https://lacris.ulapland.fi/fi/publications/search.html		Finnish	2022-01-14	THMK	0	Full search. No relevant results.	(arkti* OR subarkti* OR *tundra) AND (herbivor* OR kasvinsyöj* OR laidun* OR tall* polk* OR ((selkärangat* OR hyöntei*) AND (äkäm* OR syömäkuvio* OR *tuho))) *In the advanced search put in the box “With at least one of the words:” all the words of the search string but without the Boolean operators OR and AND and withour the *. For example (in English) the word graz* will be in the search “grazin…
Arctic Council	organisational database	https://oaarchive.arctic-council.org/discover		English	2022-01-14	LBP	0	Full search. No relevant results.	(arctic OR subarctic OR tundra) AND (herbivor* OR graz* OR browser OR browsing OR grubb* OR trampl* OR defolia* OR ((invertebrate OR insect) AND (gall* OR mining OR miner)))
Arctic Institute of North America	organisational database	http://www.aina.ucalgary.ca/astis/		English	13.9.2021 - 2.10.2021	LBP	201	Modified search in final web address and main page search field.	Modified search: (wo arctic or wo subarctic or wo tundra) and (wo herbivor* or wo graz* or wo brows* or wo grubb* or wo trampl* or wo defolia*); (wo arctic or wo subarctic or wo tundra) and ((wo invertebrate OR wo insect) and (wo gall* or wo mining or wo miner)); Main page search field: (arctic OR subarctic OR tundra) in combination with each of the other words, without *.
Arctic Institute of North America	organisational database	http://www.aina.ucalgary.ca/astis/		French	2021-10-25	LBP	1	Modified search in final web address and main page search field.	(arctique OR subarctique OR toundra) AND (herbivore OR pâtur* OR paître OR brout* OR fouill* OR pietin* OR defoli* OR ((invertébré OR insecte) AND (galle* OR mineu*)))
Arctic Portal	organisational database	http://library.arcticportal.org/		English	2021-10-03	LBP	0	Full search. No relevant results.	(arctic OR subarctic OR tundra) AND (herbivor* OR graz* OR browser OR browsing OR grubb* OR trampl* OR defolia* OR ((invertebrate OR insect) AND (gall* OR mining OR miner)))
Bureau of Land Management, US Dept. of the Interior	organisational database	http://www.blm.gov		English	2021-10-03	LBP	NA	Search not conducted as it was not possible to find the search engine	(arctic OR subarctic OR tundra) AND (herbivor* OR graz* OR browser OR browsing OR grubb* OR trampl* OR defolia* OR ((invertebrate OR insect) AND (gall* OR mining OR miner)))
Current Research Information System in Norway	web-based search engine	https://app.cristin.no/		English	2021-10-25	LBP	6	Full search (both in final web address and main page search field).	(arctic OR subarctic OR tundra) AND (herbivor* OR graz* OR browser OR browsing OR grubb* OR trampl* OR defolia* OR ((invertebrate OR insect) AND (gall* OR mining OR miner)))
Current Research Information System in Norway	web-based search engine	https://app.cristin.no/		Norwegian	2021-10-27	JAK	0	Full search (both in final web address and main page search field).	(arktisk OR subarktisk OR tundra) AND (herbivor* OR planteete* OR plantespise* OR beit* OR gressing OR tramp* OR defolie* OR ((invertebrat* OR insekt) AND (gall* OR miner*)))
disserCat (Russian Electronic Scientific Catalogue of Dissertations)	web-based search engine	http://www.dissercat.com/		Russian	2021-12-23	TKL	7	Modified search in Russian. A search in English was not relevant for this page.	аркти*; субаркти*; тундр*; тундр, выпас; тундр, перевыпас; тундр, травоядные; тундр, дефолиа; тундр, дефолиация; тундр, ощип or тундр, ощипывание; тундр, галлообраз; тундр, галлообразование; тундр, вытаптывание; тундр, паст; тундр, пастбищ; тундр, выб; тундр, выбивание
Doria (National Library of Finland)	web-based search engine	http://www.doria.fi		English	2021-10-03	LBP	0	The web site’s own filtering system was used instead of full search string. No relevant results.	Single word searches in English through the website's own filtering system.
Doria (National Library of Finland)	web-based search engine	http://www.doria.fi		Finnish	2022-01-17	THMK	1	The web site’s own filtering system was used instead of full search string.	words: herbivore, herbivory, grazer, grazing, browser, browsing, defoliation, trampling, grubbing, invertebrate, insect, galling, minning (in finnish)
EBSCOhost Open Dissertations	web-based search engine	https://biblioboard.com/opendissertations/		English	2022-01-17	LBP	7	Full search.	(arctic OR subarctic OR tundra) AND (herbivor* OR graz* OR browser OR browsing OR grubb* OR trampl* OR defolia* OR ((invertebrate OR insect) AND (gall* OR mining OR miner)))
Environment Canada	organisational database	https://science-libraries.canada.ca/eng/environment/; https://fsl-bsf.summon.serialssolutions.com/en/		English	2021-11-01	LBP	40	Full search. Results filtered by discipline (including zoology, ecology, biology, botany, environmental sciences, and sciences).	full search (English), filtered by discipline (including zoology, ecology, biology, botany, environmental sciences, and sciences), filtered by discipline (including zoology, ecology, biology, botany, environmental sciences, and sciences)
Environment Canada	organisational database	https://science-libraries.canada.ca/eng/environment/; https://fsl-bsf.summon.serialssolutions.com/en/		French	2021-11-01	LBP	0	Full search. Results filtered by discipline (including zoology, ecology, biology, botany, environmental sciences, and sciences).	(arctique OR subarctique OR toundra) AND (herbivore OR pâtur* OR paître OR brout* OR fouill* OR pietin* OR defoli* OR ((invertébré OR insecte) AND (galle* OR mineu*)))
European Commission Joint Research Centre	organisational database	https://ec.europa.eu/jrc/en/publications-list		English	2021-11-01	LBP	0	Modified search (in final web address and main page search field). No relevant results.	Select Science area "Environment and Climate change" and use the words "tundra", "herbivory"
European Environment Agency	organisational database	https://www.eea.europa.eu/data-and-maps/find/global#c0=12&c6=&c1=Article&c1=Data&c1=Graph&c1=Indicator&c1=Infographic&c1=Interactive+data&c1=Interactive+map&c1=Map&c1=News&c1=Publication&c1=Video&b_start=0		English	2021-11-02	LBP	0	Full search (both in final web address (all content types), and in main page search field)	Select Science area "Environment and Climate change" and use the words "tundra", "herbivory"
Finland’s Environmental Administration	organisational database	https://www.environment.fi/en-US/search		English	2021-11-02	LBP	0	Full search + single words. No relevant results.	(arctic OR subarctic OR tundra) AND (herbivor* OR graz* OR browser OR browsing OR grubb* OR trampl* OR defolia* OR ((invertebrate OR insect) AND (gall* OR mining OR miner))) plus single word searches
Finland’s Environmental Administration	organisational database	https://www.environment.fi/en-US/search		Finnish	2022-01-14	THMK	0	Full search + single words. No relevant results.	arkti* OR subarkti* OR *tundra) AND (herbivor* OR kasvinsyöj* OR laidun* OR tall* polk* OR ((selkärangat* OR hyöntei*) AND (äkäm* OR syömäkuvio* OR *tuho))) - *Search word by word
Food and Agriculture Organization of the United Nations	organisational database	http://www.fao.org/publications/en/ ; http://www.fao.org/documents/search/en/ ; http://www.fao.org/faostat/en/#home		English	2021-11-02	LBP	0	Full search in the two first final web addresses, single search words in the last.	(arctic OR subarctic OR tundra) AND (herbivor* OR graz* OR browser OR browsing OR grubb* OR trampl* OR defolia* OR ((invertebrate OR insect) AND (gall* OR mining OR miner))) in the first two final web addresses, plus single word search in the third web address
Google Scholar	bibliographic database	https://scholar.google.com/		English	2021-09-07	LBP	280	Modified searches conducted in Google Chrome browser with all history, cookies, and cache cleared. Google Scholar has some different limitations to other academic databases which requires the adaptation of search strings. We developed the strategy of running multiple searches based on the Haddaway et al. 2018 systematic map “The multifunctional roles of vegetated strips around and within agricult…	GS_1: allintitle:(Arctic OR subarctic OR tundra) herbivore OR herbivory OR herbivorous OR browser OR browsing OR grubbing OR grubber OR trample OR trampled OR trampling OR trampler OR defoliate OR defoliated OR defoliating OR defoliation; GS_2: allintitle:(Arctic OR subarctic OR tundra) invertebrate gall; GS_3:allintitle:(Arctic OR subarctic OR tundra) invertebrate mining; GS_4: allintitle:(Arcti…
Greenland Ecosystem Monitoring (GEM)	organisational database	http://www.g-e-m.dk		Danish	2021-10-25	JAK	0	Full search. Search results were not recorded per language. 27 documents for the Engilsh search refers to the combined results. All retrieved documents were written in English.	(arktisk OR subarktisk OR tundra) AND (herbivor* OR planteæde* OR plantespise* OR græs* OR tramp* OR defolie* OR ((invertebrat* OR insekt) AND (gal* OR miner*)))
Greenland Ecosystem Monitoring (GEM)	organisational database	http://www.g-e-m.dk		English	2021-10-25	JAK	2	Full search. Search results were not recorded per language. 27 documents for the Engilsh search refers to the combined results. All retrieved documents were written in English.	(arctic OR subarctic OR tundra) AND (herbivor* OR graz* OR browser OR browsing OR grubb* OR trampl* OR defolia* OR ((invertebrate OR insect) AND (gall* OR mining OR miner)))
Greenland Institute of Natural Resources	organisational database	https://natur.gl/en/environment-and-mineral-resources/publications-and-communication/		Danish	2021-10-26	JAK	0	Full search in final web addresses, and single search words in main page search field.	(arktisk OR subarktisk OR tundra) AND (herbivor* OR planteæde* OR plantespise* OR græs* OR tramp* OR defolie* OR ((invertebrat* OR insekt) AND (gal* OR miner*)))
Greenland Institute of Natural Resources	organisational database	http://www.natur.gl/en/environment-and-mineral-resources/publications-and-communication/ ; http://www.natur.gl/en/birds-and-mammals/publications-and-communication/		English	2021-10-26	JAK	0	Full search in final web addresses, and single search words in main page search field.	(arctic OR subarctic OR tundra) AND (herbivor* OR graz* OR browser OR browsing OR grubb* OR trampl* OR defolia* OR ((invertebrate OR insect) AND (gall* OR mining OR miner))) plus single word search in main page
GRID Arendal	organisational database	http://www.grida.no		English	2021-11-05	RB	0	Modified search in English and Norwegian. no relevant results.	Arctic/subarctic/tundra (one at the time) AND each of the other search words (one at the time)
GRID Arendal	organisational database	http://www.grida.no		Norwegian	2021-11-05	RB	0	Modified search in English and Norwegian. no relevant results.	Arktisk/subarktisk/tundra (one at the time) AND each of the other search words (one at the time)
International Union for Conservation of Nature	organisational database	https://portals.iucn.org/library/dir/publications-list		English	2021-11-03	LBP	0	Modified search in final web address, and main page search field. No relevant results.	Search per word: arctic, tundra, subarctic, herbivory, herbivore, defoliation, trampling, invertebrate, galling, insect
Landbunadur (Icelandic Repository for Agricultural Sciences)	web-based search engine	http://landbunadur.is		English	2021-10-05	KB	0	Full search. No relevant results.	(arctic OR subarctic OR tundra) AND (herbivor* OR graz* OR browser OR browsing OR grubb* OR trampl* OR defolia* OR ((invertebrate OR insect) AND (gall* OR mining OR miner)))
Landbunadur (Icelandic Repository for Agricultural Sciences)	web-based search engine	http://landbunadur.is		Icelandic	2021-10-05	KB	8	Full search. No relevant results.	(arktísk* OR subarktísk* OR norðurslóð* OR túndr* OR freðmýr*) AND (grasæt* OR beit* OR beitardýr OR bíta OR lirfa* OR traðk* OR aflaufgun* OR ((hryggleysing* OR skordýr*) AND (kýli* OR bora)))
Ministry of Natural Resources of the Russian Federation	organisational database	http://www.mnr.gov.ru		English	2023-01-30	NS	0	Single search words used. No relevant results.	single word searches
Ministry of Natural Resources of the Russian Federation	organisational database	http://www.mnr.gov.ru		Russian	2023-01-30	NS	0	Single search words used. No relevant results.	single word search. Words with * will be more than one search in this case; for example, graz* is grazing and grazer
Natural Resources Canada	organisational database	http://www.nrcan.gc.ca		English	2021-11-03	LBP	0	Modified search. No relevant results.	Filtered by type: publications; topic: Environmental and Climate change, Natural sciences and engineering research council of Canada
Natural Resources Canada	organisational database	http://www.nrcan.gc.ca		French	2021-11-03	LBP	0	Modified search. No relevant results.	Filtered by publications and type: Nature et environnement; Sciences et technologie
Natural Resources Institute Finland	organisational database	http://jukuri.luke.fi/		English	2021-11-03	LBP	11	Full search in relevant sections (Kirjat ja raportit, Luonnonvarakeskuksen julkaisut, Metlan julkaisusarjat, MTT:n julkaisusarjat, RKTL:n julkaisusarjat, and Tiken julkaisut), in addition to a separate search in the journal «Annales Agriculturae Fenniae».	In advanced search, select the filter: subject and keywords. Arctic/subarctic/tundra (one at the time) AND each of the other search words (one at the time)
Natural Resources Institute Finland	organisational database	http://jukuri.luke.fi/		Finnish	2022-01-13	THMK	6	Full search in relevant sections (Kirjat ja raportit, Luonnonvarakeskuksen julkaisut, Metlan julkaisusarjat, MTT:n julkaisusarjat, RKTL:n julkaisusarjat, and Tiken julkaisut), in addition to a separate search in the journal «Annales Agriculturae Fenniae».	(arkti* OR subarkti* OR *tundra) AND (herbivor* OR kasvinsyöj* OR laidun* OR tall* polk* OR ((selkärangat* OR hyöntei*) AND (äkäm* OR syömäkuvio* OR *tuho))), plus single word searches
NORA (Norwegian Open Access Publication Archive)	web-based search engine	https://nora.openaccess.no/		English	2021-11-12	LBP	31	Full search.	(arctic OR subarctic OR tundra) AND (herbivor* OR graz* OR browser OR browsing OR grubb* OR trampl* OR defolia* OR ((invertebrate OR insect) AND (gall* OR mining OR miner)))
NORA (Norwegian Open Access Publication Archive)	web-based search engine	https://nora.openaccess.no/		Norwegian	2021-11-11	RB	0	Full search.	(arktisk OR subarktisk OR tundra) AND (herbivor* OR planteete* OR plantespise* OR beit* OR gressing OR tramp* OR defolie* OR ((invertebrat* OR insekt) AND (gall* OR miner*)))
Nordic Council of Ministers	organisational database	http://www.norden.org		English	2021-11-24	LBP	0	Modified search. Only arctic gave results and were combined with the other words.	Arctic/subarctic/tundra (one at the time) AND each of the other search words (one at the time)
Northern Research Institute (NORUT)	organisational database	http://www.norut.no	https://www.norceresearch.no/publikasjoner	English	2021-11-12	RB	2	NORUT is now merged with NORCE. Modified search in both languages. Only arctic gave results and were combined with the other words.	Arctic/subarctic/tundra (one at the time). Arctic AND each of the other words (one at the time).
Northern Research Institute (NORUT)	organisational database	http://www.norut.no	https://www.norceresearch.no/publikasjoner	Norwegian	2021-11-12	RB	2	NORUT is now merged with NORCE. Modified search in both languages. Only arctic gave results and were combined with the other words.	Arktisk/subarktisk/tundra (one at the time). Arctic AND each of the other words (one at the time)
Norwegian Agriculture Agency	organisational database	http://www.landbruksdirektoratet.no		English	2021-11-14	RB	0	Modified search in both languages. Only arctic gave results and were combined with the other words.	Arctic/subarctic/tundra (one at the time). Arctic AND each of the other words (one at the time).
Norwegian Agriculture Agency	organisational database	http://www.landbruksdirektoratet.no		Norwegian	2021-11-14	RB	0	Modified search in both languages. Only arctic gave results and were combined with the other words.	Arktisk/subarktisk/tundra (one at the time). Arctic AND each of the other words (one at the time)
Norwegian Environment Agency	organisational database	http://www.miljødirektoratet.no		English	2021-11-14	RB	0	Modified search. Only possible to look at the first 100 results. No relevant results.	Arctic/subarctic/tundra (one at the time) AND each of the other search words (* replaced with alternative endings); only looked at first 100 results
Norwegian Environment Agency	organisational database	http://www.miljødirektoratet.no		Norwegian	2021-11-14	RB	0	Modified search. Only possible to look at the first 100 results. No relevant results.	Arktisk/subarktisk/tundra (one at the time) AND each of the other search words (* replaced with alternative endings); look only at first 100 results
Norwegian Institute for Nature Research	organisational database	https://www.nina.no/Publikasjoner		English	2021-11-14	RB	10	Modified search in final web address, and full search in main page search field (in the latter, only 100 results could be shown). In both languages.	in final web address: (arctic OR subarctic OR tundra) AND (herbivor* OR graz* OR browser OR browsing OR grubb* OR trampl* OR defolia*); (arctic OR subarctic OR tundra) AND (invertebrate OR insect); (arctic OR subarctic OR tundra) in combination with each of the words gall*/miner/mining; full search (English) in main search page, where only looked at first 100 results
Norwegian Institute for Nature Research	organisational database	https://www.nina.no/Publikasjoner		Norwegian	2021-11-14	RB	0	Modified search in final web address, and full search in main page search field (in the latter, only 100 results could be shown). In both languages.	(arktisk OR subarktisk OR tundra) AND (herbivor* OR planteete* OR plantespise* OR beite OR g ressing* OR tramp* OR defolie*) ; (arktisk OR subarktisk OR tundra) AND (invertebrat* OR insekt); (arktisk OR subarktisk OR tundra) in combination with each of the words gall*/miner only looked at first 100 results
Norwegian Institute of Bioeconomy Research	organisational database	http://www.nibio.no		English	2021-11-14	RB	2	Modified search. Search results were not recorded per language, number of documents per language here refers to the number of documents written in each language.	Arctic/subarctic/tundra (one at the time) AND each of the other search words.
Norwegian Institute of Bioeconomy Research	organisational database	http://www.nibio.no		Norwegian	2021-11-14	RB	1	Modified search. Search results were not recorded per language, number of documents per language here refers to the number of documents written in each language.	Arktisk/subarktisk/tundra (one at the time) AND each of the other search words.
Norwegian Polar Institute	organisational database	http://www.npolar.no/no/publikasjoner/ ; https://data.npolar.no/home/ ; https://brage.npolar.no/npolar-xmlui/handle/11250/92941		English	2021-10-19	RB	1	Modified search in main page search field and Brage. Full search in the first web address. Modified search in the two last addresses. In both languages. Search results were not recorded per language, number of documents per language here refers to the number of documents written in each language.	Main page search field and second and third final web addresses: Arctic/subarctic/tundra (one at the time) AND each of the other search words (* replaced with alternative endings); full search (English) in first final web address
Norwegian Polar Institute	organisational database	https://brage.npolar.no/npolar-xmlui/handle/11250/92941		Norwegian	2021-11-15	RB	1	Modified search in main page search field and Brage. Full search in the first web address. Modified search in the two last addresses. In both languages. Search results were not recorded per language, number of documents per language here refers to the number of documents written in each language.	Arktisk/subarktisk/tundra (one at the time) AND each of the other search words (* replaced with alternative endings)
OpenGrey	web-based search engine	http://www.opengrey.eu/		English	2021-11-26	LBP	1	Full search.	(arctic OR subarctic OR tundra) AND (herbivor* OR graz* OR browser OR browsing OR grubb* OR trampl* OR defolia* OR ((invertebrate OR insect) AND (gall* OR mining OR miner)))
ProQuest Dissertation & Theses Global	web-based search engine	https://www.proquest.com		English	2021-11-26	LBP	0	Full search. No relevant results.	(arctic OR subarctic OR tundra) AND (herbivor* OR graz* OR browser OR browsing OR grubb* OR trampl* OR defolia* OR ((invertebrate OR insect) AND (gall* OR mining OR miner)))
Royal Danish Library’s national publication portal	web-based search engine	https://tidsskrift.dk/		Danish	2021-10-27	JAK	0	Modified search in both languages.	arktisk AND each of the other words (* replaced with alternative endings); subarktisk/tundra searched separately
Royal Danish Library’s publication portal	web-based search engine	https://tidsskrift.dk/		English	2021-10-27	JAK	11	Modified search in both languages.	Arctic AND each of the other words (* replaced with alternative endings); Subarctic/tundra searched separately
Russian Regional Environmental Centre	organisational database	http://www.rusrec.ru		English	2023-01-30	NS	0	Full search, no relevant results.	(arctic OR subarctic OR tundra) AND (herbivor* OR graz* OR browser OR browsing OR grubb* OR trampl* OR defolia* OR ((invertebrate OR insect) AND (gall* OR mining OR miner)))
Russian Regional Environmental Centre	organisational database	http://www.rusrec.ru		Russian	2023-01-30	NS	0	Full search, no relevant results.	(травояд* OR дефолиа* OR ощип* OR галлообраз* OR топт* OR выпас OR перевыпас OR паст* OR выби*) AND (аркти* OR тундр* OR субаркти*)
Russian Science Citation Index	web-based search engine	https://elibrary.ru/		English	2023-01-30	NS	0	Modified search. No relevant results.	(arctic OR subarctic OR tundra); searched among the results with (herbivor* OR graz* OR browser OR browsing OR grubb* OR trampl* OR defolia*) or (gall* OR mining OR miner) or (invertebrate OR insect) separately
Russian Science Citation Index	web-based search engine	https://elibrary.ru/		Russian	2023-01-30	NS	0	Modified search. No relevant results.	Multiple searches: аркти* OR тундр* OR субаркти*; that with травоядные or with выпас
Scopus	bibliographic database	https://www.scopus.com/home.uri		English	2021-10-03	LBP	2179	Scopus (article title, abstract and keyword search) with no further limitations applied. Search conducted through the Agricultural University of Iceland library (access provided nationally through Landsaðgangur).	(arctic OR subarctic OR tundra) AND (herbivor* OR graz* OR browser OR browsing OR grubb* OR trampl* OR defolia* OR ((invertebrate OR insect) AND (gall* OR mining OR miner)))
Skemman (Icelandic Academic Repository)	web-based search engine	https://skemman.is/?locale=en		English	2021-05-10	KB	6	Full search. Search results were not recorded per language, number of documents per language here refers to the number of documents written in each language.	(arctic OR subarctic OR tundra) AND (herbivor* OR graz* OR browser OR browsing OR grubb* OR trampl* OR defolia* OR ((invertebrate OR insect) AND (gall* OR mining OR miner)))
Skemman (Icelandic Academic Repository)	web-based search engine	https://skemman.is/?locale=en		Icelandic	2022-05-10	KB	5	Full search. Search results were not recorded per language, number of documents per language here refers to the number of documents written in each language.	(arktísk* OR subarktísk* OR norðurslóð* OR túndr* OR freðmýr*) AND (grasæt* OR beit* OR beitardýr OR bíta OR lirfa* OR traðk* OR aflaufgun* OR ((hryggleysing* OR skordýr*) AND (kýli* OR bora)))
Swedish Environmental Protection Agency	organisational database	http://www.naturvardsverket.se		English	2022-06-22	AS	0	Full search. Search results were not recorded per language, number of documents per language here refers to the number of documents written in each language.	(arctic OR subarctic OR tundra) AND (herbivor* OR graz* OR browser OR browsing OR grubb* OR trampl* OR defolia* OR ((invertebrate OR insect) AND (gall* OR mining OR miner)))
Swedish Environmental Protection Agency	organisational database	http://www.naturvardsverket.se		Swedish	2022-06-22	AS	7	Full search. Search results were not recorded per language, number of documents per language here refers to the number of documents written in each language.	(arktisk OR subarktisk OR tundra) AND (herbivor* OR bet* OR tramp* OR defolie* OR ((invertebrat* OR insekt) AND (gall* OR borr*)))
Swedish Polar Research Scretariat	organisational database	https://www.polar.se/en/research-support/data-and-publications/		Swedish	2022-06-27	AS	0	Full search. No relevant results.	(arktisk OR subarktisk OR tundra) AND (herbivor* OR bet* OR tramp* OR defolie* OR ((invertebrat* OR insekt) AND (gall* OR borr*)))
United Nations Environment Programme	organisational database	http://www.unep.org		English	2021-11-26	LBP	0	Modified search. No relevant results.	Arctic/subarctic/tundra (one at the time) AND each of the other search words (* replaced with alternative endings.
United States Environmental Protection Agency	organisational database	https://nepis.epa.gov/Exe/ZyNET.EXE?ZyActionL=Register&User=anonymous&Password=anonymous&Client=EPA&Init=1		English	2021-11-26	LBP	0	Full search in main page search field and final web address.	(arctic OR subarctic OR tundra) AND (herbivor* OR graz* OR browser OR browsing OR grubb* OR trampl* OR defolia* OR ((invertebrate OR insect) AND (gall* OR mining OR miner)))
United States Fish and Wildlife Service	organisational database	http://www.fws.gov		English	2021-11-24	LBP	NA	Search not conducted as it was not possible to find the search engine	(arctic OR subarctic OR tundra) AND (herbivor* OR graz* OR browser OR browsing OR grubb* OR trampl* OR defolia* OR ((invertebrate OR insect) AND (gall* OR mining OR miner)))
University of Alaska Anchorage	organisational database	http://www.uaa.alaska.edu		English	2021-11-26	LBP	2	Modified search (removed *).	(arctic OR subarctic OR tundra) AND (herbivor* OR graz* OR browser OR browsing OR grubb* OR trampl* OR defolia* OR ((invertebrate OR insect) AND (gall* OR mining OR miner)))
Web of Science	bibliographic database	https://www.webofscience.com/wos/woscc/basic-search		English	2021-09-28	LBP	3002	Web of Science Core Collection, specifically: all years search within Topic (Science Citation Index Expanded (SCI-EXPANDED) – 1945-present, Social Sciences Citation Index (SSCI)—1956-present, Arts & Humanities Citation Index (A&HCI) - 1975-present, Emerging Sources Citation Index (ESCI) - 2015-present). Search conducted through the Agricultural University of Iceland library (access provided natio…	(arctic OR subarctic OR tundra) AND (herbivor* OR graz* OR browser OR browsing OR grubb* OR trampl* OR defolia* OR ((invertebrate OR insect) AND (gall* OR mining OR miner)))
Snowballing				English	1.1.2023 - 31.1.2023	LBP and ICB	70		Article search checking the bibliography of articles included after full text screening

## Sheet: screening
ID	authors	year	title	source_title	volume	issue	page_start	page_end	DOI	abstract	search_source	duplicate ID	thesis	pdf_stored	score_title_1	exclusion_score_title_1	person_title_1	score_title_2	exclusion_score_title_2	person_title_2	title_score	score_abstract_1	exclusion_score_abstract_1	person_abstract_1	score_abstract_2	exclusion_score_abstract_2	person_abstract_2	abstract_score	full_text_score_1	exclusion_score_full_text_1	person_full_text_1	full_text_score_2	exclusion_score_full_text_2	person_full_text_2	full_text_score	coded_person	data_coded	contacted_authors	full_text_comments	snowballing	snowballing_person	snowballing_relevant_refs	snowballing_not_included
1	Kozlov, MV; Filippov, BY; Zubrij, NA; Zverev, V	2015	Abrupt changes in invertebrate herbivory on woody plants at the forest-tundra ecotone	POLAR BIOLOGY	38	7	967	974	10.1007/s00300-015-1655-6	Invertebrate herbivores, insects in particular, play important functional roles in terrestrial ecosystems. At background (non-outbreak) densities, they consume 5-15 % of woody plant foliage in forests across the planet. At the same time, almost nothing is known about the levels of insect herbivory in Arctic tundra. To test the hypothesis that the amount of plant biomass lost to insects in tundra …	WoS			yes	include	include	LBP	include	include	ICB	include	include	include	BCH	include	include	ICB	include	include	include	ICB	include	include	LBP	include	ICB	yes	no		yes	LBP	3	0
2	Allman, BP; Kielland, K; Wagner, D	2018	Leaf herbivory by insects during summer reduces overwinter browsing by moose	BMC ECOLOGY	18				10.1186/s12898-018-0192-x	Background: Damage to plants by herbivores potentially affects the quality and quantity of the plant tissue available to other herbivore taxa that utilize the same host plants at a later time. This study addresses the indirect effects of insect herbivores on mammalian browsers, a particularly poorly-understood class of interactions. Working in the Alaskan boreal forest, we investigated the indire…	WoS				include	include	LBP	include	include	ICB	include	exclude_population	exclude_abstract	BCH	exclude_population	exclude_abstract	ICB	exclude_abstract
3	Den Herder, M; Virtanen, R; Roininen, H	2004	Effects of reindeer browsing on tundra willow and its associated insect herbivores	JOURNAL OF APPLIED ECOLOGY	41	5	870	879	10.1111/j.0021-8901.2004.00952.x	1. Browsing by large mammals may strongly constrain the growth and reproduction of woody plants, and may alter the food quality and resource availability for herbivorous insects. The response of the plants may vary between different growth stages, and the preference of herbivores may be related to plant age. Understanding the effects of reindeer Rangifer tarandus browsing on the growth of woody f…	WoS			yes	include	include	LBP	include	include	ICB	include	include	include	BCH	include	include	ICB	include	include	include	ICB	include	include	LBP	include	ICB	yes	no		yes	LBP	15	6
4	Rheubottom, SI; Barrio, IC; Kozlov, MV; Alatalo, JM; Andersson, T; Asmus, AL; Baubin, C; Brearley, FQ; Egelkraut, DD; Ehrich, D; Gauthier, G; Jonsdottir, IS; Konieczka, S; Levesque, E; Olofsson, J; Prevey, JS; Slevan-Tremblay, G; Sokolov, A; Sokolova, N; Sokovnina, S; Speed, JDM; Suominen, O; Zverev, V; Hik, DS	2019	Hiding in the background: community-level patterns in invertebrate herbivory across the tundra biome	POLAR BIOLOGY	42	10	1881	1897	10.1007/s00300-019-02568-3	Invertebrate herbivores depend on external temperature for growth and metabolism. Continued warming in tundra ecosystems is proposed to result in increased invertebrate herbivory. However, empirical data about how current levels of invertebrate herbivory vary across the Arctic is limited and generally restricted to a single host plant or a small group of species, so predicting future change remai…	WoS			yes	include	include	LBP	include	include	ICB	include	include	include	BCH	exclude_comparator	exclude_abstract	LBP	include	include	include	TKL	include	include	LBP	include	TKL	yes	yes	contacted authors for site-specific data on leaf damage	yes	ICB	13	0
5	Barrio, IC; Linden, E; Te Beest, M; Olofsson, J; Rocha, A; Soininen, EM; Alatalo, JM; Andersson, T; Asmus, A; Boike, J; Brathen, KA; Bryant, JP; Buchwal, A; Bueno, CG; Christie, KS; Denisova, YV; Egelkraut, D; Ehrich, D; Fishback, L; Forbes, BC; Gartzia, M; Grogan, P; Hallinger, M; Heijmans, MMPD; Hik, DS; Hofgaard, A; Holmgren, M; Hoye, TT; Huebner, DC; Jonsdottir, IS; Kaarlejarvi, E; Kumpula, T…	2017	Background invertebrate herbivory on dwarf birch (Betula glandulosa-nana complex) increases with temperature and precipitation across the tundra biome	POLAR BIOLOGY	40	11	2265	2278	10.1007/s00300-017-2139-7	Chronic, low intensity herbivory by invertebrates, termed background herbivory, has been understudied in tundra, yet its impacts are likely to increase in a warmer Arctic. The magnitude of these changes is however hard to predict as we know little about the drivers of current levels of invertebrate herbivory in tundra. We assessed the intensity of invertebrate herbivory on a common tundra plant, …	WoS			yes	include	include	LBP	include	include	ICB	include	include	include	BCH	include	include	LBP	include	include	include	TKL	include	include	LBP	include	TKL	yes	no		yes	ICB	9	0
6	Reiter, ME; Boal, CW; Andersen, DE	2008	Anurans in a Subarctic Tundra Landscape Near Cape Churchill, Manitoba	CANADIAN FIELD-NATURALIST	122	2	129	137	10.22621/cfn.v122i2.571	Distribution. abundance, and habitat relationships of anurans inhabiting subarctic regions are poorly understood, and anuran monitoring protocols developed for temperate regions may not be applicable across large roadless areas of northern landscapes. In addition, arctic and subarctic regions of North America are predicted to experience changes in climate and, in some areas, are experiencing habi…	WoS				exclude_exposure_herbivore	exclude_title	LBP	include	include	ICB	include	exclude_outcome_effect	exclude_abstract	BCH	exclude_outcome_effect	exclude_abstract	ICB	exclude_abstract
7	Vowles, T; Molau, U; Lindstein, L; Molau, M; Bjork, RG	2016	The impact of shrub browsing by mountain hare and reindeer in subarctic Sweden	PLANT ECOLOGY & DIVERSITY	9	4	421	428	10.1080/17550874.2016.1264017	Background: Climate warming has been causing an increase in tall shrub cover around the Arctic, however, mammalian herbivory has been shown to inhibit shrub expansion. Though the effect of reindeer (Rangifer tarandus) and many other mammals has been widely studied in this context, the role of the mountain hare (Lepus timidus) in subarctic Scandinavia remains unknown.Aims: To quantify browsing fro…	WoS			yes	include	include	LBP	include	include	ICB	include	include	include	BCH	include	include	ICB	include	exclude_comparator		ICB				exclude_comparator	ICB	no		reporting browsing intensity by hares and reindeer on tall shrubs in plots that were exposed to both herbivores (there is no contrast of herbivore diversity)
8	Tape, KD; Lord, R; Marshall, HP; Ruess, RW	2010	Snow-mediated ptarmigan browsing and shrub expansion in arctic Alaska	ECOSCIENCE	17	2	186	193	10.2980/17-2-3323	Large, late-winter ptarmigan migrations heavily impact the shoot, plant, and patch architecture of shrubs that remain above the snow surface. Ptarmigan browsing on arctic shrubs was assessed in the vicinity of Toolik Lake, on the north side of the Brooks Range in Alaska. Data were collected in early May 2007, at maximum snow depth, after the bulk of the ptarmigan migration had passed through the …	WoS			yes	include	include	LBP	include	include	ICB	include	include	include	BCH	include	include	ICB	include	include		ICB				include	ICB	yes	no		yes	LBP	15	6
9	Ims, RA; Henden, JA	2012	Collapse of an arctic bird community resulting from ungulate-induced loss of erect shrubs	BIOLOGICAL CONSERVATION	149	1	2	5	10.1016/j.biocon.2012.02.008	Rapid, but contrasting, changes in the extent of erect thicket-forming shrubs is presently seen in the Arctic, either resulting from a warmer climate (increasing extent) or intensified herbivory (decreasing extent). We investigated the impact of loss of willow shrubs on a bird community in arctic riparian sediment plains in northern Norway subject to varying intensities of reindeer browsing. In r…	WoS			yes	include	include	LBP	include	include	ICB	include	include	include	BCH	include	include	ICB	include	exclude_comparator		ICB				exclude_comparator	ICB	no		contrast between different intensities of reindeer grazing
10	Henden, JA; Ims, RA; Yoccoz, NG; Sorensen, R; Killengreen, ST	2011	Population dynamics of tundra voles in relation to configuration of willow thickets in southern arctic tundra	POLAR BIOLOGY	34	4	533	540	10.1007/s00300-010-0908-7	The areal extent and configuration of thickets of willow shrubs are currently changing in the Arctic both as an effect of global warming and changed browsing pressure of reindeer. These changes have been predicted to impact the distribution and abundance of wildlife species relying on willow thickets as habitat. We assessed the relation between variables quantifying willow thicket configuration a…	WoS			yes	include	include	LBP	exclude_exposure_effect	exclude_title	ICB	include	exclude_comparator	exclude_abstract	BCH	include	include	ICB	include	exclude_comparator		ICB				exclude_comparator	ICB	no		no contrast in herbivore diversity
11	Reichle, LM; Epstein, HE; Bhatt, US; Raynolds, MK; Walker, DA	2018	Spatial Heterogeneity of the Temporal Dynamics of Arctic Tundra Vegetation	GEOPHYSICAL RESEARCH LETTERS	45	17	9206	9215	10.1029/2018GL078820	Arctic tundra vegetation has largely been greening in recent decades, resulting in major changes to terrestrial ecosystems, with implications for surface energy balance, permafrost, carbon and water cycling, herbivore populations, and human land use. While general greening trends have been well-studied, more specific vegetation-temperature dynamics are spatially and temporally heterogeneous and c…	WoS				exclude_exposure_effect	exclude_title	LBP	include	include	ICB	include	exclude_exposure_herbivore	exclude_abstract	BCH	exclude_outcome_effect	exclude_abstract	ICB	exclude_abstract
12	Soininen, EM; Barrio, I; Jepsen, JU; Ehrich, D; Ravolainen, VT; Speed, JDM	2018	Evidence of effects of herbivory on Arctic vegetation: a systematic map protocol	ENVIRONMENTAL EVIDENCE	7	1			10.1186/s13750-018-0135-1	Background: Along with climate change, herbivory is considered a main driver of ecosystem change in terrestrial Arctic environments. Understanding how herbivory influences the resilience of Arctic ecosystems to ongoing environmental changes is essential to inform policy and guide sustainable management practices. However, many studies indicate that the effects of herbivores on plants and ecosyste…	WoS				exclude_study_design	exclude_title	LBP	exclude_study_design	exclude_title	ICB	exclude_title
13	Yu, Q; Epstein, H; Engstrom, R; Walker, D	2017	Circumpolar arctic tundra biomass and productivity dynamics in response to projected climate change and herbivory	GLOBAL CHANGE BIOLOGY	23	9	3895	3907	10.1111/gcb.13632	Satellite remote sensing data have indicated a general 'greening' trend in the arctic tundra biome. However, the observed changes based on remote sensing are the result of multiple environmental drivers, and the effects of individual controls such as warming, herbivory, and other disturbances on changes in vegetation biomass, community structure, and ecosystem function remain unclear. We apply Ar…	WoS				include	include	LBP	include	include	ICB	include	exclude_study_design	exclude_abstract	BCH	exclude_study_design	exclude_abstract	ICB	exclude_abstract
14	Brathen, KA; Ravolainen, VT; Stien, A; Tveraa, T; Ims, RA	2017	Rangifer management controls a climate-sensitive tundra state transition	ECOLOGICAL APPLICATIONS	27	8	2416	2427	10.1002/eap.1618	Rangifer (caribou/reindeer) management has been suggested to mitigate the temperature-driven transition of Arctic tundra into a shrubland state, yet how this happens is uncertain. Here we study this much focused ecosystem state transition in riparian areas, where palatable willows (Salix) are dominant tall shrubs and highly responsive to climate change. For the state transition to take place, sma…	WoS				include	include	LBP	include	include	ICB	include	exclude_comparator	exclude_abstract	BCH	exclude_comparator	exclude_abstract	ICB	exclude_abstract
15	Pajunen, A; Virtanen, R; Roininen, H	2012	Browsing-mediated shrub canopy changes drive composition and species richness in forest-tundra ecosystems	OIKOS	121	10	1544	1552	10.1111/j.1600-0706.2011.20115.x	Changes in climate and in browsing pressure are expected to alter the abundance of tundra shrubs thereby influencing the composition and species richness of plant communities. We investigated the associations between browsing, tundra shrub canopies and their understory vegetation by utilizing a long-term (1013 seasons) experiment controlling reindeer and ptarmigan herbivory in the subarctic fores…	WoS			yes	include	include	LBP	include	include	ICB	include	include	include	BCH	include	include	ICB	include	include		ICB				include	ICB	yes	no		yes	ICB	11	0
16	Virtanen, R; Clark, AT; den Herder, M; Roininen, H	2021	Dynamic effects of insect herbivory and climate on tundra shrub growth: Roles of browsing and ramet age	JOURNAL OF ECOLOGY	109	3	1250	1262	10.1111/1365-2745.13551	To predict shrub responses under climate change in tundra, we need to understand how thermal conditions and herbivory contribute to growth. We hypothesise that shrub growth increases with thermal conditions and precipitation, but that this increase is counteracted by insect herbivory, and that these climate-insect herbivory relationships are modified by both browsing and plant age. We use empiric…	WoS			yes	include	include	LBP	include	include	ICB	include	include	include	BCH	include	include	ICB	include	include		ICB				include	ICB	yes	no		yes	ICB	19	0
17	Zamin, TJ; Grogan, P	2013	Caribou exclusion during a population low increases deciduous and evergreen shrub species biomass and nitrogen pools in low Arctic tundra	JOURNAL OF ECOLOGY	101	3	671	683	10.1111/1365-2745.12082	Increased shrub growth has been observed across the Arctic with recent climate warming trends, whilst many populations of caribou and reindeer (Rangifer) have been in decline. Paradoxically, our current understanding of the impacts of caribou and reindeer in altering trajectories of Arctic vegetation change is almost entirely dependent on studies with relatively high density semi-domesticated her…	WoS			yes	include	include	LBP	include	include	ICB	include	include	include	BCH	include	include	ICB	include	include		IK				include	IK	yes	no		yes	ICB	36	1
18	SONESSON, M; CALLAGHAN, TV	1991	STRATEGIES OF SURVIVAL IN PLANTS OF THE FENNOSCANDIAN TUNDRA	ARCTIC	44	2	95	105		Many arctic species originated outside the Arctic and some of their physiological responses are similar to those in temperate latitudes. Unique adaptations to the Arctic have rarely been found. The recent influx of other species has, however, broken down reproductive barriers and gene flow has been stimulated. In extreme arctic environments, selection forces driving evolution are mainly of the ph…	WoS			yes	exclude_exposure_effect	exclude_title	LBP	include	include	ICB	include	exclude_study_design	exclude_abstract	BCH	include	include	ICB	include	exclude_study_design		IK				exclude_study_design	IK	no		review rather than primary study
19	Sweet, SK; Asmus, A; Rich, ME; Wingfield, J; Gough, L; Boelman, NT	2015	NDVI as a predictor of canopy arthropod biomass in the Alaskan arctic tundra	ECOLOGICAL APPLICATIONS	25	3	779	790	10.1890/14-0632.1	The physical and biological responses to rapid arctic warming are proving acute, and as such, there is a need to monitor, understand, and predict ecological responses over large spatial and temporal scales. The use of the normalized difference vegetation index (NDVI) acquired from airborne and satellite sensors addresses this need, as it is widely used as a tool for detecting and quantifying spat…	WoS				exclude_exposure_effect	exclude_title	LBP	exclude_exposure_herbivore	exclude_title	ICB	exclude_title
20	Bryant, JP; Joly, K; Chapin, FS; DeAngelis, DL; Kielland, K	2014	Can antibrowsing defense regulate the spread of woody vegetation in arctic tundra?	ECOGRAPHY	37	3	204	211	10.1111/j.1600-0587.2013.00436.x	Global climate warming is projected to promote the increase of woody plants, especially shrubs, in arctic tundra. Many factors may affect the extent of this increase, including browsing by mammals. We hypothesize that across the Arctic the effect of browsing will vary because of regional variation in antibrowsing chemical defense. Using birch (Betula) as a case study, we propose that browsing is …	WoS				include	include	LBP	include	include	ICB	include	exclude_study_design	exclude_abstract	BCH	exclude_study_design	exclude_abstract	ICB	exclude_abstract
21	Johnson, DR; Gough, L	2013	Two arctic tundra graminoids differ in tolerance to herbivory when grown with added soil nutrients	BOTANY	91	2	82	90	10.1139/cjb-2012-0143	Greater soil nutrients are thought to increase graminoid tolerance to herbivory (within-season regrowth following herbivore damage) by enabling new growth in response to defoliation, but these responses vary among graminoid species. We studied how two arctic graminoids, Eriophorum vaginatum (L.) in moist acidic tussock (MAT) tundra and Hierochloe alpina (Roem. & Schult.) in dry heath (DH) tundra,…	WoS			yes	include	include	LBP	include	include	ICB	include	exclude_comparator	exclude_abstract	BCH	include	include	ICB	include	include		ICB				include	ICB	yes	no		yes	ICB	19	0
22	Biuw, M; Jepsen, JU; Cohen, J; Ahonen, SH; Tejesvi, M; Aikio, S; Wali, PR; Vindstad, OPL; Markkola, A; Niemela, P; Ims, RA	2014	Long-term Impacts of Contrasting Management of Large Ungulates in the Arctic Tundra-Forest Ecotone: Ecosystem Structure and Climate Feedback	ECOSYSTEMS	17	5	890	905	10.1007/s10021-014-9767-3	The arctic forest-tundra ecotone (FTE) represents a major transition zone between contrasting ecosystems, which can be strongly affected by climatic and biotic factors. Expected northward expansion and encroachment on arctic tundra in response to climate warming may be counteracted by natural and anthropogenic processes such as defoliating insect outbreaks and grazing/browsing regimes. Such natur…	WoS			yes	include	include	LBP	include	include	ICB	include	include	include	BCH	include	include	ICB	include	exclude_population_habitat		LBP				exclude_population_habitat	LBP	no		The study area is located in a northern-boreal birch forest
23	te Beest, M; Sitters, J; Menard, CB; Olofsson, J	2016	Reindeer grazing increases summer albedo by reducing shrub abundance in Arctic tundra	ENVIRONMENTAL RESEARCH LETTERS	11	12			10.1088/1748-9326/aa5128	Previous studies have shown that climate warming is causing shrub cover to increase at high latitudes. Increased shrub cover generally lowers surface albedo, which results in higher energy absorption and further warming. In parts of Fennoscandia, herbivory is known to control vegetation height and abundance, and thus preventing this positive feedback. Here, we combine field measurements of albedo…	WoS			yes	include	include	LBP	include	include	ICB	include	exclude_comparator	exclude_abstract	BCH	include	include	ICB	include	exclude_comparator		ICB				exclude_comparator	ICB	no		contrast between areas with different reindeer grazing intensity, no contrast in herbivore species richness
24	te Beest, M; Sitters, J; Menard, CB; Olofsson, J	2016	Reindeer grazing increases summer albedo by reducing shrub abundance in Arctic tundra	ENVIRONMENTAL RESEARCH LETTERS	11	12			10.1088/1748-9326/aa5128	Previous studies have shown that climate warming is causing shrub cover to increase at high latitudes. Increased shrub cover generally lowers surface albedo, which results in higher energy absorption and further warming. In parts of Fennoscandia, herbivory is known to control vegetation height and abundance, and thus preventing this positive feedback. Here, we combine field measurements of albedo…	WoS	23			duplicate	duplicate	LBP	duplicate	duplicate	ICB	duplicate
25	Stark, S; Mannisto, MK; Ganzert, L; Tiirola, M; Haggblom, MM	2015	Grazing intensity in subarctic tundra affects the temperature adaptation of soil microbial communities	SOIL BIOLOGY & BIOCHEMISTRY	84		147	157	10.1016/j.soilbio.2015.02.023	Grazing by large ungulates, such as reindeer (Rangifer tarandus L.), in subarctic tundra exerts a considerable effect on the soil microclimate. Because of higher insulation by the aboveground vegetation in light versus heavily grazed areas, soil temperatures during the growing season are considerably higher under heavy grazing. Here, we hypothesized that these grazer-induced changes in soil micro…	WoS				include	include	LBP	include	include	ICB	include	exclude_comparator	exclude_abstract	BCH	exclude_comparator	exclude_abstract	ICB	exclude_abstract
26	Stark, S; Vaisanen, M; Ylanne, H; Julkunen-Tiitto, R; Martz, F	2015	Decreased phenolic defence in dwarf birch (Betula nana) after warming in subarctic tundra	POLAR BIOLOGY	38	12	1993	2005	10.1007/s00300-015-1758-0	Dwarf birch (Betula nana L.), a dominant deciduous dwarf shrub in many tundra ecosystems, is predicted to increase substantially in abundance due to climate warming. Potential warming-induced changes in the concentrations of phenolic compounds in B. nana leaves could influence the susceptibility of B. nana to environmental stresses; however, only a few studies have investigated the effects of cli…	WoS				exclude_exposure_effect	exclude_title	LBP	include	include	ICB	include	exclude_outcome_effect	exclude_abstract	BCH	exclude_outcome_effect	exclude_abstract	ICB	exclude_abstract
27	Rieksta, J; Li, T; Michelsen, A; Rinnan, R	2021	Synergistic effects of insect herbivory and changing climate on plant volatile emissions in the subarctic tundra	GLOBAL CHANGE BIOLOGY					10.1111/gcb.15773	Climate change increases the insect abundance, especially in Arctic ecosystems. Insect herbivory also significantly increases plant emissions of volatile organic compounds (VOCs), which are highly reactive in the atmosphere and play a crucial role in atmospheric chemistry and physics. However, it is unclear how the effects of insect herbivory on VOC emissions interact with climatic changes, such …	WoS			yes	include	include	LBP	include	include	ICB	include	include	include	BCH	include	include	ICB	include	include		LBP				include	LBP	yes	no		yes	ICB	4	0
28	Kristensen, JA; Metcalfe, DB; Rousk, J	2018	The biogeochemical consequences of litter transformation by insect herbivory in the Subarctic: a microcosm simulation experiment	BIOGEOCHEMISTRY	138	3	323	336	10.1007/s10533-018-0448-8	Warming may increase the extent and intensity of insect defoliations within Arctic ecosystems. A thorough understanding of the implications of this for litter decomposition is essential to make predictions of soil-atmosphere carbon (C) feedbacks. Soil nitrogen (N) and C cycles naturally are interlinked, but we lack a detailed understanding of how insect herbivores impact these cycles. In a labora…	WoS			yes	include	include	LBP	include	include	ICB	include	include	include	BCH	include	include	ICB	include	exclude_exposure_herbivore		IK				exclude_exposure_herbivore	IK	no		fungal/bacterial 'herbivory' measured
29	Jones, MH; Bay, C; Nordenhall, U	1997	Effects of experimental warming on arctic willows (Salix spp.): A comparison of responses from the Canadian High Arctic, Alaskan Arctic, and Swedish Subarctic	GLOBAL CHANGE BIOLOGY	3		55	60	10.1111/j.1365-2486.1997.gcb135.x	Three species of dwarf, prostrate willow (Salix arctica, S. rotundifolia and S. herbacea) were subjected to experimental summer warming in high arctic Canada, arctic Alaska, and subarctic Sweden, respectively, as part of the International Tundra Experiment. Phenological and growth responses of these species were compared for the second season of the experiment. Stigmas became receptive and pollen…	WoS				exclude_exposure_effect	exclude_title	LBP	exclude_exposure_effect	exclude_title	ICB	exclude_title
30	Champagne, E; Tremblay, JP; Cote, SD	2012	Tolerance of an Expanding Subarctic Shrub, Betula glandulosa, to Simulated Caribou Browsing	PLOS ONE	7	12			10.1371/journal.pone.0051940	Densification of the shrub layer has been reported in many subarctic regions, raising questions about the implication for large herbivores and their resources. Shrubs can tolerate browsing and their level of tolerance could be affected by browsing and soils productivity, eventually modifying resource availability for the caribou. Our objective was to assess the compensatory growth potential of a …	WoS			yes	include	include	LBP	include	include	ICB	include	include	include	BCH	include	include	ICB	include	include		IK				include	IK	yes	yes	contact authors for raw data on leaf biomass and area	yes	ICB	9	2
31	Monz, CA	2002	The response of two arctic tundra plant communities to human trampling disturbance	JOURNAL OF ENVIRONMENTAL MANAGEMENT	64	2	207	217	10.1006/jema.2001.0524	A 4-year study was conducted to evaluate the consequences of human trampling on dryas and tussock tundra plant communities. Treatments of 25, 75, 200 and 500 trampling passes were applied in 0.75 m(2) vegetation plots at a time of approximately peak seasonal biomass. Immediately after and 1 and 4 years after trampling, plots were evaluated on the basis of plant species cover, percent bare ground,…	WoS				exclude_exposure_herbivore	exclude_title	LBP	exclude_exposure_herbivore	exclude_title	ICB	exclude_title
32	den Herder, M; Virtanen, R; Roininen, H	2008	Reindeer herbivory reduces willow growth and grouse forage in a forest-tundra ecotone	BASIC AND APPLIED ECOLOGY	9	3	324	331	10.1016/j.baae.2007.03.005	Browsing mammals strongly modify the structure of vegetation of forest-tundra ecotones. We investigated the impact of reindeer browsing on growth and morphology of an arctic willow, Salix glauca, by studying plants inside and outside fenced areas in a tundra habitat at the tree line. We also studied if reindeer feeding has an effect on the forage availability for willow grouse, a herbivore sharin…	WoS			yes	include	include	LBP	include	include	ICB	include	include	include	BCH	include	include	ICB	include	include		ICB				include	ICB	yes	no		yes	LBP	7	1
33	De Long, JR; Sundqvist, MK; Gundale, MJ; Giesler, R; Wardle, DA	2016	Effects of elevation and nitrogen and phosphorus fertilization on plant defence compounds in subarctic tundra heath vegetation	FUNCTIONAL ECOLOGY	30	2	314	325	10.1111/1365-2435.12493	Plant chemical and structural defence compounds are well known to impact upon herbivory of fresh leaves and influence decomposition rates after leaf senescence. A number of theories predict that alleviating nutrient limitation and reducing other environmental stressors will result in decreased production of plant chemical defences. In this study, we measured plant defence properties [total polyph…	WoS				exclude_exposure_effect	exclude_title	LBP	include	include	ICB	include	exclude_outcome_effect	exclude_abstract	BCH	exclude_outcome_effect	exclude_abstract	ICB	exclude_abstract
34	Stark, S; Vaisanen, M	2014	Insensitivity of Soil Microbial Activity to Temporal Variation in Soil N in Subarctic Tundra: Evidence from Responses to Large Migratory Grazers	ECOSYSTEMS	17	5	906	917	10.1007/s10021-014-9768-2	Large migratory grazers commonly influence soil processes in tundra ecosystems. However, the extent to which grazing effects are limited to intensive grazing periods associated with migration has not previously been investigated. We analyzed seasonal patterns in soil nitrogen (N), microbial respiration and extracellular enzyme activities (EEAs) in a lightly grazed tundra and a heavily grazed tund…	WoS				include	include	LBP	include	include	ICB	include	exclude_comparator	exclude_abstract	BCH	exclude_comparator	exclude_abstract	ICB	exclude_abstract
35	Zverev, V; Zvereva, EL; Kozlov, MV	2020	Bird predation does not explain spatial variation in insect herbivory in a forest-tundra ecotone	POLAR BIOLOGY	43	4	295	304	10.1007/s00300-020-02633-2	The contribution of bird predation to the spatial variations in insect herbivory remains imperfectly understood, especially in Arctic ecosystems. We experimentally tested the hypothesis that the differences in insect herbivory between tundra and forest biomes, and between plant life-forms in these biomes, are associated with differences in the intensity of bird predation on defoliating insects. W…	WoS				include	include	LBP	include	include	ICB	include	exclude_comparator	exclude_abstract	BCH	exclude_comparator	exclude_abstract	ICB	exclude_abstract
36	Anderson, HB; Speed, JDM; Madsen, J; Pedersen, AO; Tombre, IM; van der Wal, R	2016	Late snow melt moderates herbivore disturbance of the Arctic tundra	ECOSCIENCE	23	1-2	29	39	10.1080/11956860.2016.1212684	Resilience of tundra vegetation to disturbance by herbivores can be low and lead to ecosystem state shifts. Pink-footed geese Anser brachyrhynchus are the most numerous herbivore on Svalbard and disturb vegetation when foraging for below-ground plant biomass (grubbing). We assessed grubbing extent (occurrence of vegetation disturbance) and intensity (proportion of vegetation disturbed) in 2006/07…	WoS				include	include	LBP	include	include	ICB	include	exclude_comparator	exclude_abstract	BCH	exclude_comparator	exclude_abstract	ICB	exclude_abstract
37	Johnson, DR; Lara, MJ; Shaver, GR; Batzli, GO; Shaw, JD; Tweedie, CE	2011	Exclusion of brown lemmings reduces vascular plant cover and biomass in Arctic coastal tundra: resampling of a 50+ year herbivore exclosure experiment near Barrow, Alaska	ENVIRONMENTAL RESEARCH LETTERS	6	4			10.1088/1748-9326/6/4/045507	To determine the role lemmings play in structuring plant communities and their contribution to the 'greening of the Arctic', we measured plant cover and biomass in 50+ year old lemming exclosures and control plots in the coastal tundra near Barrow, Alaska. The response of plant functional types to herbivore exclusion varied among land cover types. In general, the abundance of lichens and bryophyt…	WoS			yes	include	include	LBP	include	include	ICB	include	include	include	BCH	include	include	ICB	include	include		IK				include	IK	yes	no		yes	ICB	14	0
38	Bety, J; Graham-Sauve, M; Legagneux, P; Cadieux, MC; Gauthier, G	2014	Fading indirect effects in a warming arctic tundra	CURRENT ZOOLOGY	60	2	189	202	10.1093/czoolo/60.2.189	Indirect interactions in food webs can strongly influence the net effect of global change on ecological communities yet they are rarely quantified and hence remain poorly understood. Using a 22-year time series, we investigated climate-induced and predator-mediated indirect effects on grazing intensity in the tundra food web of Bylot Island, which experienced a warming trend over the last two dec…	WoS			yes	include	include	LBP	include	include	ICB	include	include	include	BCH	include	include	ICB	include	exclude_study_design		IK				exclude_study_design	IK	no	yes	only modelling results (e.g. R squared values) are reported
39	Morrissette-Boileau, C; Boudreau, S; Tremblay, JP; Cote, SD	2018	Simulated caribou browsing limits the effect of nutrient addition on the growth of Betula glandulosa, an expanding shrub species in Eastern Canada	JOURNAL OF ECOLOGY	106	3	1256	1265	10.1111/1365-2745.12899	Warmer summer temperatures and enhanced soil fertility increase shrub growth in tundra ecosystems, and these factors have likely contributed to shrub expansion at the circumpolar scale over the last decades. Conversely, large herbivores have the potential to counteract the positive impacts of climate change on shrub growth. Indeed, by stripping the leaves, herbivores have the potential to control…	WoS			yes	include	include	LBP	include	include	ICB	include	include	include	BCH	include	include	ICB	include	include		LBP				include	LBP	yes	no		yes	LBP	12	1
40	Virkkala, AM; Virtanen, T; Lehtonen, A; Rinne, J; Luoto, M	2018	The current state of CO2 flux chamber studies in the Arctic tundra: A review	PROGRESS IN PHYSICAL GEOGRAPHY-EARTH AND ENVIRONMENT	42	2	162	184	10.1177/0309133317745784	The Arctic tundra plays an important role in the carbon cycle as it stores 50% of global soil organic carbon reservoirs. The processes (fluxes) regulating these stocks are predicted to change due to direct and indirect effects of climate change. Understanding the current and future carbon balance calls for a summary of the level of knowledge regarding chamber-derived carbon dioxide (CO2) flux stu…	WoS				exclude_exposure_effect	exclude_title	LBP	exclude_exposure_herbivore	exclude_title	ICB	exclude_title
41	Epstein, HE; Calef, MP; Walker, MD; Chapin, FS; Starfield, AM	2004	Detecting changes in arctic tundra plant communities in response to warming over decadal time scales	GLOBAL CHANGE BIOLOGY	10	8	1325	1334	10.1111/j.1529-8817.2003.00810.x	Detecting the response of vegetation to climate forcing as distinct from spatial and temporal variability may be difficult, if not impossible, over the typical duration of most field studies. We analyzed the spatial and interannual variability of plant functional type biomass from field studies in low arctic tussock tundra and compared these to climate change simulations of plant community compos…	WoS				exclude_exposure_effect	exclude_title	LBP	exclude_exposure_herbivore	exclude_title	ICB	exclude_title
42	Sokolov, V; Ehrich, D; Yoccoz, NG; Sokolov, A; Lecomte, N	2012	Bird Communities of the Arctic Shrub Tundra of Yamal: Habitat Specialists and Generalists	PLOS ONE	7	12			10.1371/journal.pone.0050335	Background: The ratio of habitat generalists to specialists in birds has been suggested as a good indicator of ecosystem changes due to e. g. climate change and other anthropogenic perturbations. Most studies focusing on this functional component of biodiversity originate, however, from temperate regions. The Eurasian Arctic tundra is currently experiencing an unprecedented combination of climate…	WoS				include	include	LBP	include	include	ICB	include	exclude_outcome_effect	exclude_abstract	BCH	exclude_outcome_effect	exclude_abstract	ICB	exclude_abstract
43	Gough, L; Moore, JC; Shaver, GR; Simpson, RT; Johnson, DR	2012	Above- and belowground responses of arctic tundra ecosystems to altered soil nutrients and mammalian herbivory	ECOLOGY	93	7	1683	1694	10.1890/11-1631.1	Theory and observation indicate that changes in the rate of primary production can alter the balance between the bottom-up influences of plants and resources and the top-down regulation of herbivores and predators on ecosystem structure and function. The Exploitation Ecosystem Hypothesis (EEH) posited that as aboveground net primary productivity (ANPP) increases, the additional biomass should sup…	WoS			yes	include	include	LBP	include	include	ICB	include	include	include	BCH	include	include	ICB	include	include		ICB				include	ICB	yes	no		yes	ICB	14	0
44	Forbes, BC	1996	Plant communities of archaeological sites, abandoned dwellings, and trampled tundra in the eastern Canadian arctic: A multivariate analysis	ARCTIC	49	2	141	154		Arctic terrestrial ecosystems subjected to anthropogenic disturbance return to their original state only slowly, if at all. Investigations of abandoned settlements on three islands in the eastern Canadian Arctic Archipelago have detected striking similarities among contemporary and ancient human settlements with regard to their effects on tundra vegetation and soils. Ordination procedures using 2…	WoS				include	include	LBP	include	include	ICB	include	exclude_outcome_effect	exclude_abstract	BCH	exclude_outcome_effect	exclude_abstract	ICB	exclude_abstract
45	Yu, Q; Epstein, HE; Walker, DA; Frost, GV; Forbes, BC	2011	Modeling dynamics of tundra plant communities on the Yamal Peninsula, Russia, in response to climate change and grazing pressure	ENVIRONMENTAL RESEARCH LETTERS	6	4			10.1088/1748-9326/6/4/045505	Understanding the responses of the arctic tundra biome to a changing climate requires knowledge of the complex interactions among the climate, soils and biological system. This study investigates the individual and interaction effects of climate change and reindeer grazing across a variety of climate zones and soil texture types on tundra vegetation community dynamics using an arctic vegetation m…	WoS				exclude_study_design	exclude_title	LBP	include	include	ICB	include	exclude_study_design	exclude_abstract	BCH	exclude_study_design	exclude_abstract	ICB	exclude_abstract
46	Gu, Q; Grogan, P	2020	Responses of low Arctic tundra plant species to experimental manipulations: Differences between abiotic and biotic factors and between short- and long-term effects	ARCTIC ANTARCTIC AND ALPINE RESEARCH	52	1	524	540	10.1080/15230430.2020.1815360	Climate change in arctic tundra is projected to affect air temperature, snow depth, soil fertility, and caribou herbivory, which may alter plant community composition by shifting niche space to favor particular species' life history strategies. We report responses of a Canadian mesic birch hummock tundra plant community to a range of manipulative experiments (greenhouse warming, fertilization, sn…	WoS			yes	include	include	LBP	include	include	ICB	include	include	include	BCH	include	include	ICB	include	include		IK				include	IK	yes	no		yes	ICB	8	0
47	MONDA, MJ; RATTI, JT; MCCABE, TR	1994	REPRODUCTIVE ECOLOGY OF TUNDRA SWANS ON THE ARCTIC-NATIONAL-WILDLIFE-REFUGE, ALASKA	JOURNAL OF WILDLIFE MANAGEMENT	58	4	757	773	10.2307/3809691	Management of tundra swans (Cygnus columbianus) is hampered by a lack of information on their nesting and brood-rearing ecology. We studied tundra swan nesting and brood-rearing ecology on the Arctic National Wildlife Refuge (ANWR), Alaska, 1988-90. Nest success was 58% (n = 31) in 1988, 83% (n = 36) in 1989, 84% (n = 43) in 1990, and 76% (n = 110) for the 3 years. Nests were located predominatel…	WoS				exclude_exposure_effect	exclude_title	LBP	exclude_exposure_effect	exclude_title	ICB	exclude_title
48	Wappler, T; Denk, T	2011	Herlbivory in early Tertiary Arctic forests	PALAEOGEOGRAPHY PALAEOCLIMATOLOGY PALAEOECOLOGY	310	3-4	283	295	10.1016/j.palaeo.2011.07.020	Early Tertiary High Arctic forest ecosystems are unique in that they have no equivalent among modern forests. Today, no forest ecosystem exists at such high latitudes. To assess the potential role of herbivory during the early Tertiary warm period at high latitudes, we have surveyed 1567 fossil angiosperm leaves from Svalbard for the presence or absence of 35 insect damage types (DTs). Our invest…	WoS				include	include	LBP	include	include	ICB	include	exclude_population	exclude_abstract	BCH	exclude_population	exclude_abstract	ICB	exclude_abstract
49	Min, E; Wilcots, ME; Naeem, S; Gough, L; McLaren, JR; Rowe, RJ; Rastetter, EB; Boelman, NT; Griffin, KL	2021	Herbivore absence can shift dry heath tundra from carbon source to sink during peak growing season	ENVIRONMENTAL RESEARCH LETTERS	16	2			10.1088/1748-9326/abd3d0	In arctic tundra, large and small mammalian herbivores have substantial impacts on the vegetation community and consequently can affect the magnitude of carbon cycling. However, herbivores are often absent from modern carbon cycle models, partly because relatively few field studies focus on herbivore impacts on carbon cycling. Our objectives were to quantify the impact of 21 years of large herbiv…	WoS			yes	include	include	LBP	include	include	ICB	include	include	include	BCH	include	include	ICB	include	include		IK				include	IK	yes	no		yes	ICB	19	0
50	Barthelemy, H; Stark, S; Michelsen, A; Olofsson, J	2018	Urine is an important nitrogen source for plants irrespective of vegetation composition in an Arctic tundra: Insights from a N-15-enriched urea tracer experiment	JOURNAL OF ECOLOGY	106	1	367	378	10.1111/1365-2745.12820	1. Mammalian herbivores can strongly influence nitrogen (N) cycling and herbivore urine could be a central component of the N cycle in grazed ecosystems. Despite its potential role for ecosystem productivity and functioning, the fate of N derived from urine has rarely been investigated in grazed ecosystems. 2. This study explored the fate of N-15-enriched urea in tundra sites that have been eithe…	WoS			yes	include	include	LBP	include	include	ICB	include	include	include	BCH	include	include	ICB	include	exclude_comparator		LBP				exclude_comparator	LBP	no		Comparing high grazing vs low grazing of reindeer (no valid comparator for us)
51	Elliott, TL; Henry, GHR	2011	Effects of Simulated Grazing in Ungrazed Wet Sedge Tundra in the High Arctic	ARCTIC ANTARCTIC AND ALPINE RESEARCH	43	2	198	206	10.1657/1938-4246-43.2.198	Wet sedge tundra communities in the High Arctic are valuable sources of forage for several resident and migratory herbivores; however, the effects of grazing on these systems have been rarely studied. We simulated grazing in two wet sedge meadows at a site on Ellesmere Island that has not been affected by grazing. Over two summers, we clipped plots at four different frequencies and removed litter…	WoS			yes	include	include	LBP	include	include	ICB	include	include	include	BCH	include	include	ICB	include	include		ICB				include	ICB	yes	no		yes	ICB	22	0
52	Myers-Smith, IH; Forbes, BC; Wilmking, M; Hallinger, M; Lantz, T; Blok, D; Tape, KD; Macias-Fauria, M; Sass-Klaassen, U; Levesque, E; Boudreau, S; Ropars, P; Hermanutz, L; Trant, A; Collier, LS; Weijers, S; Rozema, J; Rayback, SA; Schmidt, NM; Schaepman-Strub, G; Wipf, S; Rixen, C; Menard, CB; Venn, S; Goetz, S; Andreu-Hayles, L; Elmendorf, S; Ravolainen, V; Welker, J; Grogan, P; Epstein, HE; Hik…	2011	Shrub expansion in tundra ecosystems: dynamics, impacts and research priorities	ENVIRONMENTAL RESEARCH LETTERS	6	4			10.1088/1748-9326/6/4/045509	Recent research using repeat photography, long-term ecological monitoring and dendrochronology has documented shrub expansion in arctic, high-latitude and alpine tundra ecosystems. Here, we (1) synthesize these findings, (2) present a conceptual framework that identifies mechanisms and constraints on shrub increase, (3) explore causes, feedbacks and implications of the increased shrub cover in tu…	WoS				exclude_exposure_effect	exclude_title	LBP	include	include	ICB	include	exclude_outcome_effect	exclude_abstract	BCH	exclude_outcome_effect	exclude_abstract	ICB	exclude_abstract
53	Vowles, T; Bjork, RG	2019	Implications of evergreen shrub expansion in the Arctic	JOURNAL OF ECOLOGY	107	2	650	655	10.1111/1365-2745.13081	Arctic shrub expansion is occurring across large parts of the tundra biome and its potential ecological repercussions have been widely discussed. But while the term shrub expansion often implicitly refers to an increase in tall, deciduous species such as birch and willow, several studies have also found a strong increase in evergreen dwarf shrubs in response to warming, a fact which has received …	WoS				exclude_exposure_effect	exclude_title	LBP	exclude_exposure_effect	exclude_title	ICB	exclude_title
54	Rasmussen, LH; Michelsen, A; Ladegaard-Pedersen, P; Nielsen, CS; Elberling, B	2020	Arctic soil water chemistry in dry and wet tundra subject to snow addition, summer warming and herbivory simulation	SOIL BIOLOGY & BIOCHEMISTRY	141				10.1016/j.soilbio.2019.107676	Multiple and rapid environmental changes in the Arctic have major consequences for the entire ecosystem. Soil water chemistry is one component with important implications for understanding climate feedbacks, plant growth, microbial turnover and net greenhouse gas emissions. Here we assess the contrasting growing season soil water chemistry in a Low arctic Greenlandic mesic tundra heath and a fen,…	WoS			yes	include	include	LBP	include	include	ICB	include	include	include	BCH	include	include	ICB	include	exclude_exposure_herbivore		IK				exclude_exposure_herbivore	IK	no		simulates grazing but with no reference to any particular herbivore or type of herbivore
55	Mosbacher, JB; Kristensen, DK; Michelsen, A; Stelvig, M; Schmidt, NM	2016	Quantifying muskox plant biomass removal and spatial relocation of nitrogen in a high arctic tundra ecosystem	ARCTIC ANTARCTIC AND ALPINE RESEARCH	48	2	229	240	10.1657/AAAR0015-034	The muskox (Ovibos moschatus), a key species in the arctic tundra, is the only large bodied herbivore in Northeast Greenland. Here, we quantify the biomass removal and fecal deposition by muskoxen during the snow-free period in the years 1996 to 2013 in the high arctic tundra ecosystem at Zackenberg, Northeast Greenland.We show that despite high densities, muskoxen removed only 0.17% and 0.04% of…	WoS			yes	include	include	LBP	include	include	ICB	include	include	include	BCH	include	include	ICB	include	exclude_comparator		ICB				exclude_comparator	ICB	no		no contrast in herbivore diversity (modelled estimates of biomass removal
56	Stark, S; Grellmann, D	2002	Soil microbial responses to herbivory in an arctic tundra heath at two levels of nutrient availability	ECOLOGY	83	10	2736	2744	10.1890/0012-9658(2002)083[2736:SMRTHI]2.0.CO;2	We tested the hypothesis that herbivory accelerates nutrient cycling through nutrient-rich soils and decelerates nutrient cycling through nutrient-poor soils in a well-drained arctic tundra heath by measuring effects of herbivory on soil and plant properties in control areas and areas treated with NPK fertilizer. The impact of herbivores was studied with two types of exclosures, one excluding rei…	WoS			yes	include	include	LBP	include	include	ICB	include	include	include	BCH	include	include	ICB	include	include		IK				include	IK	yes	no	raw data coded, stats focus on combined effects of herbivory and fertilisation so not coded	yes	ICB	11	0
57	Little, CJ; Cutting, H; Alatalo, J; Cooper, EJ	2017	Short-term herbivory has long-term consequences in warmed and ambient high Arctic tundra	ENVIRONMENTAL RESEARCH LETTERS	12	2			10.1088/1748-9326/aa579d	Climate change is occurring across the world, with effects varying by ecosystem and region but already occurring quickly in high-latitude and high-altitude regions. Biotic interactions are important in determining ecosystem response to such changes, but few studies have been long-term in nature, especially in the High Arctic. Mesic tundra plots on Svalbard, Norway, were subjected to grazing at tw…	WoS			yes	include	include	LBP	include	include	ICB	include	include	include	BCH	include	include	ICB	include	exclude_comparator		EPP				exclude_comparator	EPP	no		Compare different abundance of same species (Barnacle geese)
58	Turney, S; Altshuler, I; Whyte, LG; Buddle, CM	2018	Macroinvertebrate and soil prokaryote communities in the forest-tundra ecotone of the Subarctic Yukon	POLAR BIOLOGY	41	8	1619	1633	10.1007/s00300-018-2330-5	The forest-tundra interface is the world's largest ecotone, and is globally important due to its biodiversity, climatic sensitivity, and natural resources. The ecological communities which characterize this ecotone, and which provide local and global ecosystem services, are affected by environmental variation at multiple scales. We explored correlations between environmental variables and macroin…	WoS				exclude_exposure_effect	exclude_title	LBP	include	include	ICB	include	exclude_outcome_effect	exclude_abstract	BCH	exclude_outcome_effect	exclude_abstract	ICB	exclude_abstract
59	Stapleton, LM; Crout, NMJ; Sawstrom, C; Marshall, WA; Poulton, PR; Tye, AM; Laybourn-Parry, J	2005	Microbial carbon dynamics in nitrogen amended Arctic tundra soil: Measurement and model testing	SOIL BIOLOGY & BIOCHEMISTRY	37	11	2088	2098	10.1016/j.soilbio.2005.03.016	We examined the responses of grazers (protozoa and nematodes) and their main food sources to low levels of nitrogen (N) fertilisation and applied carbon (C) flux models to our data. Replicate plots of tundra soil adjacent to the Kongsfjorden (Svalbard 78 degrees N) were amended with ammonium and nitrate at concentrations of 1 and 5 kg N ha(-1) to assess the impact of anthropogenic N deposition ov…	WoS				exclude_exposure_effect	exclude_title	LBP	include	include	ICB	include	exclude_exposure_herbivore	exclude_abstract	BCH	exclude_outcome_effect	exclude_abstract	ICB	exclude_abstract
60	Barrio, IC; Bueno, CG; Gartzia, M; Soininen, EM; Christie, KS; Speed, JDM; Ravolainen, VT; Forbes, BC; Gauthier, G; Horstkotte, T; Hoset, KS; Hoye, TT; Jonsdottir, IS; Levesque, E; Morsdorf, MA; Olofsson, J; Wookey, PA; Hik, DS	2016	Biotic interactions mediate patterns of herbivore diversity in the Arctic	GLOBAL ECOLOGY AND BIOGEOGRAPHY	25	9	1108	1118	10.1111/geb.12470	Understanding the forces shaping biodiversity patterns, particularly for groups of organisms with key functional roles, will help predict the responses of ecosystems to environmental changes. Our aim was to evaluate the relative role of different drivers in shaping the diversity patterns of vertebrate herbivores, a group of organisms exerting a strong trophic influence in terrestrial Arctic ecosy…	WoS			yes	include	include	LBP	include	include	ICB	include	include	include	BCH	exclude_study_design	exclude_abstract	LBP	include	exclude_study_design	exclude	LBP	exclude_study_design	exclude	TW	exclude_study_design	LBP	no		Modelling study
61	Kitti, H; Forbes, BC; Oksanen, J	2009	Long- and short-term effects of reindeer grazing on tundra wetland vegetation	POLAR BIOLOGY	32	2	253	261	10.1007/s00300-008-0526-9	We studied long-term (50 years) and short-term (4 years) effects of summer grazing of reindeer on subarctic tundra wetland vegetation. The long-term effects of summer grazing were studied by comparing vegetation on Finnish and Norwegian sides of the fence line separating reindeer grazing regimes. The Finnish side was intensively grazed and trampled throughout the year, whereas the Norwegian side …	WoS			yes	include	include	LBP	include	include	ICB	include	include	include	BCH	include	include	ICB	include	include		MPB		exclude		include	MPB	yes	no		yes	ICB	23	1
62	Doiron, M; Legagneux, P; Gauthier, G; Levesque, E	2013	Broad-scale satellite Normalized Difference Vegetation Index data predict plant biomass and peak date of nitrogen concentration in Arctic tundra vegetation	APPLIED VEGETATION SCIENCE	16	2	343	351	10.1111/j.1654-109X.2012.01219.x	Questions Is the satellite-derived Normalized Difference Vegetation Index (NDVI) an adequate proxy for the timing of the peak in plant nitrogen concentration in an Arctic tundra system? Can NDVI be used to reliably assess seasonal changes in aboveground plant biomass? Location The south plain of Bylot Island, an Arctic tundra ecosystem north of Baffin Island, Nunavut, Canada (73 degrees 08N, 80 d…	WoS				exclude_exposure_effect	exclude_title	LBP	exclude_exposure_herbivore	exclude_title	ICB	exclude_title												exclude
63	Berteaux, D; Gauthier, G; Domine, F; Ims, RA; Lamoureux, SF; Levesque, E; Yoccoz, N	2017	Effects of changing permafrost and snow conditions on tundra wildlife: critical places and times	ARCTIC SCIENCE	3	2	65	90	10.1139/as-2016-0023	The change of water phase around 0 degrees C has considerable impacts on wildlife ecology because liquid and solid water strongly differ in their insulating capability, mechanical resistance, and light reflectance. Freeze and melt events thus have strong ecological relevance, particularly in the Arctic where snow and ice are omnipresent and their conditions are changing due to climate warming. We…	WoS				exclude_exposure_effect	exclude_title	LBP	include	include	ICB	include	exclude_outcome_effect	exclude_abstract	BCH	exclude_outcome_effect	exclude_abstract	ICB	exclude_abstract					exclude
64	Wagner, D; DeFoliart, L; Doak, P; Schneiderheinze, J	2008	Impact of epidermal leaf mining by the aspen leaf miner (Phyllocnistis populiella) on the growth, physiology, and leaf longevity of quaking aspen	OECOLOGIA	157	2	259	267	10.1007/s00442-008-1067-1	The aspen leaf miner, Phyllocnistis populiella, feeds on the contents of epidermal cells on both top (adaxial) and bottom (abaxial) surfaces of quaking aspen leaves, leaving the photosynthetic tissue of the mesophyll intact. This type of feeding is taxonomically restricted to a small subset of leaf mining insects but can cause widespread plant damage during outbreaks. We studied the effect of epi…	WoS				include	include	LBP	include	include	ICB	include	exclude_population	exclude_abstract	BCH	exclude_population	exclude_abstract	ICB	exclude_abstract					exclude
65	Ims, RA; Fuglei, E	2005	Trophic interaction cycles in tundra ecosystems and the impact of climate change	BIOSCIENCE	55	4	311	322	10.1641/0006-3568(2005)055[0311:TICITE]2.0.CO;2	While population cycles are geographically widespread, it is on arctic tundra that such cycles appear to be most influential for the functioning of the whole ecosystem. We give an overview of tundra species that exhibit population cycles and describe what are currently, believed to be the causal mechanisms. Population cycles most likely originate from trophic interactions within the plant- based …	WoS				include	include	LBP	include	include	ICB	include	exclude_study_design	exclude_abstract	BCH	exclude_study_design	exclude_abstract	ICB	exclude_abstract					exclude
66	Aune, S; Hofgaard, A; Soderstrom, L	2011	Contrasting climate- and land-use-driven tree encroachment patterns of subarctic tundra in northern Norway and the Kola Peninsula	CANADIAN JOURNAL OF FOREST RESEARCH	41	3	437	449	10.1139/X10-086	High-latitude regions are experiencing substantial climate change, and the forest-tundra transition is assumed to sensitively track these changes through advancing treeline and increased tundra encroachment. However, herbivores may influence these responses. The present study addresses, through analyses of age structures, growth characteristics, and climate correspondence, how mountain birch (Bet…	WoS			yes	include	include	LBP	include	include	ICB	include	include	include	BCH	include	include	ICB	include	exclude_outcome_effect		EPP		exclude		exclude_outcome_effect	EPP	no
67	Weijers, S; Myers-Smith, IH; Loffler, J	2018	A WARMER AND GREENER COLD WORLD: SUMMER WARMING INCREASES SHRUB GROWTH IN THE ALPINE AND HIGH ARCTIC TUNDRA	ERDKUNDE	72	1	63	85	10.3112/erdkunde.2018.01.04	The Arctic and alpine biome is rapidly warming, which might be causing an encroachment of relatively tall woody shrub vegetation into tundra ecosystems, which will probably result in an overall positive feedback to climate warming. This encroachment is, however, believed to remain limited to the relatively warm parts of the biome, where taller shrubs may displace shorter species. Still, climate s…	WoS				exclude_exposure_effect	exclude_title	LBP	include	include	ICB	include	exclude_exposure_herbivore	exclude_abstract	BCH	exclude_outcome_effect	exclude_abstract	ICB	exclude_abstract					exclude
68	Gerland, S; Winther, JG; Orbaek, JB; Liston, GE; Oritsland, NA; Blanco, A; Ivanov, B	1999	Physical and optical properties of snow covering Arctic tundra on Svalbard	HYDROLOGICAL PROCESSES	13	14-15	2331	2343	10.1002/(SICI)1099-1085(199910)13:14/15<2331::AID-HYP855>3.0.CO;2-W	Snow thickness. duration of snow coverage and amount of ice covering the soil are crucial for the development of biota in the Arctic tundra environment. The snow thickness and optical properties control the amount of Photosynthetically Active Radiation (PAR) that is available for vegetation. A late snow cover may prevent birds from nesting on the ground. Furthermore, ice at the snow/soil interfac…	WoS				exclude_exposure_effect	exclude_title	LBP	exclude_exposure_herbivore	exclude_title	ICB	exclude_title												exclude
69	Olofsson, J; Oksanen, L; Oksanen, T; Tuomi, M; Hoset, KS; Virtanen, R; Kyro, K	2014	Long-Term Experiments Reveal Strong Interactions Between Lemmings and Plants in the Fennoscandian Highland Tundra	ECOSYSTEMS	17	4	606	615	10.1007/s10021-013-9740-6	Both the theory and the observations suggest that, there are strong links between herbivores and plants in terrestrial ecosystems; although, the effect of herbivores on plant community biomass is often attributed to variations in plant palatability. The existence of a strong link is commonly tested by constructing exclosures that exclude herbivores during a period of time. We here present data fr…	WoS			yes	include	include	LBP	include	include	ICB	include	include	include	BCH	include	include	ICB	include	include		ICB		exclude		include	ICB	yes	no		yes	ICB	19	0
70	Barboza, PS; Van Someren, LL; Gustine, DD; Bret-Harte, MS	2018	The nitrogen window for arctic herbivores: plant phenology and protein gain of migratory caribou (Rangifer tarandus)	ECOSPHERE	9	1			10.1002/ecs2.2073	Terrestrial plants are often limited by nitrogen (N) in arctic systems, but constraints of N supply on herbivores are typically considered secondary to those of energy. We tested the hypothesis that forage N is more limiting than energy for arctic caribou by collecting key forages (three species of graminoids, three species of woody browse, and one genus of forb) over three summers in the migrato…	WoS				include	include	LBP	include	include	ICB	include	exclude_outcome_effect	exclude_abstract	BCH	exclude_outcome_effect	exclude_abstract	ICB	exclude_abstract					exclude
71	Yu, Q; Epstein, H; Walker, D	2009	Simulating the effects of soil organic nitrogen and grazing on arctic tundra vegetation dynamics on the Yamal Peninsula, Russia	ENVIRONMENTAL RESEARCH LETTERS	4	4			10.1088/1748-9326/4/4/045027	Sustainability of tundra vegetation under changing climate on the Yamal Peninsula, northwestern Siberia, home to the world's largest area of reindeer husbandry, is of crucial importance to the local native community. An integrated investigation is needed for better understanding of the effects of soils, climate change and grazing on tundra vegetation in the Yamal region. In this study we applied …	WoS				include	include	LBP	include	include	ICB	include	exclude_study_design	exclude_abstract	BCH	exclude_study_design	exclude_abstract	ICB	exclude_abstract					exclude
72	Skarin, A; Verdonen, M; Kumpula, T; Macias-Fauria, M; Alam, M; Kerby, J; Forbes, BC	2020	Reindeer use of low Arctic tundra correlates with landscape structure	ENVIRONMENTAL RESEARCH LETTERS	15	11			10.1088/1748-9326/abbf15	Rapid climate change in Arctic regions is linked to the expansion of woody taxa (shrubification), and an increase in biomass as tundra becomes greener. Reindeer and caribou (Rangifer tarandus) are considered able to suppress vegetative greening through grazing and trampling. Quantifying reindeer use of different land cover types can help us understand their impact on the growth and recruitment of…	WoS				include	include	LBP	include	include	ICB	include	exclude_comparator	exclude_abstract	BCH	exclude_comparator	exclude_abstract	ICB	exclude_abstract					exclude
73	Martin, AC; Jeffers, ES; Petrokofsky, G; Myers-Smith, I; Macias-Fauria, M	2017	Shrub growth and expansion in the Arctic tundra: an assessment of controlling factors using an evidence-based approach	ENVIRONMENTAL RESEARCH LETTERS	12	8			10.1088/1748-9326/aa7989	Woody shrubs have increased in biomass and expanded into new areas throughout the PanArctic tundra biome in recent decades, which has been linked to a biome-wide observed increase in productivity. Experimental, observational, and socio-ecological research suggests that air temperature-and to a lesser degree precipitation-trends have been the predominant drivers of this change. However, a progress…	WoS			yes	include	include	LBP	exclude_study_design	exclude_title	ICB	include	include	include	BCH	exclude_outcome_effect	exclude_abstract	ICB	include	exclude_study_design		EPP		exclude		exclude_study_design	EPP	no		Mapping of published literature on Arctic shrubs between 2012-2017
74	Ylanne, H; Madsen, RL; Castano, C; Metcalfe, DB; Clemmensen, KE	2021	Reindeer control over subarctic treeline alters soil fungal communities with potential consequences for soil carbon storage	GLOBAL CHANGE BIOLOGY	27	18	4254	4268	10.1111/gcb.15722	The climate-driven encroachment of shrubs into the Arctic is accompanied by shifts in soil fungal communities that could contribute to a net release of carbon from tundra soils. At the same time, arctic grazers are known to prevent the establishment of deciduous shrubs and, under certain conditions, promote the dominance of evergreen shrubs. As these different vegetation types associate with cont…	WoS				include	include	LBP	include	include	ICB	include	exclude_comparator	exclude_abstract	BCH	exclude_comparator	exclude_abstract	ICB	exclude_abstract					exclude
75	Ravolainen, VT; Brathen, KA; Yoccoz, NG; Nguyen, JK; Ims, RA	2014	Complementary impacts of small rodents and semi-domesticated ungulates limit tall shrub expansion in the tundra	JOURNAL OF APPLIED ECOLOGY	51	1	234	241	10.1111/1365-2664.12180	While shrubs appear to be expanding in Arctic tundra due to climatic warming, patches of tall shrubs in riparian habitats are most likely to colonize new areas. Shrub recruits outside established patches represent the forefront of area expansion, but their dynamics may be sensitive to the action of several herbivore species. The empirical evidence for how different-sized herbivores affect recruit…	WoS			yes	include	include	LBP	include	include	ICB	include	include	include	BCH	include	include	ICB	include	include		MSK		exclude		include	MSK	yes			yes	ICB	17	0
76	van der Wal, R; Sjogersten, S; Woodin, SJ; Cooper, EJ; Jonsdottir, IS; Kuijper, D; Fox, TAD; Huiskes, AD	2007	Spring feeding by pink-footed geese reduces carbon stocks and sink strength in tundra ecosystems	GLOBAL CHANGE BIOLOGY	13	2	539	545	10.1111/j.1365-2486.2006.01310.x	Tundra ecosystems are widely recognized as precious areas and globally important carbon (C) sinks, yet our understanding of potential threats to these habitats and their large soil C store is limited. Land-use changes and conservation measures in temperate regions have led to a dramatic expansion of arctic-breeding geese, making them important herbivores of high-latitude systems. In field experim…	WoS			yes	include	include	LBP	include	include	ICB	include	include	include	BCH	include	include	ICB	include	exclude_comparator		EPP		exclude		exclude_comparator	EPP	no		Investigates whether increase in goose abundance can affect C balance of arctic Tundra
77	Olofsson, J; Oksanen, L; Callaghan, T; Hulme, PE; Oksanen, T; Suominen, O	2009	Herbivores inhibit climate-driven shrub expansion on the tundra	GLOBAL CHANGE BIOLOGY	15	11	2681	2693	10.1111/j.1365-2486.2009.01935.x	Recent Pan-Arctic shrub expansion has been interpreted as a response to a warmer climate. However, herbivores can also influence the abundance of shrubs in arctic ecosystems. We addressed these alternative explanations by following the changes in plant community composition during the last 10 years in permanent plots inside and outside exclosures with different mesh sizes that exclude either only…	WoS			yes	include	include	LBP	include	include	ICB	include	include	include	BCH	include	include	ICB	include	include		LBP				include	LBP	yes	no		yes	LBP	28	2
78	Gough, L; Ramsey, EA; Johnson, DR	2007	Plant-herbivore interactions in Alaskan arctic tundra change with soil nutrient availability	OIKOS	116	3	407	418	10.1111/j.0030-1299.2007.15449.x	Herbivores in nutrient-limited systems such as arctic tundra have been suggested to play a minor role in controlling plant growth simply because they are relatively few in number. However, theory predicts that as net primary productivity (NPP) increases because of greater inputs of nutrients or energy, herbivores may have greater effects on plant growth. This prediction has not been tested in the…	WoS			yes	include	include	LBP	include	include	ICB	include	include	include	BCH	include	include	ICB	include	include		ICB				include	ICB	yes	no		yes	LBP	29	0
79	Mosbacher, JB; Michelsen, A; Stelvig, M; Hjermstad-Sollerud, H; Schmidt, NM	2019	Muskoxen Modify Plant Abundance, Phenology, and Nitrogen Dynamics in a High Arctic Fen	ECOSYSTEMS	22	5	1095	1107	10.1007/s10021-018-0323-4	Herbivores are key drivers of vegetation dynamics in most ecosystems. However, the effect of high arctic herbivores on vegetation dynamics throughout a growing season is not well understood. In this study, we examine the impacts of a large dominant herbivore in the tundra ecosystem, the muskox, Ovibos moschatus, using exclosures established in a fen in high Arctic Greenland. Using weekly sampling…	WoS			yes	include	include	LBP	include	include	ICB	include	include	include	BCH	include	include	ICB	include	include		LBP				include	LBP	yes	no		yes	LBP	31	0
80	Mathiesen, SS; Thyrring, J; Hemmer-Hansen, J; Berge, J; Sukhotin, A; Leopold, P; Bekaert, M; Sejr, MK; Nielsen, EE	2017	Genetic diversity and connectivity within Mytilus spp. in the subarctic and Arctic	EVOLUTIONARY APPLICATIONS	10	1	39	55	10.1111/eva.12415	Climate changes in the Arctic are predicted to alter distributions of marine species. However, such changes are difficult to quantify because information on present species distribution and the genetic variation within species is lacking or poorly examined. Blue mussels, Mytilus spp., are ecosystem engineers in the coastal zone globally. To improve knowledge of distribution and genetic structure …	WoS				exclude_exposure_herbivore	exclude_title	LBP	exclude_exposure_herbivore	exclude_title	ICB	exclude_title
81	Henden, JA; Yoccoz, NG; Ims, RA; Langeland, K	2013	How Spatial Variation in Areal Extent and Configuration of Labile Vegetation States Affect the Riparian Bird Community in Arctic Tundra	PLOS ONE	8	5			10.1371/journal.pone.0063312	The Arctic tundra is currently experiencing an unprecedented combination of climate change, change in grazing pressure by large herbivores and growing human activity. Thickets of tall shrubs represent a conspicuous vegetation state in northern and temperate ecosystems, where it serves important ecological functions, including habitat for wildlife. Thickets are however labile, as tall shrubs respo…	WoS				exclude_exposure_effect	exclude_title	LBP	include	include	ICB	include	exclude_outcome_effect	exclude_abstract	BCH	exclude_outcome_effect	exclude_abstract	ICB	exclude_abstract
82	Danell, K; Berteaux, D; Brathen, KA	2002	Effect of muskox carcasses on nitrogen concentration in tundra vegetation	ARCTIC	55	4	389	392		We observed a steep gradient of nitrogen concentration in plants growing around carcasses of four adult muskoxen that had been lying for five or more years on the tundra in the Canadian Arctic. The gradient reached an asymptote at 2 m distance from the carcasses. The carbon-to-nitrogen ratio increased significantly from 1 to 3 m and then stabilized. These results suggest. that the effects of carc…	WoS			yes	include	include	LBP	include	include	ICB	include	include	include	BCH	include	include	ICB	include	exclude_comparator		LBP				exclude_comparator	LBP	no
83	Verma, M; Buhne, HST; Lopes, M; Ehrich, D; Sokovnina, S; Hofhuis, SP; Pettorelli, N	2020	Can reindeer husbandry management slow down the shrubification of the Arctic?	JOURNAL OF ENVIRONMENTAL MANAGEMENT	267				10.1016/j.jenvman.2020.110636	Rapid climate change is threatening the stability and functioning of Arctic ecosystems. As the Arctic warms, shrubs have been widely observed to expand, which has potentially serious consequences for global climate regulation and for the ecological processes characterising these ecosystems. However, it is currently unclear why this shrubification has been spatially uneven across the Arctic, with …	WoS				include	include	LBP	include	include	ICB	include	exclude_comparator	exclude_abstract	BCH	exclude_comparator	exclude_abstract	ICB	exclude_abstract
84	Speed, JDM; Skjelbred, IA; Barrio, IC; Martin, MD; Berteaux, D; Bueno, CG; Christie, KS; Forbes, BC; Forbey, J; Fortin, D; Grytnes, JA; Hoset, KS; Lecomte, N; Marteinsdottir, B; Mosbacher, JB; Pedersen, AO; Ravolainen, V; Rees, EC; Skarin, A; Sokolova, N; Thornhill, AH; Tombre, I; Soininen, EM	2019	Trophic interactions and abiotic factors drive functional and phylogenetic structure of vertebrate herbivore communities across the Arctic tundra biome	ECOGRAPHY	42	6	1152	1163	10.1111/ecog.04347	Communities are assembled from species that evolve or colonise a given geographic region, and persist in the face of abiotic conditions and interactions with other species. The evolutionary and colonisation histories of communities are characterised by phylogenetic diversity, while functional diversity is indicative of abiotic and biotic conditions. The relationship between functional and phyloge…	WoS			yes	include	include	LBP	include	include	ICB	include	include	include	BCH	exclude_outcome_effect	exclude_abstract	LBP	include	exclude_comparator		LBP				exclude_comparator	LBP	no		It is not a primary field study; they do not compare cleary different levels of herbivory
85	Sitters, J; Cherif, M; Egelkraut, D; Giesler, R; Olofsson, J	2019	Long-term heavy reindeer grazing promotes plant phosphorus limitation in arctic tundra	FUNCTIONAL ECOLOGY	33	7	1233	1242	10.1111/1365-2435.13342	1. The potential of large mammalian herbivores to shift plant communities between nitrogen (N) and phosphorus (P) limitation has received little attention so far. However, herbivores can influence the cycling of these growth-limiting nutrients, and thereby affect plant nutrient limitation and productivity. Tundra ecosystems are nutrient-poor and commonly grazed by large herbivores like reindeer a…	WoS				include	include	LBP	include	include	ICB	include	exclude_comparator	exclude_abstract	BCH	exclude_comparator	exclude_abstract	ICB	exclude_abstract
86	Holt, EA; McCune, B; Neitlich, P	2006	Defining a successional metric for lichen communities in the arctic tundra	ARCTIC ANTARCTIC AND ALPINE RESEARCH	38	3	373	377	10.1657/1523-0430(2006)38[373:DASMFL]2.0.CO;2	We provide an index of successional status for arctic macrolichen communities based on a synthesis of literature reports. We amassed research from the past 50 years that studied lichen communities following disturbance, such as fire or grazing. Species scores were derived from these reports depending on when a particular macrolichen species appeared following disturbance. Weighted averaging of th…	WoS			yes	exclude_exposure_effect	exclude_title	LBP	include	include	ICB	include	include	include	BCH	exclude_outcome_effect	exclude_abstract	ICB	include	exclude_comparator		ICB				exclude_comparator	ICB	no
87	IRONS, JG; BRYANT, JP; OSWOOD, MW	1991	EFFECTS OF MOOSE BROWSING ON DECOMPOSITION RATES OF BIRCH LEAF LITTER IN A SUB-ARCTIC STREAM	CANADIAN JOURNAL OF FISHERIES AND AQUATIC SCIENCES	48	3	442	444	10.1139/f91-058	Leaves from birch trees previously browsed by moose differed from leaves from unbrowsed trees in food quality for stream detritivores in an Alaskan subarctic stream. Leaves from previously browsed plants decomposed faster. Effects of browsing were tested by collecting leaves from previously browsed and unbrowsed trees and measuring loss of mass over time in an Alaskan subarctic stream. The browsi…	WoS			yes	include	include	LBP	include	include	ICB	include	include	include	BCH	include	include	ICB	include	exclude_population_coordinates		ICB				exclude_population_coordinates	ICB	no
88	RUBLEE, PA; PARTUSCHTALLEY, A	1995	MICROFAUNAL RESPONSE TO FERTILIZATION OF AN ARCTIC TUNDRA STREAM	FRESHWATER BIOLOGY	34	1	81	90	10.1111/j.1365-2427.1995.tb00425.x	1. As part of a whole-system study, the response of the heterotrophic microfaunal community colonizing artificial substrata (polyfoam units) to fertilization of an arctic tundra stream was followed for 6 weeks during the summer. 2. Dominant heterotrophic microfauna observed included amoebae (approximately 40% of colonizing biomass), rotifers (36% of biomass) and ciliates (25% of biomass). 3. Biom…	WoS			yes	include	include	LBP	include	include	ICB	include	exclude_population	exclude_abstract	BCH	include	include	ICB	include	exclude_comparator		ICB				exclude_comparator	ICB	no		responses to fertilization (not to different herbivore communities); also, stream communities
89	Ohenoja, E; Ruotsalainen, AL; Vauras, J	2018	Mycological records from ISAM 9, Kevo, Finland	MYCOSCIENCE	59	4	263	267	10.1016/j.myc.2017.12.003	ISAM 9 (International Symposium of Arctic-Alpine Mycology) was held in August 2012 at the Kevo Lapland Research Station in Utsjoki in northernmost Finnish Lapland. In addition to Utsjoki, some excursions were made in Finnmark, the northernmost part of Norway. Kevo station lies in the subarctic zone characterized by mountain birch (Betula pubescens var. czerepanovii), but the fells reach the arcti…	WoS				exclude_exposure_effect	exclude_title	LBP	exclude_exposure_effect	exclude_title	ICB	exclude_title
90	Metcalfe, DB; Olofsson, J	2015	Distinct impacts of different mammalian herbivore assemblages on arctic tundra CO2 exchange during the peak of the growing season	OIKOS	124	12	1632	1638	10.1111/oik.02085	Herbivores play a key role in the carbon (C) cycle of arctic ecosystems, but these effects are currently poorly represented within models predicting land-atmosphere interactions under future climate change. Although some studies have examined the influence of various individual species of herbivores on tundra C sequestration, few studies have directly compared the effects of different herbivore a…	WoS			yes	include	include	LBP	include	include	ICB	include	include	include	BCH	include	include	ICB	include	include		JSR				include	JSR	yes	no		yes	ICB	14	0
91	Roininen, H; Price, PW; Bryant, JP	1997	Response of galling insects to natural browsing by mammals in Alaska	OIKOS	80	3	481	486	10.2307/3546621	Along the Tanana River, near Fairbanks, Alaska, natural browsing by the snowshoe hare, Lepus americanus, and moose, Alces alces, pruned back growth and resulted in resprouting of more juvenile growth in host plants. This resulted in longer leading shoots of stems in young trees of Populus balsamifera and ramets of the shrub, Salix novae-angliae, both species in the family Salicaceae. Total number…	WoS			yes	include	include	LBP	include	include	ICB	include	include	include	BCH	include	include	ICB	include	exclude_population_habitat		LBP				exclude_population_habitat	LBP	no		Boreal forest
92	Coulson, SJ; Fjellberg, A; Melekhina, EN; Taskaeva, AA; Lebedeva, NV; Belkina, OA; Seniczak, S; Seniczak, A; Gwiazdowicz, DJ	2015	Microarthropod communities of industrially disturbed or imported soils in the High Arctic; the abandoned coal mining town of Pyramiden, Svalbard	BIODIVERSITY AND CONSERVATION	24	7	1671	1690	10.1007/s10531-015-0885-9	The terrestrial environment of the High Arctic consists of a mosaic of habitat types, both natural and anthropogenic. At the abandoned coal mining town of Pyramiden, Svalbard, topsoil was imported from southern European Russia. This, and further industrial disturbance in the town, offers new opportunities for the native invertebrate fauna, but may also introduce alien, potentially invasive, speci…	WoS				exclude_exposure_effect	exclude_title	LBP	exclude_exposure_herbivore	exclude_title	ICB	exclude_title
93	Pokrovsky, I; Ehrich, D; Ims, RA; Kondratyev, AV; Kruckenberg, H; Kulikova, O; Mihnevich, J; Pokrovskaya, L; Shienok, A	2015	Rough-Legged Buzzards, Arctic Foxes and Red Foxes in a Tundra Ecosystem without Rodents	PLOS ONE	10	2			10.1371/journal.pone.0118740	Small rodents with multi-annual population cycles strongly influence the dynamics of food webs, and in particular predator-prey interactions, across most of the tundra biome. Rodents are however absent from some arctic islands, and studies on performance of arctic predators under such circumstances may be very instructive since rodent cycles have been predicted to collapse in a warming Arctic. He…	WoS			yes	exclude_exposure_effect	exclude_title	LBP	include	include	ICB	include	include	include	BCH	include	include	ICB	include	exclude_comparator		ICB				exclude_comparator	ICB	no
94	Lara, MJ; Johnson, DR; Andresen, C; Hollister, RD; Tweedie, CE	2017	Peak season carbon exchange shifts from a sink to a source following 50+years of herbivore exclusion in an Arctic tundra ecosystem	JOURNAL OF ECOLOGY	105	1	122	131	10.1111/1365-2745.12654	1. To date, the majority of our knowledge regarding the impacts of herbivory on arctic ecosystem function has been restricted to short-term (<5 years) exclusion or manipulation experiments. Our understanding of long-term responses of sustained herbivory and/or herbivore exclusion on arctic tundra ecosystem function is severely limited. 2. Recent evidence suggests lemming population outbreaks, whi…	WoS			yes	include	include	LBP	include	include	ICB	include	include	include	BCH	include	include	ICB	include	include		MPB				include	MPB	yes	no		yes	ICB	24	0
95	Semenov, Y; Ramousse, R; Le Berre, M; Tutukarov, Y	2001	Impact of the black-capped marmot (Marmota camtschatica bungei) on floristic diversity of arctic tundra in Northern Siberia	ARCTIC ANTARCTIC AND ALPINE RESEARCH	33	2	204	210	10.2307/1552221	The impact of black-capped marmots on arctic tundra vegetation was examined by descriptive and quantitative methods in three marmot home ranges. Vegetation in the home range core area (main burrows) differed from the peripheral zone (secondary burrows, paths, scratching areas) or from marmot-free tundra area. In main burrow plots species richness, diversity,and equitability were low. In the same …	WoS			yes	include	include	LBP	include	include	ICB	include	include	include	BCH	include	include	ICB	include	exclude_comparator		LBP				exclude_comparator	LBP	no		There is not a real exclusion of the herbivory. They have 3 plot categories: heavily impacted plots, lightly impacted plots, and marmot-free plots; but this does not mean that is not marmot there, it is only that rhere are not marks of characteristic activity of marmots (burrows, scratching areas, temporary shelters, paths and outside latrines
96	Chetelat, J; Cott, PA; Rosabal, M; Houben, A; McClelland, C; Rose, EB; Amyot, M	2019	Arsenic bioaccumulation in subarctic fishes of a mine-impacted bay on Great Slave Lake, Northwest Territories, Canada	PLOS ONE	14	8			10.1371/journal.pone.0221361	A subarctic fish community in mine-impacted Yellowknife Bay (Great Slave Lake, Northwest Territories, Canada) was investigated for biological and ecological processes controlling arsenic bioaccumulation. Total concentrations of arsenic, antimony, and metals were measured in over 400 fishes representing 13 species, and primary producers and consumers were included to characterize food web transfer…	WoS				exclude_exposure_herbivore	exclude_title	LBP	exclude_population	exclude_title	ICB	exclude_title
97	Boyd, MA; Berner, LT; Doak, P; Goetz, SJ; Rogers, BM; Wagner, D; Walker, XJ; Mack, MC	2019	Impacts of climate and insect herbivory on productivity and physiology of trembling aspen (Populus tremuloides) in Alaskan boreal forests	ENVIRONMENTAL RESEARCH LETTERS	14	8			10.1088/1748-9326/ab215f	Climate change is impacting forested ecosystems worldwide, particularly in the Northern Hemisphere where warming has increased at a faster rate than the rest of the globe. As climate warms, trembling aspen (Populus tremuloides) is expected to become more successful in northern boreal forests because of its current presence in drier areas of North America. However, large-scale productivity decline…	WoS				include	include	LBP	exclude_population	exclude_title	ICB	include	exclude_population	exclude_abstract	BCH	exclude_population	exclude_abstract	ICB	exclude_abstract
98	Aunapuu, M; Dahlgren, J; Oksanen, T; Grellmann, D; Oksanen, L; Olofsson, J; Rammul, U; Schneider, M; Johansen, B; Hygen, HO	2008	Spatial patterns and dynamic responses of arctic food webs corroborate the exploitation ecosystems hypothesis (EEH)	AMERICAN NATURALIST	171	2	249	262	10.1086/524951	According to the exploitation ecosystems hypothesis (EEH), productive terrestrial ecosystems are characterized by community-level trophic cascades, whereas unproductive ecosystems harbor food-limited grazers, which regulate community-level plant biomass. We tested this hypothesis along arctic-alpine productivity gradients at the Joatka field base, Finnmark, Norway. In unproductive habitats, mamma…	WoS			yes	include	include	LBP	include	include	ICB	include	include	include	BCH	include	include	ICB	include	exclude_comparator		LBP				exclude_comparator	LBP	no		There is not a comparator, and also they do not study the effect of herbivory. They compare the rodent biomass vs the productivity of the system (but not how the rodents affect the ecosystem)
99	Vanderpuye, AW; Elvebakk, A; Nilsen, L	2002	Plant communities along environmental gradients of high-arctic mires in Sassendalen, Svalbard	JOURNAL OF VEGETATION SCIENCE	13	6	875	884	10.1111/j.1654-1103.2002.tb02117.x	The wet to moist bryophyte-dominated vegetation of Sassendalen, Svalbard, was classified into seven communities. These communities were grouped into (1) Cardamino nymanii-Saxifragion foliolosae marsh; (2) Caricion stantis fen; (3) Luzulion nivalis snowbed - including manured vegetation corresponding to moss tundras. All communities have a basically arctic distribution. Marshes are developed in ha…	WoS			yes	exclude_exposure_effect	exclude_title	LBP	include	include	ICB	include	include	include	BCH	include	include	ICB	include	exclude_comparator		ICB				exclude_comparator	ICB	no
100	Gornall, JL; Woodin, SJ; Jonsdottir, IS; Van der Wal, R	2009	Herbivore impacts to the moss layer determine tundra ecosystem response to grazing and warming	OECOLOGIA	161	4	747	758	10.1007/s00442-009-1427-5	Herbivory and climate are key environmental drivers, shaping ecosystems at high latitudes. Here, we focus on how these two drivers act in concert, influencing the high arctic tundra. We aim to investigate mechanisms through which herbivory by geese influences vegetation and soil processes in tundra ecosystems under ambient and warmed conditions. To achieve this, two grazing treatments, clipping p…	WoS			yes	include	include	LBP	include	include	ICB	include	include	include	BCH	include	include	ICB	include	include	include	TKL	include	include	KB	include	TKL	yes	no		yes	ICB	28	1
101	Fauchald, P; Park, T; Tommervik, H; Myneni, R; Hausner, VH	2017	Arctic greening from warming promotes declines in caribou populations	SCIENCE ADVANCES	3	4			10.1126/sciadv.1601365	The migratory tundra caribou herds in North America follow decadal population cycles, and browsing from abundant caribou could be expected to counteract the current climate-driven expansion of shrubs in the circumpolar tundra biome. We demonstrate that the sea ice cover in the Arctic Ocean has provided a strong signal for climate-induced changes on the adjacent caribou summer ranges, outperformin…	WoS				exclude_exposure_effect	exclude_title	LBP	include	include	ICB	include	exclude_comparator	exclude_abstract	BCH	exclude_comparator	exclude_abstract	ICB	exclude_abstract
102	Zhou, JK; Tape, KD; Prugh, L; Kofinas, G; Carroll, G; Kielland, K	2020	Enhanced shrub growth in the Arctic increases habitat connectivity for browsing herbivores	GLOBAL CHANGE BIOLOGY	26	7	3809	3820	10.1111/gcb.15104	Habitat connectivity is a key factor influencing species range dynamics. Rapid warming in the Arctic is leading to widespread heterogeneous shrub expansion, but impacts of these habitat changes on range dynamics for large herbivores are not well understood. We use the climate-shrub-moose system of northern Alaska as a case study to examine how shrub habitat will respond to predicted future warmin…	WoS				exclude_exposure_effect	exclude_title	LBP	include	include	ICB	include	exclude_outcome_effect	exclude_abstract	BCH	exclude_outcome_effect	exclude_abstract	ICB	exclude_abstract
103	Wagner, D; Doak, P	2018	The effect of an outbreak of the leaf miner Micrurapteryx salicifoliella on the performance of multiple Salix species in interior Alaska	BOTANY	96	8	491	497	10.1139/cjb-2018-0050	The genus Salix L. tends to be tolerant of herbivory, but severe outbreaks of herbivorous insects may compromise growth. First documented in Alaska in 1991, the willow leaf blotch miner, Micrurapteryx salicifoliella, is now responsible for frequent and widespread foliar damage to Salix in interior Alaska. We experimentally tested the effect of leaf mining on the performance of four susceptible Sa…	WoS			yes	include	include	LBP	include	include	ICB	include	include	include	BCH	include	include	ICB	include	exclude_population_coordinates		ICB				exclude_population_coordinates	ICB	no		Fairbanks, AK
104	Kozlov, MV; Zverev, V; Zvereva, EL	2017	Combined effects of environmental disturbance and climate warming on insect herbivory in mountain birch in subarctic forests: Results of 26-year monitoring	SCIENCE OF THE TOTAL ENVIRONMENT	601		802	811	10.1016/j.scitotenv.2017.05.230	Both pollution and climate affect insect-plant interactions, but the combined effects of these two abiotic drivers of global change on insect herbivory remain almost unexplored. From 1991 to 2016, we monitored the population densities of 25 species or species groups of insects feeding on mountain birch (Betula pubescens ssp. czerepanovii) in 29 sites and recorded leaf damage by insects in 21 site…	WoS			yes	include	include	LBP	include	include	ICB	include	include	include	BCH	include	include	ICB	include	exclude_population_habitat	exclude	ICB	exclude_population_habitat	exclude	KB	exclude_population_habitat	ICB	no	no	habitat described as subarctic Norway spruce forests (although they measure damage on birch)
105	Kaukonen, M; Ruotsalainen, AL; Wali, PR; Mannisto, MK; Setala, H; Saravesi, K; Huusko, K; Markkola, A	2013	Moth herbivory enhances resource turnover in subarctic mountain birch forests?	ECOLOGY	94	2	267	272	10.1890/12-0917.1	Massive moth outbreaks cause large-scale damage in subarctic mountain birch forests with a concomitant decrease in carbon flux to mycorrhizal fungi and an increased deposition of dissolved carbon and nutrients as moth frass into soil. We investigated impacts of moth herbivory along three replicated gradients with three levels of moth herbivory (undamaged, once damaged, repeatedly damaged) on soil…	WoS			yes	include	include	LBP	include	include	ICB	include	include	include	BCH	include	include	ICB	include	include	include	LBP	include	include	KB	include	LBP	yes	no		yes	ICB	4	0
106	Boyd, MA; Berner, LT; Foster, AC; Goetz, SJ; Rogers, BM; Walker, XJ; Mack, MC	2021	Historic declines in growth portend trembling aspen death during a contemporary leaf miner outbreak in Alaska	ECOSPHERE	12	6			10.1002/ecs2.3569	Climate change-driven droughts and insect outbreaks are becoming more frequent and widespread, increasing forest vulnerability to mortality. By addressing the impacts of climate and insects on tree growth preceding death, we can better understand tree mortality risk under a changing climate. Here, we used tree stature and interannual growth (basal area increment; BAI) to assess processes leading …	WoS				include	include	LBP	include	include	ICB	include	exclude_population	exclude_abstract	BCH	exclude_population	exclude_abstract	ICB	exclude_abstract
107	Nystrom, M; Holmgren, J; Olsson, H	2012	Prediction of tree biomass in the forest-tundra ecotone using airborne laser scanning	REMOTE SENSING OF ENVIRONMENT	123		271	279	10.1016/j.rse.2012.03.008	The effect of ongoing climate change on sub-arctic and alpine forests has led to increased interest in monitoring potential changes in the forest-tundra ecotone. In addition to climate change, insect damage, browsing pressure by herbivores such as moose and reindeer, as well as anthropogenic impacts will contribute to changes in the forest-tundra ecotone. These changes are difficult to monitor wi…	WoS				exclude_exposure_effect	exclude_title	LBP	exclude_exposure_herbivore	exclude_title	ICB	exclude_title
108	Pedersen, AO; Speed, JDM; Tombre, IM	2013	Prevalence of pink-footed goose grubbing in the arctic tundra increases with population expansion	POLAR BIOLOGY	36	11	1569	1575	10.1007/s00300-013-1374-9	In the high-arctic archipelago of Svalbard, the pink-footed goose (Anser brachyrhynchus) population has increased dramatically over the last decades. The population increase and the corresponding range expansion suggest a substantial increase in the potential for disturbance of the tundra caused by goose herbivory. In this study, we used surveys of pink-footed goose grubbing from two separate yea…	WoS			yes	include	include	LBP	include	include	ICB	include	exclude_comparator	exclude_abstract	BCH	include	include	ICB	include	exclude_comparator		ICB				exclude_comparator	ICB	no		no comparison of different herbivore diversity levels (assessing the prevalence of goose grubbing at different goose densities)
109	Zawierucha, K; Zmudczynska-Skarbek, K; Guil, N; Bogdziewicz, M	2019	Seabirds modify trophic groups, while altitude promotes xeric-tolerant species of Tardigrada in the high Arctic tundra (Svalbard archipelago)	ACTA OECOLOGICA-INTERNATIONAL JOURNAL OF ECOLOGY	98		50	58	10.1016/j.actao.2019.05.007	In the Arctic, especially in the coastal mountainous areas, gradual changes in elevation above sea level and allochthonous nutrients delivered by seabirds modify environmental conditions. Increasing elevation affects temperature whereas allochthonous nutrients delivered by seabirds to the terrestrial ecosystem remarkably influence primary production and diversity of organisms. Knowing the abundan…	WoS				exclude_exposure_herbivore	exclude_title	LBP	include	include	ICB	include	exclude_outcome_effect	exclude_abstract	BCH	exclude_outcome_effect	exclude_abstract	ICB	exclude_abstract
110	Speed, JDM; Woodin, SJ; Tommervik, H; van der Wal, R	2010	Extrapolating herbivore-induced carbon loss across an arctic landscape	POLAR BIOLOGY	33	6	789	797	10.1007/s00300-009-0756-5	A high proportion of the global soil carbon stock is stored in tundra soils. However, populations of arctic-breeding migratory geese including pink-footed geese, Anser brachyrhynchus, are increasing due to agricultural changes and conservation measures in their wintering grounds. Foraging by these geese, which is widespread in extent, reduces the quantity of carbon stored in arctic tundra ecosyst…	WoS			yes	include	include	LBP	include	include	ICB	include	include	include	BCH	include	include	ICB	include	include	include	ICB	include	include	KB	include	ICB	yes	no		yes	ICB	8	0
111	Harvey, CJ; Peterson, BJ; Bowden, WB; Hershey, AE; Miller, MC; Deegan, LA; Finlay, JC	1998	Biological responses to fertilization of Oksrukuyik Creek, a tundra stream	JOURNAL OF THE NORTH AMERICAN BENTHOLOGICAL SOCIETY	17	2	190	209	10.2307/1467962	Experimental additions of phosphorus or phosphorus plus nitrogen to Oksrukuyik Creek, an arctic tundra stream, stimulated production at all trophic levels relative to an unfertilized reach. Epilithic chlorophyll concentration, primary production, and respiration in the epilithic community increased in fertilized riffles, and biomass of diatoms and filamentous macroalgae increased considerably. Pr…	WoS				exclude_exposure_effect	exclude_title	LBP	exclude_population	exclude_title	ICB	exclude_title
112	Carriere, S	2002	Photographic key for the microhistological identification of some Arctic vascular plants	ARCTIC	55	3	247	268		Microhistological techniques are used in many studies of food habits in herbivores. A photographic key for the microhistological identification of 112 Arctic and Subarctic plant species is presented. Epidermal features used in the key are described and illustrated in a photographic glossary. Enough information is given on plant collection, fragment preparation, and feature identification to help …	WoS				exclude_exposure_effect	exclude_title	LBP	exclude_exposure_herbivore	exclude_title	ICB	exclude_title
113	Frid, L; Turkington, R	2001	The influence of herbivores and neighboring plants on risk of browsing: a case study using arctic lupine (Lupinus arcticus) and arctic ground squirrels (Spermophilus parryii plesius)	CANADIAN JOURNAL OF ZOOLOGY-REVUE CANADIENNE DE ZOOLOGIE	79	5	874	880	10.1139/cjz-79-5-874	We examined how herbivore distribution and density, neighboring plant density and species composition, and individual plant morphology all influence the risk that individual arctic lupines (Lupinus arcticus) will be browsed by arctic ground squirrels (Spermophilus parryii plesius). Risk of being browsed was significantly influenced by the number of resident ground squirrels but not by overall squ…	WoS			yes	include	include	LBP	include	include	ICB	include	include	include	BCH	include	include	ICB	include	exclude_population_coordinates		ICB				exclude_population_coordinates	ICB	no		study conducted in the SW Yukon
114	Tang, J; Miller, PA; Persson, A; Olefeldt, D; Pilesjo, P; Heliasz, M; Jackowicz-Korczynski, M; Yang, Z; Smith, B; Callaghan, TV; Christensen, TR	2015	Carbon budget estimation of a subarctic catchment using a dynamic ecosystem model at high spatial resolution	BIOGEOSCIENCES	12	9	2791	2808	10.5194/bg-12-2791-2015	A large amount of organic carbon is stored in high-latitude soils. A substantial proportion of this carbon stock is vulnerable and may decompose rapidly due to temperature increases that are already greater than the global average. It is therefore crucial to quantify and understand carbon exchange between the atmosphere and subarctic/arctic ecosystems. In this paper, we combine an Arctic-enabled …	WoS				exclude_exposure_effect	exclude_title	LBP	include	include	ICB	include	exclude_exposure_herbivore	exclude_abstract	BCH	exclude_exposure_herbivore	exclude_abstract	ICB	exclude_abstract
115	Beamish, A; Raynolds, MK; Epstein, H; Frost, GV; Macander, MJ; Bergstedt, H; Bartsch, A; Kruse, S; Miles, V; Tanis, CM; Heim, B; Fuchs, M; Chabrillat, S; Shevtsova, I; Verdonen, M; Wagner, J	2020	Recent trends and remaining challenges for optical remote sensing of Arctic tundra vegetation: A review and outlook	REMOTE SENSING OF ENVIRONMENT	246				10.1016/j.rse.2020.111872	A systematic review and inventory of recent research relating to optical remote sensing of Arctic vegetation was conducted, and thematic and geographical trends were summarized. Research was broadly categorized into four major themes of (1) time series, including NDVI trends and shrub expansion; (2) disturbance and recovery, including tundra fires, winter warming, herbivory, permafrost disturbanc…	WoS				exclude_exposure_effect	exclude_title	LBP	exclude_study_design	exclude_title	ICB	exclude_title
116	Callaghan, TV; Tweedie, CE; Akerman, J; Andrews, C; Bergstedt, J; Butler, MG; Christensen, TR; Cooley, D; Dahlberg, U; Danby, RK; Daniels, FJA; de Molenaar, JG; Dick, J; Mortensen, CE; Ebert-May, D; Emanuelsson, U; Eriksson, H; Hedenas, H; Henry, GHR; Hik, DS; Hobbie, JE; Jantze, EJ; Jaspers, C; Johansson, C; Johansson, M; Johnson, DR; Johnstone, JF; Jonasson, C; Kennedy, C; Kenney, AJ; Keuper, F…	2011	Multi-Decadal Changes in Tundra Environments and Ecosystems: Synthesis of the International Polar Year-Back to the Future Project (IPY-BTF)	AMBIO	40	6	705	716	10.1007/s13280-011-0179-8	Understanding the responses of tundra systems to global change has global implications. Most tundra regions lack sustained environmental monitoring and one of the only ways to document multi-decadal change is to resample historic research sites. The International Polar Year (IPY) provided a unique opportunity for such research through the Back to the Future (BTF) project (IPY project #512). This …	WoS				include	include	LBP	exclude_study_design	exclude_title	ICB	include	exclude_study_design	exclude_abstract	BCH	exclude_study_design	exclude_abstract	ICB	exclude_abstract
117	Sokolov, AA; Sokolova, NA; Ims, RA; Brucker, L; Ehrich, D	2016	Emergent Rainy Winter Warm Spells May Promote Boreal Predator Expansion into the Arctic	ARCTIC	69	2	121	129	10.14430/arctic4559	Climate change has been characterized as the most serious threat to Arctic biodiversity. In addition to gradual changes such as climate warming, extreme weather events, such as melting temperatures in winter and rain on snow, can have profound consequences for ecosystems. Rain-on-snow events lead to the formation of ice layers in the snow pack, which can restrict access to forage plants and cause…	WoS				exclude_exposure_effect	exclude_title	LBP	include	include	ICB	include	exclude_comparator	exclude_abstract	BCH	exclude_comparator	exclude_abstract	ICB	exclude_abstract
118	Danks, HV	2000	Insect cold hardiness: A Canadian perspective	CRYOLETTERS	21	5	297	308		The cold climates and diverse environments of Canada have allowed key studies of insect cold hardiness that developed and widened the understanding of this subject. For example, freezing tolerance, chilling tolerance, freezing resistance, supercooling, cryoprotectants and other features can be combined in many different ways, reflecting a wide range of adaptations. Many other factors interact wit…	WoS				exclude_exposure_effect	exclude_title	LBP	exclude_exposure_effect	exclude_title	ICB	exclude_title
119	Brathen, KA; Jahiri, X; Jusdado, JGH; Soininen, EM; Jensen, JB	2015	Fungal endophyte diversity in tundra grasses increases by grazing	FUNGAL ECOLOGY	17		41	51	10.1016/j.funeco.2015.05.002	Fungal endophytes are species rich and ubiquitous, yet, apart from the genus Epichloe, their ecology is largely unknown. Here we explore how herbivores affect the diversity of fungal endophytes in tundra grasslands. We assess both hyphal morphological and taxonomic diversity in grass individuals. By microscopic examination we identified endophytes to be present in all sampled grass individuals wh…	WoS			yes	include	include	LBP	include	include	ICB	include	include	include	BCH	include	include	ICB	include	include	include	LBP	include	include	KB	include	LBP	yes	no		yes	ICB	4	0
120	Wagner, D; Wheeler, JM; Burr, SJ	2020	The leaf miner Phyllocnistis populiella negatively impacts water relations in aspen	TREE PHYSIOLOGY	40	5	580	590	10.1093/treephys/tpz109	Within the North American boreal forest, a widespread outbreak of the epidermal leaf miner Phyllocnistis populiella Cham. has damaged quaking aspen (Populus tremuloides Michx.) for nearly 20 years. In a series of experiments, we tested the effects of feeding damage by P. populiella on leaf water relations and gas exchange. Relative to insecticide-treated trees, the leaves of naturally mined trees…	WoS				include	include	LBP	include	include	ICB	include	exclude_population	exclude_abstract	BCH	exclude_population	exclude_abstract	ICB	exclude_abstract
121	Tuomi, M; Vaisanen, M; Ylanne, H; Brearley, FQ; Barrio, IC; Brathen, KA; Eischeid, I; Forbes, BC; Jonsdottir, IS; Kolstad, AL; Macek, P; Bon, MP; Speed, JDM; Stark, S; Svavarsdottir, K; Thorsson, J; Bueno, CG	2021	Stomping in silence: Conceptualizing trampling effects on soils in polar tundra	FUNCTIONAL ECOLOGY	35	2	306	317	10.1111/1365-2435.13719	Ungulate trampling modifies soils and interlinked ecosystem functions across biomes. Until today, most research has focused on temperate ecosystems and mineral soils while trampling effects on cold and organic matter-rich tundra soils remain largely unknown. We aimed to develop a general model of trampling effects on soil structure, biota, microclimate and biogeochemical processes, with a particu…	WoS				include	include	LBP	include	include	ICB	include	exclude_comparator	exclude_abstract	BCH	exclude_study_design	exclude_abstract	LBP	exclude_abstract
122	Barrio, IC; Hik, DS; Jonsdottir, IS; Bueno, CG; Morsdorf, MA; Ravolainen, VT	2016	Herbivory Network: An international, collaborative effort to study herbivory in Arctic and alpine ecosystems	POLAR SCIENCE	10	3	297	302	10.1016/j.polar.2016.03.001	Plant-herbivore interactions are central to the functioning of tundra ecosystems, but their outcomes vary over space and time. Accurate forecasting of ecosystem responses to ongoing environmental changes requires a better understanding of the processes responsible for this heterogeneity. To effectively address this complexity at a global scale, coordinated research efforts, including multi-site c…	WoS				exclude_exposure_effect	exclude_title	LBP	exclude_study_design	exclude_title	ICB	exclude_title
123	Asmus, AL; Chmura, HE; Hoye, TT; Krause, JS; Sweet, SK; Perez, JH; Boelman, NT; Wingfield, JC; Gough, L	2018	Shrub shading moderates the effects of weather on arthropod activity in arctic tundra	ECOLOGICAL ENTOMOLOGY	43	5	647	655	10.1111/een.12644	1. Rapid warming has facilitated an increase in deciduous shrub cover in arctic tundra. Because shrubs create a cooler microclimate during the growing season, shrub cover could modulate the effects of global warming on the phenology and activity of ectotherms, including arthropods. This possibility was explored here using two dominant arthropod groups (flies and wolf spiders) in Alaskan tundra. 2…	WoS				exclude_exposure_effect	exclude_title	LBP	include	include	ICB	include	exclude_outcome_effect	exclude_abstract	BCH	exclude_outcome_effect	exclude_abstract	ICB	exclude_abstract
124	Lougheed, VL; Hernandez, C; Andresen, CG; Miller, NA; Alexander, V; Prentki, R	2015	Contrasting responses of phytoplankton and benthic algae to recent nutrient enrichment in Arctic tundra ponds	FRESHWATER BIOLOGY	60	10	2169	2186	10.1111/fwb.12644	1. Tundra ponds are a dominant feature on the Arctic Coastal Plain, but their response to warming, especially in the long-term, is largely unknown. Our study assessed changes in algal nutrient limitation over a 40-year period in historically studied ponds that may have been affected by either human development in the region or increased temperatures leading to permafrost thaw and nutrient release…	WoS				exclude_exposure_herbivore	exclude_title	LBP	exclude_population	exclude_title	ICB	exclude_title
125	Stark, S; Egelkraut, D; Aronsson, KA; Olofsson, J	2019	Contrasting vegetation states do not diverge in soil organic matter storage: evidence from historical sites in tundra	ECOLOGY	100	7			10.1002/ecy.2731	Ecosystems where severe disturbance has induced permanent shifts in vegetation and soil processes may represent alternative stable states. To date, little is known on how long-lasting changes in soil processes are following such disturbances, and how the changes in plant and soil processes between the alternative states eventually manifest themselves in soil organic matter (SOM) storage. Here, we…	WoS				exclude_exposure_effect	exclude_title	LBP	include	include	ICB	include	exclude_comparator	exclude_abstract	BCH	exclude_comparator	exclude_abstract	ICB	exclude_abstract
126	Gough, L; Johnson, DR	2018	Mammalian herbivory exacerbates plant community responses to long-term increased soil nutrients in two Alaskan tundra plant communities	ARCTIC SCIENCE	4	2	153	166	10.1139/as-2017-0025	The interaction between bottom-up and top-down forces in regulating plant communities is a long-standing topic of interest in ecology. Factorial field experiments examining these factors have been relatively few, but recent meta-analyses provide predictions that can be tested in a range of ecosystems. We tested the prediction that added nutrients would reduce species richness and evenness, while …	WoS			yes	include	include	LBP	include	include	ICB	include	include	include	BCH	include	include	ICB	include	include	include	ICB	include	include	KB	include	ICB	yes	no		yes	ICB	18	0
127	Skarpe, C; van der Wal, R	2002	Effects of simulated browsing and length of growing season on leaf characteristics and flowering in a deciduous Arctic shrub, Salix polaris	ARCTIC ANTARCTIC AND ALPINE RESEARCH	34	3	282	286	10.2307/1552485	Plants respond to herbivory either by maximizing resource acquisition and compensatory growth or by minimizing loss of resources, e.g.. by investing in chemical or structural defence. We studied the response to simulated browsing by the deciduous dwarf shrub, Salix polaris, on high Arctic Spitsbergen. Salix polaris is browsed by Svalbard reindeer, and its response to browsing may influence subseq…	WoS			yes	include	include	LBP	include	include	ICB	include	include	include	BCH	include	include	ICB	include	include	include	KB	exclude_comparator	exclude	LBP	include	ICB	yes	no	Herbivory simulation (clipping). The control is without clipping, but reindeer can still graze in those areas, so there is not a real contrast.	yes	ICB	6	0
128	Davenport, JM; Hossack, BR; Fishback, L	2017	Additive impacts of experimental climate change increase risk to an ectotherm at the Arctic's edge	GLOBAL CHANGE BIOLOGY	23	6	2262	2271	10.1111/gcb.13543	Globally, Arctic and Subarctic regions have experienced the greatest temperature increases during the last 30 years. These extreme changes have amplified threats to the freshwater ecosystems that dominate the landscape in many areas by altering water budgets. Several studies in temperate environments have examined the adaptive capacity of organisms to enhance our understanding of the potential re…	WoS				exclude_exposure_effect	exclude_title	LBP	include	include	ICB	include	exclude_population	exclude_abstract	BCH	exclude_population	exclude_abstract	ICB	exclude_abstract
129	Li, T; Holst, T; Michelsen, A; Rinnan, R	2019	Amplification of plant volatile defence against insect herbivory in a warming Arctic tundra	NATURE PLANTS	5	6	568	574	10.1038/s41477-019-0439-3	Plant-emitted volatile organic compounds (VOCs) play fundamental roles in atmospheric chemistry and ecological processes by contributing to aerosol formation' and mediating species interactions(2). Rising temperatures and the associated shifts in vegetation composition have been shown to be the primary drivers of plant VOC emissions in Arctic ecosystems(3). Although herbivorous insects also stron…	WoS			yes	include	include	LBP	include	include	ICB	include	include	include	BCH	include	include	ICB	include	exclude_comparator		JCA				exclude_comparator	JCA	yes	no	Herbivory simulation (chemical), but no herbivore-free control, and additional herbivore response to warming, but no controls and treatments for different levels of herbivory
130	Danell, K; Haukioja, E; HussDanell, K	1997	Morphological and chemical responses of mountain birch leaves and shoots to winter browsing along a gradient of plant productivity	ECOSCIENCE	4	3	296	303	10.1080/11956860.1997.11682408	Most investigations of the morphological and chemical responses of birches (Betula pendula and B. pubescens) to natural and simulated moose browsing have been made in environments where resources for growth are not severely limited. One subspecies, the mountain birch (B. pubescens ssp. tortuosa), forms the tree-line in northwestern Europe and is common in subarctic environments such as the tree-l…	WoS			yes	include	include	LBP	include	include	ICB	include	include	include	BCH	include	include	ICB	include	exclude_population_habitat		LBP				exclude_population_habitat	LBP	no	no	Experiment performed in the tree line (birch forest)
131	Villarreal, S; Hollister, RD; Johnson, DR; Lara, MJ; Webber, PJ; Tweedie, CE	2012	Tundra vegetation change near Barrow, Alaska (1972-2010)	ENVIRONMENTAL RESEARCH LETTERS	7	1			10.1088/1748-9326/7/1/015508	Knowledge of how arctic plant communities will respond to change has been largely derived from plot level experimental manipulation, not from trends of decade time scale environmental observations. This study documents plant community change in 330 marked plots at 33 sites established during the International Biological Program near Barrow, Alaska in 1972. Plots were resampled in 1999, 2008 and 2…	WoS				include	include	LBP	include	include	ICB	include	exclude_comparator	exclude_abstract	BCH	exclude_comparator	exclude_abstract	ICB	exclude_abstract
132	Finger-Higgens, R; DeSiervo, M; Ayres, MP; Virginia, RA	2021	Increasing shrub damage by invertebrate herbivores in the warming and drying tundra of West Greenland	OECOLOGIA	195	4	995	1005	10.1007/s00442-021-04899-7	Rapid warming is predicted to increase insect herbivory across the tundra biome, yet how this will impact the community and ecosystem dynamics remains poorly understood. Increasing background invertebrate herbivory could impede Arctic greening, by serving as a top-down control on tundra vegetation. Many tundra ecosystems are also susceptible to severe insect herbivory outbreaks which can have las…	WoS			yes	include	include	LBP	include	include	ICB	include	include	include	BCH	include	include	ICB	include	exclude_comparator		LBP				exclude_comparator	LBP	no
133	Zhou, JK; Prugh, L; Tape, KD; Kofinas, G; Kielland, K	2017	The role of vegetation structure in controlling distributions of vertebrate herbivores in Arctic Alaska	ARCTIC ANTARCTIC AND ALPINE RESEARCH	49	2	291	304	10.1657/AAAR0016-058	Climate-driven shrub expansion is altering the distribution of animal communities in the Arctic. A better understanding of habitat requirements is needed to accurately predict the response of herbivore communities to shrub expansion. We examined patterns of browsing by moose (Alces alces), snowshoe hare (Lepus americanus), and ptarmigan (Lagopus lagopus, L. muta) across the tundra of northern Ala…	WoS			yes	exclude_exposure_effect	exclude_title	LBP	include	include	ICB	include	include	include	BCH	include	include	ICB	include	exclude_comparator		LBP				exclude_comparator	LBP	no		No real comparison among herbivore diversity
134	Stark, S; Ylanne, H; Kumpula, J	2021	Recent changes in mountain birch forest structure and understory vegetation depend on the seasonal timing of reindeer grazing	JOURNAL OF APPLIED ECOLOGY	58	5	941	952	10.1111/1365-2664.13847	Subarctic forest-tundra ecotones dominated by mountain birch (Betula pubescens ssp. czerepanovii) are an important habitat for semi-domestic reindeer Rangifer tarandus. The seasonal timing of reindeer grazing may direct vegetation trajectories in these systems, because in the summer ranges, mountain birches are subjected to browsing, while in the winter ranges, reindeer feed on understorey vegeta…	WoS			yes	include	include	LBP	include	include	ICB	include	include	include	BCH	include	include	ICB	include	exclude_comparator		LBP				exclude_comparator	LBP	no		They compare summer range vs winter range of reindeer; it is not a valid comparator for us
135	Christie, KS; Ruess, RW; Lindberg, MS; Mulder, CP	2014	Herbivores Influence the Growth, Reproduction, and Morphology of a Widespread Arctic Willow	PLOS ONE	9	7			10.1371/journal.pone.0101716	Shrubs have expanded in Arctic ecosystems over the past century, resulting in significant changes to albedo, ecosystem function, and plant community composition. Willow and rock ptarmigan (Lagopus lagopus, L. muta) and moose (Alces alces) extensively browse Arctic shrubs, and may influence their architecture, growth, and reproduction. Furthermore, these herbivores may alter forage plants in such …	WoS			yes	include	include	LBP	include	include	ICB	include	include	include	BCH	include	include	ICB	include	include		LBP				include	LBP	yes	no		yes	ICB	15	1
136	Gauthier, G; Bety, J; Cadieux, MC; Legagneux, P; Doiron, M; Chevallier, C; Lai, S; Tarroux, A; Berteaux, D	2013	Long-term monitoring at multiple trophic levels suggests heterogeneity in responses to climate change in the Canadian Arctic tundra	PHILOSOPHICAL TRANSACTIONS OF THE ROYAL SOCIETY B-BIOLOGICAL SCIENCES	368	1624			10.1098/rstb.2012.0482	Arctic wildlife is often presented as being highly at risk in the face of current climate warming. We use the long-term (up to 24 years) monitoring records available on Bylot Island in the Canadian Arctic to examine temporal trends in population attributes of several terrestrial vertebrates and in primary production. Despite a warming trend (e. g. cumulative annual thawing degree-days increased b…	WoS				exclude_exposure_effect	exclude_title	LBP	include	include	ICB	include	exclude_outcome_effect	exclude_abstract	BCH	exclude_outcome_effect	exclude_abstract	ICB	exclude_abstract
137	Sheath, RG; Vis, ML; Hambrook, JA; Cole, KM	1996	Tundra stream macroalgae of North America: Composition, distribution and physiological adaptations	HYDROBIOLOGIA	336	1-3	67	82	10.1007/BF00010820	Eighty-three infrageneric taxa of stream macroalgae have been reported from tundra regions of North America, composed of 32 cyanobacteria, 35 Chlorophyta, 10 Chrysophyta and 6 Rhodophyta. There are few if any endemics represented in this flora. The most widespread species are the cyanobacteria Rivularia minutula, Nostoc commune and Tolypothrix tenuis as well as asexual populations of the chloroph…	WoS				exclude_exposure_effect	exclude_title	LBP	exclude_exposure_herbivore	exclude_title	ICB	exclude_title
138	Coulson, SJ; Fjellberg, A; Gwiazdowicz, DJ; Lebedeva, NV; Melekhina, EN; Solhoy, T; Erseus, C; Maraldo, K; Miko, L; Schatz, H; Schmelz, RM; Soli, G; Stur, E	2013	Introduction of invertebrates into the High Arctic via imported soils: the case of Barentsburg in the Svalbard	BIOLOGICAL INVASIONS	15	1	1	5	10.1007/s10530-012-0277-y	Forty six species of invertebrate were collected from the manure enriched imported soils below the abandoned cow sheds in the Russian mining town of Barentsburg, Svalbard. Of these, 11 (24 %) were new records for Svalbard, including Collembola, gamasid mites, Enchytraeidae and the first identified Lumbricidae. Many of the new records are species not frequently observed in the Arctic. It is hypoth…	WoS				include	include	LBP	exclude_exposure_effect	exclude_title	ICB	include	exclude_outcome_effect	exclude_abstract	BCH	exclude_outcome_effect	exclude_abstract	ICB	exclude_abstract
139	Mannisto, M; Ganzert, L; Tiirola, M; Haggblom, MM; Stark, S	2016	Do shifts in life strategies explain microbial community responses to increasing nitrogen in tundra soil?	SOIL BIOLOGY & BIOCHEMISTRY	96		216	228	10.1016/j.soilbio.2016.02.012	Subarctic tundra soils store large quantities of the global organic carbon (C) pool as the decomposition of plant litter and soil organic matter is limited by low temperatures and limiting nutrients. Mechanisms that drive organic matter decomposition are still poorly understood due to our limited knowledge of microbial communities and their responses to changing conditions. In subarctic tundra la…	WoS				exclude_exposure_herbivore	exclude_title	LBP	include	include	ICB	include	exclude_comparator	exclude_abstract	BCH	exclude_comparator	exclude_abstract	MdH	exclude_abstract
140	Jonsdottir, IS; Khitun, O; Stenstrom, A	2005	Biomass and nutrient responses of a clonal tundra sedge to climate warming	CANADIAN JOURNAL OF BOTANY-REVUE CANADIENNE DE BOTANIQUE	83	12	1608	1621	10.1139/b05-129	We explored how climate change affects biomass, nutrient status, and late-season resource-allocation patterns in a rhizomatous tundra sedge, and how differentiation and development of ramets may constrain plant responses. We simulated climate warming for 5 years at a subarctic-alpine tundra site by using open-top chambers before destructively sampling clonal fragments of the dominant and widespre…	WoS				exclude_exposure_effect	exclude_title	LBP	exclude_exposure_effect	exclude_title	ICB	exclude_title
141	Christie, KS; Ruess, RW	2015	Experimental evidence that ptarmigan regulate willow bud production to their own advantage	OECOLOGIA	178	3	773	781	10.1007/s00442-015-3265-y	In some ecosystems, vertebrate herbivores increase the nutritional quality and biomass of their food source through repeated grazing, thereby manipulating their environment to support higher densities of animals. We tested whether ptarmigan (Lagopus lagopus and L. muta) are capable of regulating the nutritional quality, abundance, and availability of feltleaf willow (Salix alaxensis) buds using a…	WoS			yes	include	include	LBP	include	include	ICB	include	include	include	BCH	include	include	MdH	include	exclude_population_coordinates		LBP				exclude_population_coordinates	LBP	no		Study conducted in the University of Alaska in Fairbanks (no inside study area)
142	Blinnikov, MS; Gaglioti, BV; Walker, DA; Wooller, MJ; Zazula, GD	2011	Pleistocene graminoid-dominated ecosystems in the Arctic	QUATERNARY SCIENCE REVIEWS	30	21-22	2906	2929	10.1016/j.quascirev.2011.07.002	We review evidence obtained from analyses of multiple proxies (floristics, mammal remains, paleo-insects, pollen, macrofossils, plant cuticles, phytoliths, stable isotopes, and modeling) that elucidate the composition and character of the graminoid-dominated ecosystems of the Pleistocene Arctic. The past thirty years have seen a renewed interest in this now-extinct biome, sometimes referred to as…	WoS				exclude_exposure_effect	exclude_title	LBP	include	include	ICB	include	exclude_outcome_effect	exclude_abstract	BCH	exclude_outcome_effect	exclude_abstract	MdH	exclude_abstract
143	Saucier, V; Champagne, E; Cote, SD; Tremblay, JP	2019	Combined effects of simulated browsing, warming and nutrient addition on forage availability for migratory caribou in Nunavik, Canada	POLAR BIOLOGY	42	8	1561	1570	10.1007/s00300-019-02543-y	At high population size, migratory caribou (Rangifer tarandus) are regulated by forage abundance in their summer range. Climate warming likely affects forage availability by increasing productivity and advancing phenology of vegetation. Our objective was to investigate the combined effects of browsing and climate warming on the availability of dwarf birch (Betula glandulosa). We simulated direct …	WoS			yes	include	include	LBP	include	include	ICB	include	include	include	BCH	include	include	MdH	include	include		LBP				include	LBP	yes	no		yes	ICB	9	0
144	Swanson, HK; Kidd, KA; Reist, JD	2010	Effects of Partially Anadromous Arctic Charr (Salvelinus alpinus) Populations on Ecology of Coastal Arctic Lakes	ECOSYSTEMS	13	2	261	274	10.1007/s10021-010-9316-7	Little research has been conducted on effects of iteroparous anadromous fishes on Arctic lakes. We investigated trophic ecology, fish growth, and food web structure in six lakes located in Nunavut, Canada; three lakes contained anadromous Arctic charr (Salvelinus alpinus) whereas three lakes did not contain Arctic charr. All lakes contained forage fishes and lake trout (Salvelinus namaycush; top …	WoS				exclude_exposure_herbivore	exclude_title	LBP	exclude_population	exclude_title	ICB	exclude_title
145	Stark, S; Ylanne, H; Tolvanen, AT	2018	Long-term warming alters soil and enzymatic N:P stoichiometry in subarctic tundra	SOIL BIOLOGY & BIOCHEMISTRY	124		184	188	10.1016/j.soilbio.2018.06.016		WoS				exclude_exposure_effect	exclude_title	LBP	exclude_exposure_effect	exclude_title	ICB	exclude_title
146	Barstad, TE; Nilssen, AC	2012	Hibernation adaptation and eclosion synchrony in leaf-galling sawflies in subarctic Norway	POLAR BIOLOGY	35	7	1097	1103	10.1007/s00300-012-1157-8	The winter dormancy adaptation in gall-inducing sawflies is poorly known. Diapause termination and the following post-diapause quiescence enhance synchronous eclosion in spring. This is probably the most critical part in the life history in gall-inducing sawflies, as there is only a short phenological window of opportunity for mating and oviposition. In a 2 years' study, diapause duration, termin…	WoS				exclude_exposure_effect	exclude_title	LBP	exclude_exposure_effect	exclude_title	ICB	exclude_title
147	Barthelemy, H; Stark, S; Olofsson, J	2015	Strong Responses of Subarctic Plant Communities to Long-Term Reindeer Feces Manipulation	ECOSYSTEMS	18	5	740	751	10.1007/s10021-015-9856-y	Deposition of feces is a key mechanism by which herbivores influence soil nutrient cycling and plant production, but the knowledge about its importance for plant production and community structure is still rudimental since experimental evidence is scarce. We thus performed a 7-year long reindeer feces manipulation experiment in two tundra vegetation types with contrasting nutrient availability an…	WoS			yes	include	include	LBP	include	include	ICB	include	include	include	BCH	include	include	OG	include	exclude_comparator		LBP				exclude_comparator	LBP	no
148	Wagner, D; Doak, P	2017	Oviposition, larval survival and leaf damage by the willow leaf blotch miner, Micrurapteryx salicifoliella, in relation to leaf trichomes across 10 Salix species	ECOLOGICAL ENTOMOLOGY	42	5	629	635	10.1111/een.12431	1. Foliar trichomes clearly reduce chewing damage and efficiency of movement by some insect herbivores, but the effect of trichomes on insect oviposition is less well characterised. Trichomes are likely to have particularly strong, negative effects on species that require secure attachment of the egg to the leaf epidermis for successful transition to the feeding stage - a group that includes many…	WoS				include	include	LBP	exclude_exposure_effect	exclude_title	ICB	include	exclude_outcome_effect	exclude_abstract	BCH	exclude_comparator	exclude_abstract	OG	exclude_abstract
149	Kerfahi, D; Tripathi, BM; Porazinska, DL; Park, J; Go, R; Adams, JM	2016	Do tropical rain forest soils have greater nematode diversity than High Arctic tundra? A metagenetic comparison of Malaysia and Svalbard	GLOBAL ECOLOGY AND BIOGEOGRAPHY	25	6	716	728	10.1111/geb.12448	Aim Latitudinal differences in diversity have long fascinated ecologists. It is unclear whether small soil animals such as nematodes show latitudinal differences in diversity. Based on hypotheses concerning the basis for greater tropical diversity, and by analogy with other groups, we predicted (1) greater alpha diversity in the equatorial tropics than the High Arctic, (2) greater beta and gamma …	WoS				exclude_exposure_effect	exclude_title	LBP	exclude_exposure_effect	exclude_title	ICB	exclude_title
150	Ferguson, MAD	1996	Arctic tundra caribou and climatic change: Questions of temporal and spatial scales	GEOSCIENCE CANADA	23	4	245	252		Climatic changes have affected populations of caribou and reindeer (Rangifer tarandus) at scales ranging from a single winter to tens of thousands of years, and from micro-habitats to entire continents. Individuals, populations and the species have adapted to these climatic changes, however, producing complex evolutionary and ecological issues requiring multi-scale, interdisciplinary research. Ca…	WoS				include	include	LBP	include	include	ICB	include	exclude_outcome_effect	exclude_abstract	BCH	exclude_comparator	exclude_abstract	OG	exclude_abstract
151	Oster, KW; Barboza, PS; Gustine, DD; Joly, K; Shively, RD	2018	Mineral constraints on arctic caribou (Rangifer tarandus): a spatial and phenological perspective	ECOSPHERE	9	3			10.1002/ecs2.2160	Arctic caribou (Rangifer tarandus) have the longest terrestrial migration of any ungulate but little is known about the spatial and seasonal variation of minerals in summer forages and the potential impacts of mineral nutrition on the foraging behavior and nutritional condition of arctic caribou. We investigated the phenology, availability, and mechanistic relationships of calcium, phosphorus, ma…	WoS				exclude_exposure_effect	exclude_title	LBP	include	include	ICB	include	exclude_outcome_effect	exclude_abstract	BCH	exclude_comparator	exclude_abstract	OG	exclude_abstract
152	Jasmin, JN; Rochefort, L; Gauthier, G	2008	Goose grazing influences the fine-scale structure of a bryophyte community in arctic wetlands	POLAR BIOLOGY	31	9	1043	1049	10.1007/s00300-008-0443-y	Herbivores can shape plant communities, especially in the Arctic. We tested the role of geese for structuring bryophyte communities at fine spatial scales in the arctic tundra by excluding them from 4 x 4 m areas. We surveyed the presence and absence of bryophyte species in quadrats (10 x 10 cm) divided into 25 cells outside and inside these exclosures, after 5 and 11 years of treatment. Species …	WoS			yes	include	include	LBP	include	include	ICB	include	include	include	BCH	include	include	OG	include	include		LBP				include	LBP	yes	no	There is not a real 0 herbivory (a removed plot, where they removed faeces from reindeer several times at year)	yes	ICB	6	1
153	Ferguson, MAD; Gauthier, L; Messier, F	2001	Range shift and winter foraging ecology of a population of Arctic tundra caribou	CANADIAN JOURNAL OF ZOOLOGY-REVUE CANADIENNE DE ZOOLOGIE	79	5	746	758	10.1139/cjz-79-5-746	Some researchers have suggested that over periods of several decades, Arctic tundra caribou (Rangifer tarandus) may be regulated by density-dependent forage depletion. Winter range shifts could potentially delay such regulation when a population is at or near long-term maximum abundance. In the 1980s, Inuit correctly predicted the mass emigration of caribou from a traditional winter range on Foxe…	WoS				include	include	LBP	exclude_exposure_effect	exclude_title	ICB	include	exclude_outcome_effect	exclude_abstract	BCH	exclude_comparator	exclude_abstract	OG	exclude_abstract
154	Legagneux, P; Gauthier, G; Berteaux, D; Bety, J; Cadieux, MC; Bilodeau, F; Bolduc, E; McKinnon, L; Tarroux, A; Therrien, JF; Morissette, L; Krebs, CJ	2012	Disentangling trophic relationships in a High Arctic tundra ecosystem through food web modeling	ECOLOGY	93	7	1707	1716	10.1890/11-1973.1	Determining the manner in which food webs will respond to environmental changes is difficult because the relative importance of top-down vs. bottom-up forces in controlling ecosystems is still debated. This is especially true in the Arctic tundra where, despite relatively simple food webs, it is still unclear which forces dominate in this ecosystem. Our primary goal was to assess the extent to wh…	WoS			yes	include	include	LBP	exclude_exposure_effect	exclude_title	ICB	include	include	include	BCH	exclude_comparator	exclude_abstract	OG	include	exclude_study_design		LBP				exclude_study_design	LBP	no
155	Ahonen, SHK; Ylanne, H; Vaisanen, M; Ruotsalainen, AL; Mannisto, MK; Markkola, A; Stark, S	2021	Reindeer grazing history determines the responses of subarctic soil fungal communities to warming and fertilization	NEW PHYTOLOGIST	232	2	788	801	10.1111/nph.17623	Composition and functioning of arctic soil fungal communities may alter rapidly due to the ongoing trends of warmer temperatures, shifts in nutrient availability, and shrub encroachment. In addition, the communities may also be intrinsically shaped by heavy grazing, which may locally induce an ecosystem change that couples with increased soil temperature and nutrients and where shrub encroachment…	WoS			yes	include	include	LBP	include	include	ICB	include	exclude_comparator	exclude_abstract	BCH	include	include	OG	include	exclude_comparator		ICB				exclude_comparator	ICB	no		comparison heavy vs light reindeer grazing, no contrast of herbivore diversity
156	Callaghan, TV; Jonasson, C; Thierfelder, T; Yang, ZL; Hedenas, H; Johansson, M; Molau, U; Van Bogaert, R; Michelsen, A; Olofsson, J; Gwynn-Jones, D; Bokhorst, S; Phoenix, G; Bjerke, JW; Tommervik, H; Christensen, TR; Hanna, E; Koller, EK; Sloan, VL	2013	Ecosystem change and stability over multiple decades in the Swedish subarctic: complex processes and multiple drivers	PHILOSOPHICAL TRANSACTIONS OF THE ROYAL SOCIETY B-BIOLOGICAL SCIENCES	368	1624			10.1098/rstb.2012.0488	The subarctic environment of northernmost Sweden has changed over the past century, particularly elements of climate and cryosphere. This paper presents a unique geo-referenced record of environmental and ecosystem observations from the area since 1913. Abiotic changes have been substantial. Vegetation changes include not only increases in growth and range extension but also counterintuitive decr…	WoS				include	include	LBP	include	include	ICB	include	exclude_outcome_effect	exclude_abstract	BCH	exclude_comparator	exclude_abstract	OG	exclude_abstract
157	Ravolainen, VT; Brathen, KA; Ims, RA; Yoccoz, NG; Henden, JA; Killengreen, ST	2011	Rapid, landscape scale responses in riparian tundra vegetation to exclusion of small and large mammalian herbivores	BASIC AND APPLIED ECOLOGY	12	8	643	653	10.1016/j.baae.2011.09.009	Productive tundra plant communities composed of a variety of fast growing herbaceous and woody plants are likely to attract mammalian herbivores. Such vegetation is likely to respond to different-sized herbivores more rapidly than currently acknowledged from the tundra. Accentuated by currently changing populations of arctic mammals there is a need to understand impacts of different-sized herbivo…	WoS			yes	include	include	LBP	include	include	ICB	include	include	include	BCH	include	include	OG	include	include		LBP				include	LBP	yes	no		yes	ICB	26	0
158	Sjogersten, S; van der Wal, R; Woodin, SJ	2008	Habitat type determines herbivory controls over CO2 fluxes in a warmer arctic	ECOLOGY	89	8	2103	2116	10.1890/07-1601.1	High-latitude ecosystems store large amounts of carbon (C); however, the C storage of these ecosystems is under threat from both climate warming and increased levels of herbivory. In this study we examined the combined role of herbivores and climate warming as drivers of CO2 fluxes in two typical high-latitude habitats (mesic heath and wet meadow). We hypothesized that both herbivory and climate …	WoS			yes	include	include	LBP	include	include	ICB	include	include	include	BCH	include	include	OG	include	include		LBP				include	LBP	yes	no		yes	ICB	14	0
159	Lawler, JP; White, RG	2006	Effect of browse on post-ingestive energy loss in an Arctic ruminant: implications for muskoxen (Ovibos moschatus) in relation to vegetation change	CANADIAN JOURNAL OF ZOOLOGY-REVUE CANADIENNE DE ZOOLOGIE	84	11	1657	1667	10.1139/Z06-145	Shrubs are predicted to dominate tundra with warmer temperatures at northern latitudes. We tested the null hypothesis that addition of browse to a graminoid diet would not alter post-ingestive energy loss in muskoxen (Ovibos moschatus (Zimmermann, 1780)). Energy losses over 8 h following feeding were used to test our hypothesis. Willows (Salix alaxensis (Anderss.) Coville, Salix plan folia ssp. p…	WoS				include	include	LBP	exclude_exposure_effect	exclude_title	ICB	include	exclude_outcome_effect	exclude_abstract	BCH	exclude_outcome_effect	exclude_abstract	AJL	exclude_abstract
160	Ferguson, MAD; Messier, F	2000	Mass emigration of Arctic Tundra caribou from a traditional winter range: Population dynamics and physical condition	JOURNAL OF WILDLIFE MANAGEMENT	64	1	168	178	10.2307/3802987	Major declines of populations of caribou and reindeer (Rangifer tarandus) that permanently reside on Arctic tundra have been attributed to short-term inaccessibility of forage through restrictive snow cover. Such density-independent phenomena would produce unpredictable changes in populations of Arctic tundra caribou, In 1985, Inuit correctly predicted mass emigration from the winter range of a c…	WoS				exclude_exposure_effect	exclude_title	LBP	exclude_exposure_effect	exclude_title	ICB	exclude_title
161	Zazula, GD; Froese, DG; Elias, SA; Kuzmina, S; Mathewes, RW	2011	Early Wisconsinan (MIS 4) Arctic ground squirrel middens and a squirrel-eye-view of the mammoth-steppe	QUATERNARY SCIENCE REVIEWS	30	17-18	2220	2237	10.1016/j.quascirev.2010.04.019	Fossil arctic ground squirrel (Spermophilus parryii) middens were recovered from ice-rich loess sediments in association with Sheep Creek-Klondike and Dominion Creek tephras (ca 80 ka) exposed in west-central Yukon. These middens provide plant and insect macrofossil evidence for a steppe-tundra ecosystem during the Early Wisconsinan (MIS 4) glacial interval. Midden plant and insect macrofossil da…	WoS				exclude_exposure_effect	exclude_title	LBP	include	include	ICB	include	exclude_outcome_effect	exclude_abstract	BCH	exclude_comparator	exclude_abstract	AJL	exclude_abstract
162	Christensen, TR; Lund, M; Skov, K; Abermann, J; Lopez-Blanco, E; Scheller, J; Scheel, M; Jackowicz-Korczynski, M; Langley, K; Murphy, MJ; Mastepanov, M	2021	Multiple Ecosystem Effects of Extreme Weather Events in the Arctic	ECOSYSTEMS	24	1	122	136	10.1007/s10021-020-00507-6	The Arctic is getting warmer and wetter. Here, we document two independent examples of how associated extreme precipitation patterns have severe implications for high Arctic ecosystems. The events stand out in a 23-year record of continuous observations of a wide range of ecosystem parameters and act as an early indication of conditions projected to increase in the future. In NE Greenland, August…	WoS				exclude_exposure_effect	exclude_title	LBP	exclude_exposure_effect	exclude_title	ICB	exclude_title
163	Barrett, RT; Hollister, RD	2016	Arctic plants are capable of sustained responses to long-term warming	POLAR RESEARCH	35				10.3402/polar.v35.25405	Previous studies have shown that Arctic plants typically respond to warming with increased growth and reproductive effort and accelerated phenology, and that the magnitude of these responses is likely to change over time. We investigated the effects of long-term experimental warming on plant growth (leaf length) and reproduction (inflorescence height, reproductive phenology and reproductive effor…	WoS				exclude_exposure_effect	exclude_title	LBP	exclude_exposure_effect	exclude_title	ICB	exclude_title
164	Hansell, RIC; Malcolm, JR; Welch, H; Jefferies, RL; Scott, PA	1998	Atmospheric change and biodiversity in the Arctic	ENVIRONMENTAL MONITORING AND ASSESSMENT	49	2-3	303	325	10.1023/A:1005807212017	The Canadian Arctic is characterized by a high variation in landform types and there are complex interactions between land, water and the atmosphere which dramatically affect the distribution of biota. Biodiversity depends upon the intensity, predictability and scale of these interactions. Observations, as well as predictions of large-scale climate models which include ocean circulation, reveal a…	WoS				exclude_exposure_effect	exclude_title	LBP	include	include	ICB	include	exclude_outcome_effect	exclude_abstract	BCH	exclude_comparator	exclude_abstract	AJL	exclude_abstract
165	Ravolainen, V; Soininen, EM; Jonsdottir, IS; Eischeid, I; Forchhammer, M; van der Wal, R; Pedersen, AO	2020	High Arctic ecosystem states: Conceptual models of vegetation change to guide long-term monitoring and research	AMBIO	49	3	666	677	10.1007/s13280-019-01310-x	Vegetation change has consequences for terrestrial ecosystem structure and functioning and may involve climate feedbacks. Hence, when monitoring ecosystem states and changes thereof, the vegetation is often a primary monitoring target. Here, we summarize current understanding of vegetation change in the High Arctic-the World's most rapidly warming region-in the context of ecosystem monitoring. To…	WoS				include	include	LBP	include	include	ICB	include	exclude_study_design	exclude_abstract	BCH	exclude_comparator	exclude_abstract	AJL	exclude_abstract
166	Ylanne, H; Olofsson, J; Oksanen, L; Stark, S	2018	Consequences of grazer-induced vegetation transitions on ecosystem carbon storage in the tundra	FUNCTIONAL ECOLOGY	32	4	1091	1102	10.1111/1365-2435.13029	1. Large herbivores can control plant community composition and, under certain conditions, even induce vegetation shifts to alternative ecosystem states. As different plant assemblages maintain contrasting carbon (C) cycling patterns, herbivores have the potential to alter C sequestration at regional scales. Their influence is of particular interest in the Arctic tundra, where a large share of th…	WoS			yes	include	include	LBP	include	include	ICB	include	exclude_comparator	exclude_abstract	BCH	include	include	AJL	include	exclude_comparator		ICB				exclude_comparator	ICB	no		comparison of sites with heavy, moderate vs light reindeer grazing, no contrast of herbivore diversity
167	Hansen, BB; Lorentzen, JR; Welker, JM; Varpe, O; Aanes, R; Beumer, LT; Pedersen, AO	2019	Reindeer turning maritime: Ice-locked tundra triggers changes in dietary niche utilization	ECOSPHERE	10	4			10.1002/ecs2.2672	The rapid warming of the Arctic may not only alter species' abundances and distributions, but likely also the trophic interactions within and between ecosystems. On the high-arctic tundra, extreme warm spells and associated rain-on-snow events in winter can encapsulate the vegetation entirely in ground-ice (i.e., basal ice) and directly or indirectly affect plants, herbivores, and carnivores. How…	WoS				include	include	LBP	include	include	ICB	include	exclude_comparator	exclude_abstract	BCH	exclude_comparator	exclude_abstract	AJL	exclude_abstract
168	Stempniewicz, L; Blachowiak-Samolyk, K; Weslawski, JM	2007	Impact of climate change on zooplankton communities, seabird populations and arctic terrestrial ecosystem - A scenario	DEEP-SEA RESEARCH PART II-TOPICAL STUDIES IN OCEANOGRAPHY	54	23-26	2934	2945	10.1016/j.dsr2.2007.08.012	Many arctic terrestrial ecosystems suffer from a permanent deficiency of nutrients. Marine birds that forage at sea and breed on land can transport organic matter from the sea to land, and thus help to initiate and sustain terrestrial ecosystems. This organic matter initiates the emergence of local tundra communities, increasing primary and secondary production and species diversity. Climate chan…	WoS				exclude_exposure_herbivore	exclude_title	LBP	include	include	ICB	include	exclude_study_design	exclude_abstract	BCH	exclude_comparator	exclude_abstract	AJL	exclude_abstract
169	Strebel, D; Elberling, B; Morgner, E; Knicker, HE; Cooper, EJ	2010	Cold-season soil respiration in response to grazing and warming in High-Arctic Svalbard	POLAR RESEARCH	29	1	46	57	10.1111/j.1751-8369.2010.00154.x	The influence of goose grazing intensity and open-topped chambers (OTCs) on near-surface quantities and qualities of soil organic carbon (SOC) was evaluated in wet and mesic ecosystems in Svalbard. This study followed up a field experiment carried out in 2003-05 (part of the project Fragility of Arctic Goose Habitat: Impacts of Land Use, Conservation and Elevated Temperatures). New measurements o…	WoS			yes	include	include	LBP	include	include	ICB	include	include	include	BCH	include	include	AJL	include	include		LBP				include	LBP	yes	no		yes	ICB	7	0
170	Stark, S; Strommer, R; Tuomi, J	2002	Reindeer grazing and soil microbial processes in two suboceanic and two subcontinental tundra heaths	OIKOS	97	1	69	78	10.1034/j.1600-0706.2002.970107.x	In oceanic, nutrient-rich Fermoscandian arctic-alpine tundra heaths, grazing by reindeer has been found to increase herbs and graminoids in relation to dwarf shrubs. In continental lichen heaths in the inland with nutrient-poor conditions, however, slowly decomposable dwarf shrubs are favoured by grazing. According to a hypothesis, by favouring easily decomposing plants in nutrient-rich condition…	WoS			yes	include	include	LBP	include	include	ICB	include	include	include	BCH	include	include	AJL	include	include		LBP				include	LBP	yes	no		yes	ICB	9	3
171	Macias-Fauria, M; Jepson, P; Zimov, N; Malhi, Y	2020	Pleistocene Arctic megafaunal ecological engineering as a natural climate solution?	PHILOSOPHICAL TRANSACTIONS OF THE ROYAL SOCIETY B-BIOLOGICAL SCIENCES	375	1794			10.1098/rstb.2019.0122	Natural climate solutions (NCS) in the Arctic hold the potential to be implemented at a scale able to substantially affect the global climate. The strong feedbacks between carbon-rich permafrost, climate and herbivory suggest an NCS consisting of reverting the current wet/moist moss and shrub-dominated tundra and the sparse forest-tundra ecotone to grassland through a guild of large herbivores. G…	WoS				include	include	LBP	include	include	ICB	include	exclude_study_design	exclude_abstract	BCH	exclude_study_design	exclude_abstract	AJL	exclude_abstract
172	Stark, S; Eskelinen, A; Mannisto, MK	2012	Regulation of Microbial Community Composition and Activity by Soil Nutrient Availability, Soil pH, and Herbivory in the Tundra	ECOSYSTEMS	15	1	18	33	10.1007/s10021-011-9491-1	Soil nitrogen (N) availability and pH constitute major abiotic controls over microbial community composition and activity in tundra ecosystems. On the other hand, mammalian grazers form an important biotic factor influencing resource coupling between plants and soil microorganisms. To investigate individual effects and interactions among soil nutrients, pH, and grazing on tundra soils, we perform…	WoS			yes	include	include	LBP	include	include	ICB	include	include	include	BCH	include	include	AJL	include	include		THMK				include	THMK	yes	no		yes	ICB	14	0
173	Pajunen, AM; Oksanen, J; Virtanen, R	2011	Impact of shrub canopies on understorey vegetation in western Eurasian tundra	JOURNAL OF VEGETATION SCIENCE	22	5	837	846	10.1111/j.1654-1103.2011.01285.x	Question: How does the composition and species richness of understorey vegetation associate with changing abundance of deciduous shrub canopies? What are the species-specific associations between shrubs and understorey plants? Location: Tundra habitats along an over 1000-km long range, spanning from NW Fennoscandia to the Yamal Peninsula in northwest Russia. Methods: The data from 758 vegetation …	WoS				exclude_exposure_effect	exclude_title	LBP	exclude_exposure_effect	exclude_title	ICB	exclude_title
174	Ruess, RW; Hendrick, RL; Bryant, JP	1998	Regulation of fine root dynamics by mammalian browsers in early successional Alaskan taiga forests	ECOLOGY	79	8	2706	2720	10.2307/176511	The effects of browsing by moose and snowshoe hares on line root production, mortality, and decomposition in early successional forest ecosystems along the Tanana River floodplain in interior Alaska were studied over a 3-yr period using minirhizotrons placed inside and outside large permanent exclosures. Fine root production and mortality varied seasonally, with greatest rates of production occur…	WoS			yes	include	include	LBP	exclude_population	exclude_title	ICB	include	include	include	BCH	exclude_population	exclude_abstract	AJL	include	exclude_population_coordinates		ICB				exclude_population_coordinates	ICB	no	no	study conducted south of Fairbanks
175	OUELLET, JP; BOUTIN, S; HEARD, DC	1994	RESPONSES TO SIMULATED GRAZING AND BROWSING OF VEGETATION AVAILABLE TO CARIBOU IN THE ARCTIC	CANADIAN JOURNAL OF ZOOLOGY	72	8	1426	1435	10.1139/z94-189	We investigated the consequences of simulated grazing and browsing on net primary production and chemical composition (nutrients, fiber, and total nonstructural carbohydrates) of some plant types available to caribou on Southampton Island, Northwest Territories, Canada. Clipping experiments were conducted in three large exclosures (22 x 22 m) on one deciduous (Salix lanata), one evergreen (Cassio…	WoS			yes	include	include	LBP	include	include	ICB	include	include	include	BCH	include	include	AJL	include	include		LBP				include	LBP	yes	no		yes	ICB	7	0
176	Gough, L; Shrestha, K; Johnson, DR; Moon, B	2008	Long-term mammalian herbivory and nutrient addition alter lichen community structure in Alaskan dry heath tundra	ARCTIC ANTARCTIC AND ALPINE RESEARCH	40	1	65	73	10.1657/1523-0430(06-087)[GOUGH]2.0.CO;2	Mammalian herbivores in arctic tundra often alter plant species composition and lichen abundance, with effects dependent on grazing season and herbivore preference. We investigated how long-term mammal exclosures designed to exclude large mammals (caribou) alone, large and medium-sized mammals (e.g., ground squirrels), or all mammals (including voles and lemmings) affected lichen abundance and sp…	WoS			yes	include	include	LBP	include	include	ICB	include	include	include	BCH	include	include	AJL	include	include		ICB				include	ICB	yes	no		yes	ICB	12	0
177	Madin, LP; Purcell, JE; Miller, CB	1997	Abundance and grazing effects of Cyclosalpa bakeri in the subarctic Pacific	MARINE ECOLOGY PROGRESS SERIES	157		175	183	10.3354/meps157175	Ecological effects of populations of the salp Cyclosalpa bakeri were studied in late summer of 1984, 1983 and 1988 during the Subarctic Pacific Ecosystem Research (SUPER) project at Station P in the northeast Pacific. Salps occurred largely in the top 60 m, with biomass values ranging from 76 to 3621 mg C m(-2). Three approaches were taken to estimate the grazing impact of these populations. C, b…	WoS				exclude_exposure_herbivore	exclude_title	LBP	exclude_population	exclude_title	ICB	exclude_title
178	Henden, JA; Ims, RA; Yoccoz, NG; Hellstrom, P; Angerbjorn, A	2010	Strength of asymmetric competition between predators in food webs ruled by fluctuating prey: the case of foxes in tundra	OIKOS	119	1	27	34	10.1111/j.1600-0706.2009.17604.x	In food webs heavily influenced by multi-annual population fluctuations of key herbivores, predator species may differ in their functional and numerical responses as well as their competitive ability. Focusing on red and arctic fox in tundra with cyclic populations of rodents as key prey, we develop a model to predict how population dynamics of a dominant and versatile predator (red fox) impacted…	WoS				exclude_exposure_herbivore	exclude_title	LBP	include	include	ICB	include	exclude_study_design	exclude_abstract	BCH	exclude_comparator	exclude_abstract	AJL	exclude_abstract
179	HENRY, GHR; GUNN, A	1991	RECOVERY OF TUNDRA VEGETATION AFTER OVERGRAZING BY CARIBOU IN ARCTIC CANADA	ARCTIC	44	1	38	42		During the summer of 1987, 500-1000 caribou became stranded on Rideout Island in Bathurst Inlet, Northwest Territories. The 40 km2 island did not have sufficient forage to support the animals until freeze-up, and the caribou eventually died from malnutrition after severely overgrazing the vegetation. In late July 1988, we found that most of the vascular vegetation on Rideout Island had recovered …	WoS				include	include	LBP	include	include	ICB	include	exclude_comparator	exclude_abstract	BCH	exclude_comparator	exclude_abstract	AJL	exclude_abstract
180	Kropp, H; Loranty, MM; Natali, SM; Kholodov, AL; Rocha, AV; Myers-Smith, I; Abbot, BW; Abermann, J; Blanc-Betes, E; Blok, D; Blume-Werry, G; Boike, J; Breen, AL; Cahoon, SMP; Christiansen, CT; Douglas, TA; Epstein, HE; Frost, GV; Goeckede, M; Hoye, TT; Mamet, SD; O'Donnell, JA; Olefeldt, D; Phoenix, GK; Salmon, VG; Sannel, ABK; Smith, SL; Sonnentag, O; Vaughn, LS; Williams, M; Elberling, B; Gough…	2021	Shallow soils are warmer under trees and tall shrubs across Arctic and Boreal ecosystems	ENVIRONMENTAL RESEARCH LETTERS	16	1			10.1088/1748-9326/abc994	Soils are warming as air temperatures rise across the Arctic and Boreal region concurrent with the expansion of tall-statured shrubs and trees in the tundra. Changes in vegetation structure and function are expected to alter soil thermal regimes, thereby modifying climate feedbacks related to permafrost thaw and carbon cycling. However, current understanding of vegetation impacts on soil temperat…	WoS				exclude_exposure_effect	exclude_title	LBP	include	include	ICB	include	exclude_exposure_herbivore	exclude_abstract	BCH	exclude_exposure_herbivore	exclude_abstract	AJL	exclude_abstract
181	McDermott, MT; Doak, P; Handel, CM; Breed, GA; Mulder, CPH	2021	Willow drives changes in arthropod communities of northwestern Alaska: ecological implications of shrub expansion	ECOSPHERE	12	5			10.1002/ecs2.3514	Arthropods serve as complex linkages between plants and higher-level predators in Arctic ecosystems and provide key ecosystem services such as pollination and nutrient cycling. Arctic plant communities are changing as tall woody shrubs expand onto tundra, but potential effects on arthropod abundance and food web structure remain unclear. Changes in vegetation structure can alter the physical habi…	WoS				exclude_exposure_effect	exclude_title	LBP	include	include	ICB	include	exclude_comparator	exclude_abstract	BCH	exclude_comparator	exclude_abstract	AJL	exclude_abstract
182	Sitters, J; te Beest, M; Cherif, M; Giesler, R; Olofsson, J	2017	Interactive Effects Between Reindeer and Habitat Fertility Drive Soil Nutrient Availabilities in Arctic Tundra	ECOSYSTEMS	20	7	1266	1277	10.1007/s10021-017-0108-1	Herbivores impact nutrient availability and cycling, and the net effect of herbivory on soil nutrients is generally assumed to be positive in nutrient-rich environments and negative in nutrient-poor ones. This is, however, far from a uniform pattern, and there is a recognized need to investigate any interactive effects of herbivory and habitat fertility (i.e., plant C/N ratios) on soil nutrient a…	WoS			yes	include	include	LBP	include	include	ICB	include	include	include	BCH	include	include	AJL	include	exclude_comparator		LBP				exclude_comparator	LBP	no	no	They compare light grazing vs heavy grazing
183	Falk, JM; Schmidt, NM; Christensen, TR; Strom, L	2015	Large herbivore grazing affects the vegetation structure and greenhouse gas balance in a high arctic mire	ENVIRONMENTAL RESEARCH LETTERS	10	4			10.1088/1748-9326/10/4/045001	Herbivory is an important part of most ecosystems and affects the ecosystems' carbon balance both directly and indirectly. Little is known about herbivory and its impact on the carbon balance in high arctic mire ecosystems. We hypothesized that trampling and grazing by large herbivores influences the vegetation density and composition and thereby also the carbon balance. In 2010, we established f…	WoS			yes	include	include	LBP	include	include	ICB	include	include	include	BCH	include	include	AJL	include	include		LBP				include	LBP	yes	no		yes	ICB	18	0
184	Ruffino, L; Oksanen, T; Hoset, KS; Tuomi, M; Oksanen, L; Korpimaki, E; Bugli, A; Hobson, KA; Johansen, B; Makynen, A	2016	Predator-rodent-plant interactions along a coast-inland gradient in Fennoscandian tundra	ECOGRAPHY	39	9	871	883	10.1111/ecog.01758	Spatial variation in the strength of trophic cascades in arctic tundra has been related to flows of subsidies across ecosystem boundaries. Here, we ask whether the input of marine subsidies in tundra systems would cause spatial variation in the strength of rodent-plant interactions between coastal areas, where predators have access to marine-derived resources, and non-subsidized inland areas of n…	WoS			yes	include	include	LBP	include	include	ICB	include	include	include	BCH	include	include	AJL	include	include		LBP				include	LBP	yes	no		yes	LBP	6	0
185	Dick, TA; Gallagher, CP; Yang, A	2009	Summer habitat use of Arctic char (Salvelinus alpinus) in a small Arctic lake, monitored by acoustic telemetry	ECOLOGY OF FRESHWATER FISH	18	1	117	125	10.1111/j.1600-0633.2008.00330.x	Acoustic technologies were applied to describe how landlocked Arctic char from Iqalugaajuruluit Lake, Baffin Island, interact with its lacustrine habitat. Acoustic data from the lake bottom was collected using sonar equipment and substrate types were verified with benthic grabs and mapped in a geographic information system. Arctic char movements during the open water period were recorded from cha…	WoS				exclude_exposure_herbivore	exclude_title	LBP	exclude_population	exclude_title	ICB	exclude_title
186	Boudreau, S; Faure-Lacroix, J	2009	Tolerance to Sand Burial, Trampling, and Drought of Two Subarctic Coastal Plant Species (Leymus mollis and Trisetum spicatum)	ARCTIC	62	4	418	428		In order to ensure the sustainable development of the North, increased anthropogenic pressure on subarctic environments must be accompanied by appropriate restoration techniques. Locally adapted restoration guidelines need to rely on sound ecological knowledge of the species used in restoration trials. We evaluate the tolerance (emergence and biomass production) of two coastal species (Leymus mol…	WoS				include	include	LBP	include	include	ICB	include	exclude_exposure_herbivore	exclude_abstract	BCH	exclude_study_design	exclude_abstract	AJL	exclude_abstract
187	Ylanne, H; Kaarlejarvi, E; Vaisanen, M; Mannisto, MK; Ahonen, SHK; Olofsson, J; Stark, S	2020	Removal of grazers alters the response of tundra soil carbon to warming and enhanced nitrogen availability	ECOLOGICAL MONOGRAPHS	90	1			10.1002/ecm.1396	The circumpolar Arctic is currently facing multiple global changes that have the potential to alter the capacity of tundra soils to store carbon. Yet, predicting changes in soil carbon is hindered by the fact that multiple factors simultaneously control processes sustaining carbon storage and we do not understand how they act in concert. Here, we investigated the effects of warmer temperatures, e…	WoS			yes	include	include	LBP	include	include	ICB	include	include	include	BCH	include	include	AJL	include	include		MPB				include	MPB	yes	no	I didn't code the contrast between lightly- and heavily-grazed area as authors do not explicitly use it as a temporal contrast (different decision was taken when coding Kitti et al., 2009)	yes	LBP	14	0
188	Suominen, O; Danell, K; Bryant, JP	1999	Indirect effects of mammalian browsers on vegetation and ground-dwelling insects in an Alaskan floodplain	ECOSCIENCE	6	4	505	510	10.1080/11956860.1999.11682554	Several studies in recent years have shown that large mammalian herbivores can have a substantial effect on boreal forest vegetation and soil dynamics. We studied the potential indirect effects of moose and snowshoe hare browsing on ground-living Orthoptera and Coleoptera and herb-layer vegetation in seven long-term exclosures and adjacent browsed plots. Insect and plant assemblages of exclosures…	WoS				include	include	LBP	include	include	ICB	include	exclude_population	exclude_abstract	BCH	exclude_population	exclude_abstract	AJL	exclude_abstract
189	Seaton, CT; Paragi, TF; Boertje, RD; Kielland, K; DuBois, S; Fleener, CL	2011	Browse biomass removal and nutritional condition of moose Alces alces	WILDLIFE BIOLOGY	17	1	55	66	10.2981/10-010	We present methodology for assessing browse removal to help evaluate resource limitation among moose Alces alces populations in large, potentially remote areas of boreal forest. During 2000-2007, we compared proportional removal (ratio of browse consumption to browse production) in eight areas of Interior Alaska, USA, with multi-year twinning rates of the respective moose populations. Several pri…	WoS				include	include	LBP	include	include	ICB	include	exclude_population	exclude_abstract	BCH	exclude_population	exclude_abstract	AJL	exclude_abstract
190	Westergaard-Nielsen, A; Christiansen, CT; Elberling, B	2021	Growing season leaf carbon:nitrogen dynamics in Arctic tundra vegetation from ground and Sentinel-2 observations reveal reallocation timing and upscaling potential	REMOTE SENSING OF ENVIRONMENT	262				10.1016/j.rse.2021.112512	Plant nitrogen (N) use is an essential component of the N cycle in Arctic terrestrial ecosystems, and important processes include plant N uptake and reallocation during the growing season. While the availability of N to deciduous tundra plants in part relies on their internal reallocation of N from leaves to stems and roots during autumn senescence, the species-specific importance of reallocation…	WoS				exclude_exposure_effect	exclude_title	LBP	exclude_exposure_effect	exclude_title	ICB	exclude_title
191	Zamin, TJ; Grogan, P	2012	Birch shrub growth in the low Arctic: the relative importance of experimental warming, enhanced nutrient availability, snow depth and caribou exclusion	ENVIRONMENTAL RESEARCH LETTERS	7	3			10.1088/1748-9326/7/3/034027	Deciduous shrub growth has increased across the Arctic simultaneously with recent climate warming trends. The reduction in albedo associated with shrub-induced 'greening' of the tundra is predicted to cause significant positive feedbacks to regional warming. Enhanced soil fertility arising from climate change is expected to be the primary mechanism driving shrub responses, yet our overall underst…	WoS			yes	include	include	LBP	include	include	ICB	include	include	include	BCH	include	include	AJL	include	include		LBC				include	LBC	yes	no		yes	LBP	4	0
192	Symons, CC; Arnott, SE; Sweetman, JN	2012	Grazing rates of crustacean zooplankton communities on intact phytoplankton communities in Canadian Subarctic lakes and ponds	HYDROBIOLOGIA	694	1	131	141	10.1007/s10750-012-1137-6	Zooplankton grazing can potentially affect the biomass and composition of phytoplankton communities directly and indirectly. Low chlorophyll a concentration for a given TP concentration and simplified fishless food webs lead to the expectation that zooplankton community grazing rates are high in Subarctic regions; however, zooplankton community grazing rates have not been determined for Subarctic…	WoS				exclude_exposure_herbivore	exclude_title	LBP	exclude_population	exclude_title	ICB	exclude_title
193	Barrio, IC; Bueno, CG; Hik, DS	2016	Warming the tundra: reciprocal responses of invertebrate herbivores and plants	OIKOS	125	1	20	28	10.1111/oik.02190	Rapid warming in northern ecosystems is simultaneously influencing plants, herbivores and the interactions among them. Recent studies suggest that herbivory could buffer plant responses to environmental change, but this has only been shown for vertebrate herbivores so far. The role of invertebrate herbivory in tundra ecosystems is often overlooked, but can be relevant in determining the structure…	WoS			yes	include	include	LBP	include	include	ICB	include	include	include	BCH	include	include	AJL	include	exclude_population_coordinates		ICB				exclude_population_coordinates	ICB	no		study conducted outside the study area
194	Henry, GHR	1998	Environmental influences on the structure of sedge meadows in the Canadian High Arctic	PLANT ECOLOGY	134	1	119	129	10.1023/A:1009731615304	Wet sedge-dominated communities (sedge meadows) were sampled in five lowland eases in the Queen Elizabeth Islands of the Canadian High Arctic to assess species-environment relationships. The sites spanned 4 degrees of latitude, and varied in lithology and intensity of grazing by muskoxen (Ovibos moschatus). A suite of 8 vascular species were common in all meadow stands, with an additional 4-6 spe…	WoS			yes	exclude_exposure_effect	exclude_title	LBP	include	include	ICB	include	include	include	BCH	include	include	AJL	include	include		LBP				include	LBP	yes	no		yes	LBP	3	0
195	Egelkraut, D; Barthelemy, H; Olofsson, J	2020	Reindeer trampling promotes vegetation changes in tundra heathlands: Results from a simulation experiment	JOURNAL OF VEGETATION SCIENCE	31	3	476	486	10.1111/jvs.12871	Question Herbivores exert strong influences on vegetation through activities such as trampling, defoliation, and fertilization. The combined effect of these activities on plant performance may cause dramatic vegetation shifts. Because herbivore pressures and the relative importance of their different activities are not equally distributed across the landscape, it is important to understand their …	WoS			yes	include	include	LBP	include	include	ICB	include	include	include	BCH	include	include	AJL	include	exclude_study_design		MSK				exclude_study_design	MSK	no		simulated herbivore effects
196	BRYANT, JP; SWIHART, RK; REICHARDT, PB; NEWTON, L	1994	BIOGEOGRAPHY OF WOODY PLANT-CHEMICAL DEFENSE AGAINST SNOWSHOE HARE BROWSING - COMPARISON OF ALASKA AND EASTERN NORTH-AMERICA	OIKOS	70	3	385	395	10.2307/3545776	Recent research has demonstrated that juvenile-stage woody plants from Alaska and eastern Siberia (Beringia) are more defended against browsing by hares (Lepus) in winter than the juvenile-stage of congeners from other subarctic regions. Our objectives were (1) to determine if similar biogeographical variation in woody plant defense occurs in subarctic North America, and (2) to evaluate some poss…	WoS				include	include	LBP	include	include	ICB	include	exclude_outcome_effect	exclude_abstract	BCH	exclude_comparator	exclude_abstract	AJL	exclude_abstract
197	Kaarlejarvi, E; Hoset, KS; Olofsson, J	2015	Mammalian herbivores confer resilience of Arctic shrub-dominated ecosystems to changing climate	GLOBAL CHANGE BIOLOGY	21	9	3379	3388	10.1111/gcb.12970	Climate change is resulting in a rapid expansion of shrubs in the Arctic. This expansion has been shown to be reinforced by positive feedbacks, and it could thus set the ecosystem on a trajectory toward an alternate, more productive regime. Herbivores, on the other hand, are known to counteract the effects of simultaneous climate warming on shrub biomass. However, little is known about the impact…	WoS			yes	include	include	LBP	include	include	ICB	include	include	include	BCH	include	include	AJL	include	include		LBP				include	LBP	yes	no		yes	LBP	7	0
198	Mosbacher, JB; Schmidt, NM; Michelsen, A	2013	Impacts of eriophyoid gall mites on arctic willow in a rapidly changing Arctic	POLAR BIOLOGY	36	12	1735	1748	10.1007/s00300-013-1393-6	Arctic plants and herbivores are subject to ongoing climatic changes that are more rapid and extreme than elsewhere on the planet, and thus it is pivotal to understand the arctic plant-herbivore interactions in a global change context. We examined how infestation by an eriophyoid gall mite affects the circumpolar shrub Salix arctica, and how the effects vary across vegetation types. Specifically,…	WoS			yes	include	include	LBP	include	include	ICB	include	include	include	BCH	include	include	AJL	include	include		ICB				include	ICB	yes	no		yes	LBP	7	0
199	Stoessel, M; Elmhagen, B; Vinka, M; Hellstrom, P; Angerbjorn, A	2019	The fluctuating world of a tundra predator guild: bottom-up constraints overrule top-down species interactions in winter	ECOGRAPHY	42	3	488	499	10.1111/ecog.03984	Global warming is predicted to change ecosystem functioning and structure in Arctic ecosystems by strengthening top-down species interactions, i.e. predation pressure on small herbivores and interference between predators. Yet, previous research is biased towards the summer season. Due to greater abiotic constraints, Arctic ecosystem characteristics might be more pronounced in winter. Here we tes…	WoS				include	include	LBP	include	include	ICB	include	exclude_outcome_effect	exclude_abstract	BCH	exclude_outcome_effect	exclude_abstract	AJL	exclude_abstract
200	Nishizawa, K; Deschamps, L; Maire, V; Bety, J; Levesque, E; Kitagawa, R; Masumoto, S; Gosselin, I; Morneault, A; Rochefort, L; Gauthier, G; Tanabe, Y; Uchida, M; Mori, AS	2021	Long-term consequences of goose exclusion on nutrient cycles and plant communities in the High-Arctic	POLAR SCIENCE	27				10.1016/j.polar.2020.100631	Geese can profoundly affect arctic ecosystems directly (e.g., by grazing vegetation) and indirectly (e.g. by changing nutrient cycling resulting from faces inputs and by reducing plant litter). In the Arctic, behavior and abundance of geese have changed due to climate and land-use change. While the short-term effects of increased goose populations on tundra ecosystems are known, there is a knowle…	WoS			yes	include	include	LBP	include	include	ICB	include	include	include	BCH	include	include	AJL	include	include		LBP				include	LBP	yes	no		yes	LBP	18	0
201	Grellmann, D	2002	Plant responses to fertilization and exclusion of grazers on an arctic tundra heath	OIKOS	98	2	190	204	10.1034/j.1600-0706.2002.980202.x	This study investigated the impacts of fertilization and grazing by Norwegian lemmings (Lemmus lemmus), grey-sided voles (Clethrionomys rufocanus), and reindeer (Rangifer tarandus) on a diverse tundra plant community dominated by deciduous shrubs. Four out of eight study areas, having a size of 2500 m(2) each, were fertilized with a N-P-K fertilizer and four areas served as unfertilized controls.…	WoS			yes	include	include	LBP	include	include	ICB	include	include	include	AJL	include	include	JSR	include	include		MGC				include	MGC	yes	no		yes	LBP	5	0
202	Jepsen, JU; Biuw, M; Ims, RA; Kapari, L; Schott, T; Vindstad, OPL; Hagen, SB	2013	Ecosystem Impacts of a Range Expanding Forest Defoliator at the Forest-Tundra Ecotone	ECOSYSTEMS	16	4	561	575	10.1007/s10021-012-9629-9	Insect outbreaks in northern-boreal forests are expected to intensify owing to climate warming, but our understanding of direct and cascading impacts of insect outbreaks on forest ecosystem functioning is deficient. The duration and severity of outbreaks by geometrid moths in northern Fennoscandian mountain birch forests have been shown to be accentuated by a recent climate-mediated range expansi…	WoS			yes	include	include	LBP	include	include	ICB	include	exclude_comparator	exclude_abstract	AJL	include	include	JSR	include	exclude_comparator		JCA				exclude_comparator	JCA	yes
203	Schmidt, NM; Mosbacher, JB; Vesterinen, EJ; Roslin, T; Michelsen, A	2018	Limited dietary overlap amongst resident Arctic herbivores in winter: complementary insights from complementary methods	OECOLOGIA	187	3	689	699	10.1007/s00442-018-4147-x	Snow may prevent Arctic herbivores from accessing their forage in winter, forcing them to aggregate in the few patches with limited snow. In High Arctic Greenland, Arctic hare and rock ptarmigan often forage in muskox feeding craters. We therefore hypothesized that due to limited availability of forage, the dietary niches of these resident herbivores overlap considerably, and that the overlap inc…	WoS				exclude_exposure_effect	exclude_title	LBP	include	include	ICB	include	exclude_comparator	exclude_abstract	AJL	exclude_comparator	exclude_abstract	JSR	exclude_abstract
204	Falk, JM; Schmidt, NM; Strom, L	2014	Effects of simulated increased grazing on carbon allocation patterns in a high arctic mire	BIOGEOCHEMISTRY	119	1-3	229	244	10.1007/s10533-014-9962-5	Herbivory is an important part of most ecosystems, and grazing alone can have a considerable impact on the ecosystems carbon balance with both direct and indirect effects. Removal of above-ground biomass by consumption of herbivores will change the below-ground carbon stock; the reduction of litter that goes into the ground will influence the total ecosystem carbon content. Little is however know…	WoS			yes	include	include	LBP	include	include	ICB	include	include	include	AJL	include	include	JSR	include	exclude_comparator		LBP				exclude_comparator	LBP	no	no	The control still has grazing and trampling by muskox of the area
205	Ruess, L; Michelsen, A; Schmidt, IK; Jonasson, S	1999	Simulated climate change affecting microorganisms, nematode density and biodiversity in subarctic soils	PLANT AND SOIL	212	1	63	73	10.1023/A:1004567816355	Arctic terrestrial ecosystems are strongly dominated by temperature, and global warming is expected to have a particularly strong impact in high latitudes. The Arctic will therefore be an important region for early detection of global change. In the present study the effects of environmental manipulations simulating climate change on soil microorganisms and nematode populations were investigated.…	WoS				exclude_exposure_effect	exclude_title	LBP	exclude_exposure_effect	exclude_title	ICB	exclude_title
206	Dahlgren, J; Oksanen, L; Olofsson, J; Oksanen, T	2009	Plant defences at no cost? The recovery of tundra scrubland following heavy grazing by grey-sided voles, Myodes rufocanus	EVOLUTIONARY ECOLOGY RESEARCH	11	8	1205	1216		Background: Evergreen ericaceous dwarf shrubs form a dominating component of low arctic and low alpine vegetation. They typically produce high contents of secondary chemicals such as phenolics. The primary function of these chemicals may be to defend the shrubs by making them less palatable to herbivores. Question: Does the production of secondary chemicals carry a fitness cost in terms of low gr…	WoS			yes	include	include	LBP	include	include	ICB	include	include	include	AJL	include	include	JSR	include	exclude_comparator		EPP				exclude_comparator	EPP	no		effect of grey-sided vole exclusion on plant biomass
207	Barker, OE; Derocher, AE	2010	Habitat selection by arctic ground squirrels (Spermophilus parryii)	JOURNAL OF MAMMALOGY	91	5	1251	1260	10.1644/10-MAMM-A-030.1	Arctic ground squirrels (Spermophilus parryii) are abundant, colonial, noncyclical small mammals whose within-range distribution patterns have received little scientific attention. The distribution of arctic ground squirrels may drive the abundance and spatial arrangement of other arctic ecosystem components, because they serve as a prey item, plant predator, and ecological engineer. We modeled g…	WoS				include	include	LBP	exclude_exposure_effect	exclude_title	ICB	include	exclude_comparator	exclude_abstract	AJL	exclude_comparator	exclude_abstract	JSR	exclude_abstract
208	Stark, S; Kytoviita, MM; Mannisto, MK; Neumann, AB	2008	Soil microbial and microfaunal communities and organic matter quality in reindeer winter and summer ranges in Finnish subarctic mountain birch forests	APPLIED SOIL ECOLOGY	40	3	456	464	10.1016/j.apsoil.2008.06.009	Reindeer husbandry has significant influences on the aboveground plant communities and the structure of the mountain birch forests in the Fennoscandian subarctic. We investigated how the reindeer-mediated aboveground changes affect soil microbial and microfaunal communities and enzymatic activities. We hypothesized that in areas with intensive summer browsing by reindeer, the carbon flow to below…	WoS			yes	include	include	LBP	include	include	ICB	include	exclude_comparator	exclude_abstract	AJL	include	include	JSR	include	exclude_comparator	exclude	ICB	exclude_comparator	exclude	TW	exclude_comparator	ICB	no		comparison winter vs summer reindeer grazing, no contrast of herbivore diversity
209	Saito, R; Yamaguchi, A; Saitoh, SI; Kuma, K; Imai, I	2011	East-west comparison of the zooplankton community in the subarctic Pacific during summers of 2003-2006	JOURNAL OF PLANKTON RESEARCH	33	1	145	160	10.1093/plankt/fbq101	The subarctic Pacific is known to have east-west gradients in the oceanic environment and phytoplankton community. The western subarctic Pacific is characterized by low temperature and high chlorophyll a (Chl a) while the eastern region by high temperature and low Chl a. Although there is little information on the differences in the zooplankton community between the eastern and western subarctic …	WoS				exclude_exposure_herbivore	exclude_title	LBP	exclude_population	exclude_title	ICB	exclude_title
210	Koltz, AM; Schmidt, NM; Hoye, TT	2018	Differential arthropod responses to warming are altering the structure of Arctic communities	ROYAL SOCIETY OPEN SCIENCE	5	4			10.1098/rsos.171503	The Arctic is experiencing some of the fastest rates of warming on the planet. Although many studies have documented responses to such warming by individual species, the idiosyncratic nature of these findings has prevented us from extrapolating them to community-level predictions. Here, we leverage the availability of a long-term dataset from Zackenberg, Greenland (593 700 specimens collected bet…	WoS				include	include	LBP	include	include	ICB	include	exclude_comparator	exclude_abstract	AJL	exclude_exposure_herbivore	exclude_abstract	JSR	exclude_abstract
211	Oksanen, T; Oksanen, L; Dahlgren, J; Olofsson, J	2008	Arctic lemmings, Lemmus spp. and Dicrostonyx spp.: integrating ecological and evolutionary perspectives	EVOLUTIONARY ECOLOGY RESEARCH	10	3	415	434		Question: What do the evolution and the fluctuation patterns of arctic lemmings - Lemmus spp. and Dicrostonyx spp. - tell us about their population dynamics and the influence of lemmings on the ecology and evolution of arctic plants? Methods: We reviewed the literature concerning the evolution of arctic lemmings and analysed their current fluctuation patterns with a focus on the following aspects…	WoS				include	include	LBP	include	include	ICB	include	exclude_study_design	exclude_abstract	AJL	exclude_comparator	exclude_abstract	JSR	exclude_abstract
212	MOORE, JW; SUTHERLAND, DJ; BEAUBIEN, VA	1979	ALGAL AND INVERTEBRATE COMMUNITIES IN 3 SUB-ARCTIC LAKES RECEIVING MINE WASTES	WATER RESEARCH	13	12	1193	1202	10.1016/0043-1354(79)90163-5		WoS				exclude_exposure_herbivore	exclude_title	LBP	exclude_population	exclude_title	ICB	exclude_title
213	Shiomoto, A; Tadokoro, K; Nagasawa, K; Ishida, Y	1997	Trophic relations in the subArctic North Pacific ecosystem: Possible feeding effect from pink salmon	MARINE ECOLOGY PROGRESS SERIES	150	1-3	75	85	10.3354/meps150075	Year-to-year variations in biomass of phytoplankton (surface chlorophyll a concentration) and macrozooplankton (wet weight obtained by NORPAC net operation above 150 m), and abundance of pink salmon (catch per unit effort of pink salmon) from 1985 to 1994 in the subarctic North Pacific in summer were studied. After 1989, phytoplankton biomass and pink salmon abundance showed corresponding yearly …	WoS				exclude_exposure_herbivore	exclude_title	LBP	exclude_population	exclude_title	ICB	exclude_title
214	Thompson, DP; Barboza, PS	2014	Nutritional implications of increased shrub cover for caribou (Rangifer tarandus) in the Arctic	CANADIAN JOURNAL OF ZOOLOGY	92	4	339	351	10.1139/cjz-2013-0265	Shrubs are increasing in the annual range of arctic caribou (Rangifer tarandus (L., 1758)), but it is unknown how much summer browse caribou could consume. We measured instantaneous intakes of resin birch (Betula glandulosa Michx.) and feltleaf willow (Salix alaxensis (Andersson) Coville) by caribou during summer. Daily intake of a formulated diet without toxins was measured during the same perio…	WoS				exclude_exposure_effect	exclude_title	LBP	exclude_exposure_effect	exclude_title	ICB	exclude_title
215	Marsman, F; Nystuen, KO; Opedal, OH; Foest, JJ; Sorensen, MV; De Frenne, P; Graae, BJ; Limpens, J	2021	Determinants of tree seedling establishment in alpine tundra	JOURNAL OF VEGETATION SCIENCE	32	1			10.1111/jvs.12948	Questions Changes in climate and herbivory pressure affect northern alpine ecosystems through woody plant encroachment, altering their composition, structure and functioning. The encroachment often occurs at unequal rates across heterogeneous landscapes, hinting at the importance of habitat-specific drivers that either hamper or facilitate woody plant establishment. Here, we assess: (1) the invas…	WoS			yes	include	include	LBP	include	include	ICB	include	include	include	AJL	include	include	JSR	include	exclude_population_coordinates		ICB				exclude_population_coordinates	ICB	no	no	study conducted in central Norway
216	Domine, F; Gauthier, G; Vionnet, V; Fauteux, D; Dumont, M; Barrere, M	2018	Snow physical properties may be a significant determinant of lemming population dynamics in the high Arctic	ARCTIC SCIENCE	4	4	813	826	10.1139/as-2018-0008	Cyclic population fluctuations are common in boreal and Arctic species but the causes of these cycles are still debated today. Among these species, lemmings are Arctic rodents that live and reproduce under the snow and whose large cyclical population fluctuations in the high Arctic impact the whole tundra food web. We explore, using lemming population data and snow modeling, whether the hardness …	WoS				exclude_exposure_effect	exclude_title	LBP	include	include	ICB	include	exclude_comparator	exclude_abstract	AJL	exclude_comparator	exclude_abstract	JSR	exclude_abstract
217	BATZLI, GO	1980	PATTERNS OF VEGETATION AND HERBIVORY IN ARCTIC TUNDRA - RESULTS FROM THE RESEARCH ON ARCTIC TUNDRA ENVIRONMENTS (RATE) PROGRAM - PREFACE	ARCTIC AND ALPINE RESEARCH	12	4	401	402			WoS				include	include	LBP	include	include	ICB	include	exclude_comparator	exclude_abstract	AJL	exclude_exposure_herbivore	exclude_abstract	LBP	exclude_abstract
218	Olofsson, J	2006	Short- and long-term effects of changes in reindeer grazing pressure on tundra heath vegetation	JOURNAL OF ECOLOGY	94	2	431	440	10.1111/j.1365-2745.2006.01100.x	Previous studies of plant-herbivore interactions have typically focused either on short-term or long-term effects. By directly comparing effects at different temporal scales, I studied whether short-term experiments provide good indications of the long-term effects of herbivory. I reciprocally transplanted turfs of tundra heath vegetation within areas covered by a long-term (40 years) reindeer ma…	WoS			yes	include	include	LBP	include	include	ICB	include	include	include	AJL	include	include	JSR	include	exclude_comparator	exclude	EPP	exclude_comparator	exclude	TW	exclude_comparator	EPP	no		trampling and grazing intensities for reindeer
219	Cornelissen, JHC; Callaghan, TV; Alatalo, JM; Michelsen, A; Graglia, E; Hartley, AE; Hik, DS; Hobbie, SE; Press, MC; Robinson, CH; Henry, GHR; Shaver, GR; Phoenix, GK; Jones, DG; Jonasson, S; Chapin, FS; Molau, U; Neill, C; Lee, JA; Melillo, JM; Sveinbjornsson, B; Aerts, R	2001	Global change and arctic ecosystems: is lichen decline a function of increases in vascular plant biomass?	JOURNAL OF ECOLOGY	89	6	984	994	10.1111/j.1365-2745.2001.00625.x	1 Macrolichens are important for the functioning and biodiversity of cold northern ecosystems and their reindeer-based cultures and economics. 2 We hypothesized that, in climatically milder parts of the Arctic, where ecosystems have relatively dense plant canopies, climate warming and/or increased nutrient availability leads to decline in macrolichen abundance as a function of increased abundance…	WoS				exclude_exposure_effect	exclude_title	LBP	include	include	ICB	include	exclude_comparator	exclude_abstract	AJL	exclude_exposure_herbivore	exclude_abstract	JSR	exclude_abstract
220	Vaisanen, M; Ylanne, H; Kaarlejarvi, E; Sjogersten, S; Olofsson, J; Crout, N; Stark, S	2014	Consequences of warming on tundra carbon balance determined by reindeer grazing history	NATURE CLIMATE CHANGE	4	5	384	388	10.1038/NCLIMATE2147	Arctic tundra currently stores half of the global soil carbon (C) stock(1). Climate warming in the Arctic may lead to accelerated CO2 release through enhanced decomposition and turn Arctic ecosystems from a net C sink into a net C source, if warming enhances decomposition more than plant photosynthesis(2). A large portion of the circumpolar Arctic is grazed by reindeer/caribou, and grazing causes…	WoS			yes	include	include	LBP	include	include	ICB	include	include	include	AJL	include	include	JSR	include	include		LBP				include	LBP	yes	no		yes	LBP	12	0
221	Damgaard, C; Raundrup, K; Aastrup, P; Langen, PL; Feilberg, J; Nabe-Nielsen, J	2016	Arctic resilience: no evidence of vegetation change in response to grazing and climate changes in South Greenland	ARCTIC ANTARCTIC AND ALPINE RESEARCH	48	3	531	549	10.1657/AAAR0016-005	Recent studies suggest that climate changes may have a strong impact on the vegetation composition in Arctic ecosystems, causing increasing dominance of woody species. Evidence from short-term studies on the effects of herbivory indicates that this effect may be counteracted by grazing, but it has not yet been studied whether the effect is persistent and general. Here, we present the results from…	WoS			yes	include	include	LBP	include	include	ICB	include	include	include	AJL	include	include	JSR	include	include		ICB				include	ICB	yes	no		yes	LBP	12	0
222	Olofsson, J; Post, E	2018	Effects of large herbivores on tundra vegetation in a changing climate, and implications for rewilding	PHILOSOPHICAL TRANSACTIONS OF THE ROYAL SOCIETY B-BIOLOGICAL SCIENCES	373	1761			10.1098/rstb.2017.0437	In contrast to that of the Pleistocene epoch, between approximately 2.6 million and 10 000 years before present, the extant community of large herbivores in Arctic tundra is species-poor predominantly due to human extinctions. We here discuss how this species-poor herbivore guild influences tundra ecosystems, especially in relation to the rapidly changing climate. We show that present herbivore a…	WoS				include	include	LBP	include	include	ICB	include	exclude_comparator	exclude_abstract	AJL	exclude_study_design	exclude_abstract	JSR	exclude_abstract
223	Wiedmann, I; Ershova, E; Bluhm, BA; Nothig, EM; Gradinger, RR; Kosobokova, K; Boetiusa, A	2020	What Feeds the Benthos in the Arctic Basins? Assembling a Carbon Budget for the Deep Arctic Ocean	FRONTIERS IN MARINE SCIENCE	7				10.3389/fmars.2020.00224	Half of the Arctic Ocean is deep sea (>1000 m), and this area is currently transitioning from being permanently ice-covered to being seasonally ice-free. Despite these drastic changes, it remains unclear how organisms are distributed in the deep Arctic basins, and particularly what feeds them. Here, we summarize data on auto- and heterotrophic organisms in the benthic, pelagic, and sympagic realm…	WoS				exclude_exposure_herbivore	exclude_title	LBP	exclude_population	exclude_title	ICB	exclude_title
224	Boyd, PW; Whitney, FA; Harrison, PJ; Wong, CS	1995	The NE subarctic Pacific in winter .2. Biological rate processes	MARINE ECOLOGY PROGRESS SERIES	128	1-3	25	34	10.3354/meps128025	In over 20 yr of biological observations, with the exception of primary production data, no rate process measurements have been made during winter in the NE Pacific. In this paper, the first suite of detailed biological rate process measurements are presented. Rates of primary production, phytoplankton growth, microzooplankton grazing and bacterial production are lower during winter at Ocean Stat…	WoS				exclude_exposure_effect	exclude_title	LBP	exclude_population	exclude_title	ICB	exclude_title
225	Kristensen, JA; Michelsen, A; Metcalfe, DB	2020	Background insect herbivory increases with local elevation but makes minor contribution to element cycling along natural gradients in the Subarctic	ECOLOGY AND EVOLUTION	10	20	11684	11698	10.1002/ece3.6803	Herbivores can exert major controls over biogeochemical cycling. As invertebrates are highly sensitive to temperature shifts (ectothermal), the abundances of insects in high-latitude systems, where climate warming is rapid, is expected to increase. In subarctic mountain birch forests, research has focussed on geometrid moth outbreaks, while the contribution of background insect herbivory (BIH) to…	WoS			yes	include	include	LBP	include	include	ICB	include	exclude_comparator	exclude_abstract	AJL	include	include	JSR	include	exclude_comparator		ICB				exclude_comparator	ICB	no		measuring intensity of invertebrate herbivory, but no contrast of herbivore diversity
226	Meyling, NV; Schmidt, NM; Eilenberg, J	2012	Occurrence and diversity of fungal entomopathogens in soils of low and high Arctic Greenland	POLAR BIOLOGY	35	9	1439	1445	10.1007/s00300-012-1183-6	Knowledge of the occurrence, distribution and diversity of pathogens of insects and arachnids (entomopathogens) in the Arctic is very limited. Climate change is expected to affect Arctic terrestrial arthropod communities and therefore also host-pathogen interactions, given that entomopathogens are present. We conducted a survey of fungal entomopathogens in soil samples collected at four localitie…	WoS				exclude_exposure_herbivore	exclude_title	LBP	include	include	ICB	include	exclude_exposure_herbivore	exclude_abstract	AJL	exclude_exposure_herbivore	exclude_abstract	JSR	exclude_abstract
227	BILBROUGH, CJ; RICHARDS, JH	1993	GROWTH OF SAGEBRUSH AND BITTERBRUSH FOLLOWING SIMULATED WINTER BROWSING - MECHANISMS OF TOLERANCE	ECOLOGY	74	2	481	492	10.2307/1939309	We investigated the herbivory tolerance characteristics of shrubs in a comparative study of two Great Basin shrub species with different abilities to tolerate browsing. Simulated winter browsing treatments were applied to the less tolerant species, mountain big sagebrush (Artemisia tridentata ssp. vaseyana (Rydb.) Beetle), and to the more tolerant species, bitterbrush (Purshia tridentata (Pursh) …	WoS				include	include	LBP	include	include	ICB	include	exclude_population	exclude_abstract	AJL	exclude_population	exclude_abstract	JSR	exclude_abstract
228	Ricca, MA; Miles, AK; Van Vuren, DH; Eviner, VT	2016	Impacts of introduced Rangifer on ecosystem processes of maritime tundra on subarctic islands	ECOSPHERE	7	3			10.1002/ecs2.1219	Introductions of mammalian herbivores to remote islands without predators provide a natural experiment to ask how temporal and spatial variation in herbivory intensity alter feedbacks between plant and soil processes. We investigated ecosystem effects resulting from introductions of Rangifer tarandus (hereafter Rangifer) to native mammalian predator- and herbivore-free islands in the Aleutian arc…	WoS			yes	include	include	LBP	include	include	ICB	include	include	include	AJL	include	include	JSR	include	exclude_comparator		MD				exclude_comparator	MD	no	no	Control site with full reindeer exclosure was unclear, no contrast of herbivory diversity, but more like density
229	MCINNES, PF; NAIMAN, RJ; PASTOR, J; COHEN, Y	1992	EFFECTS OF MOOSE BROWSING ON VEGETATION AND LITTER OF THE BOREAL FOREST, ISLE ROYALE, MICHIGAN, USA	ECOLOGY	73	6	2059	2075	10.2307/1941455	Large mammalian herbivores can influence the dynamics and structure of ecosystems by selectively removing tissues of specific plant species. The plant community composition can be altered as animals feed on some species but not others, changing the biomass, production, and nutrient cycling of an entire ecosystem. We used four paired moose (Alces alces) exclosures and browsed plots (built between …	WoS				include	include	LBP	exclude_population	exclude_title	ICB	include	exclude_population	exclude_abstract	AJL	exclude_population	exclude_abstract	JSR	exclude_abstract
230	Erlinge, S; Hasselquist, D; Hogstedt, G; Seldal, T; Frodin, P; Svensson, M	2011	Lemming-Food Plant Interactions, Density Effects, and Cyclic Dynamics on the Siberian Tundra	ARCTIC	64	4	421	428		Theory predicts that trophic interactions can produce cyclic dynamics of microtine rodents, but that in addition, social interactions are necessary to create the cyclicity. We tested the induced defence hypothesis as a component driving multiannual cycles by analyzing data on Siberian lemming (Lemmus sibiricus Kerr) populations and the levels of trypsin inhibitors (TI) and free proteins (SPP) in …	WoS				include	include	LBP	include	include	ICB	include	exclude_comparator	exclude_abstract	AJL	exclude_comparator	exclude_abstract	JSR	exclude_abstract
231	Liu, HB; Suzuki, K; Saito, H	2004	Community structure and dynamics of phytoplankton in the western subarctic Pacific Ocean: A synthesis	JOURNAL OF OCEANOGRAPHY	60	1	119	137	10.1023/B:JOCE.0000038322.79644.36	The phytoplankton community in the western subarctic Pacific (WSP) is composed mostly of pico- and nanophytoplankton. Chlorophyll a (Chl a) in the <2 mum size fraction accounted for more than half of the total Chl a in all seasons, with higher contributions of up to 75% of the total Chl a in summer and fall. The exception is the western boundary along the Kamchatka Peninsula and Kuril Islands and…	WoS				exclude_exposure_herbivore	exclude_title	LBP	exclude_population	exclude_title	ICB	exclude_title
232	Boyd, PW; Muggli, DL; Varela, DE; Goldblatt, RH; Chretien, R; Orians, KJ; Harrison, PJ	1996	In vitro iron enrichment experiments in the NE subarctic Pacific	MARINE ECOLOGY PROGRESS SERIES	136	1-3	179	193	10.3354/meps136179	There has been considerable debate about both the mechanisms controlling primary production, and the interpretation of data from Fe-enrichment experiments conducted in high nitrate-low chlorophyll (HNLC) regions. This paper presents results of 3 in vitro Fe-enrichment experiments performed in May 1993 and May 1994 at Ocean Station Papa (OSP) in the NE subarctic Pacific. Expt 1 (May 1993) consider…	WoS				exclude_exposure_effect	exclude_title	LBP	exclude_population	exclude_title	ICB	exclude_title
233	Crawley, DR; Bolen, EG	2002	Effect of Tundra Swan grazing on winter wheat in North Carolina	WATERBIRDS	25		162	167		Tundra Swans (Cygnus columbianus columbianus) grazing on winter wheat (Triticum duriem) were studied using 61 sets of paired plots (one exclosure, one subject to grazing) in fields near a major wintering area in North Carolina during 1995-1996. Aboveground biomass, number of seed heads, and seed head mass were determined for each plot and used as measures of grain yield; plant height and leaf dam…	WoS				exclude_population	exclude_title	LBP	exclude_population	exclude_title	ICB	exclude_title
234	Mlynarek, JJ; Heard, SB	2018	Strong and complex host- and habitat-associated genetic differentiation in an apparently polyphagous leaf mining insect	BIOLOGICAL JOURNAL OF THE LINNEAN SOCIETY	125	4	885	899	10.1093/biolinnean/bly166	Phytophagous insects are astonishingly diverse, and their diversification is frequently shown to involve host shifting and host specialization. Habitat-associated differentiation may also occur for insects exploiting a single host in multiple habitats, although this is much less frequently reported. We tested for host-and habitat-associated differentiation in the holarctic and purportedly general…	WoS				exclude_exposure_effect	exclude_title	LBP	include	include	ICB	include	exclude_comparator	exclude_abstract	AJL	exclude_comparator	exclude_abstract	JSR	exclude_abstract
235	Sanden, H; Mayer, M; Stark, S; Sanden, T; Nilsson, LO; Jepsen, JU; Wali, PR; Rewald, B	2020	Moth Outbreaks Reduce Decomposition in Subarctic Forest Soils	ECOSYSTEMS	23	1	151	163	10.1007/s10021-019-00394-6	Tree mortality from insect infestations can significantly reduce carbon storage in forest soils. In subarctic birch forests (Betula pubescens), ecosystem C cycling is largely affected by recurrent outbreaks of defoliating geometrid moths (Epirrita autumnata, Operophtera brumata). Here, we show that soil C stocks in birch forests across Fennoscandia did not change up to 8 years after moth outbreak…	WoS			yes	include	include	LBP	include	include	ICB	include	exclude_comparator	exclude_abstract	AJL	include	include	JSR	include	exclude_comparator		JCA				exclude_comparator	JCA	yes
236	Formica, A; Farrer, EC; Ashton, IW; Suding, KN	2014	Shrub expansion over the past 62 years in Rocky Mountain alpine tundra: possible causes and consequences	ARCTIC ANTARCTIC AND ALPINE RESEARCH	46	3	616	631	10.1657/1938-4246-46.3.616	Woody plants are encroaching into many herbaceous-dominated communities across the globe, including arctic and alpine tundra. Quantifying the encroachment rate, testing which factors contribute to encroachment, and determining how encroachment is taking place and in which community types encroachment is occurring are essential for predicting shifts in tundra vegetation and carbon (C) storage. We …	WoS				include	include	LBP	exclude_exposure_effect	exclude_title	ICB	include	exclude_population	exclude_abstract	AJL	exclude_population	exclude_abstract	JSR	exclude_abstract
237	Kytoviita, MM	2005	Asymmetric symbiont adaptation to Arctic conditions could explain why high Arctic plants are non-mycorrhizal	FEMS MICROBIOLOGY ECOLOGY	53	1	27	32	10.1016/j.femsec.2004.09.014	Mycorrhizal symbiosis generally improves nutrient and water acquisition of the host plant. Furthermore, mycorrhizal fungi affect plant herbivory and pathogen resistance. The symbiotic condition of land plants is evolutionarily ancient and the functions performed by the fungal symbiont are thought to be pivotal to successful plant life. Although most land plants are mycorrhizal, the extreme high A…	WoS				exclude_exposure_effect	exclude_title	LBP	exclude_exposure_effect	exclude_title	ICB	exclude_title
238	Iturrate-Garcia, M; Heijmans, MMPD; Schweingruber, FH; Maximov, TC; Niklaus, PA; Schaepman-Strub, G	2017	Shrub growth rate and bark responses to soil warming and nutrient addition - A dendroecological approach in a field experiment	DENDROCHRONOLOGIA	45		12	22	10.1016/j.dendro.2017.07.001	Tundra shrubs are slow-growing species limited by low air temperature and scarce nutrient availability. However, shrub expansion has been widely observed in the Arctic during the last decades and attributed to climate warming. Shift in shrub growth, wood structure and abundance affects the surface albedo and permafrost thawing and these changes may feedback to climate. Despite the importance of s…	WoS				include	include	LBP	include	include	ICB	include	exclude_exposure_herbivore	exclude_abstract	AJL	exclude_exposure_herbivore	exclude_abstract	JSR	exclude_abstract
239	Riisgaard, K; Swalethorp, R; Kjellerup, S; Juul-Pedersen, T; Nielsen, TG	2014	Trophic role and top-down control of a subarctic protozooplankton community	MARINE ECOLOGY PROGRESS SERIES	500		67	82	10.3354/meps10706	Plankton succession was investigated in the subarctic Godthabsfjord, Western Greenland, from March to August 2010. The trophic role of protozooplankton (ciliates and heterotrophic dinoflagellates) was evaluated with emphasis on their seasonal succession and as prey for the copepod community. The integrated protozooplankton biomass ranged between 0.1 and 4.0 g C m(-2), and was dominated by ciliate…	WoS				exclude_exposure_herbivore	exclude_title	LBP	exclude_exposure_herbivore	exclude_title	ICB	exclude_title
240	Speed, JDM; Austrheim, G; Hester, AJ; Mysterud, A	2013	The Response of Alpine Salix Shrubs to Long-Term Browsing Varies with Elevation and Herbivore Density	ARCTIC ANTARCTIC AND ALPINE RESEARCH	45	4	584	593	10.1657/1938-4246-45.4.584	The widespread expansion of shrubs into arctic and alpine regions has frequently been linked to climatic warming, but herbivory can play a role in addition to, or in interaction with, climate. Willow (Salix spp.) shrubs are important constituents of alpine ecosystems, influencing community structure and providing habitat and forage for many species. We investigate the impact of browsing by domest…	WoS			yes	include	include	LBP	include	include	ICB	include	include	include	AJL	include	include	JSR	include	exclude_population_coordinates		ICB				exclude_population_coordinates	ICB	no		study conducted in S Norway
241	Hjalten, J; Roininen, H; Danell, K; Price, PW	2003	Distribution and oviposition preference of galling sawflies in arctic Canada	POLAR BIOLOGY	26	12	768	773	10.1007/s00300-003-0558-0	The distribution and ecology of insects in arctic regions are poorly known. The aim of this study was to determine the distribution of galling sawflies in the Canadian arctic and their oviposition preference. The Swedish Tundra Northwest 1999 expedition visited 17 sites in the Canadian arctic. We determined the occurrence of galling sawflies at all the sites and studied the oviposition preference…	WoS			yes	exclude_exposure_effect	exclude_title	LBP	include	include	ICB	include	include	include	AJL	exclude_comparator	exclude_abstract	JSR	include	include		ICB				include	ICB	yes	no		yes	LBP	2	1
242	Young, B; Wagner, D; Doak, P; Clausen, T	2010	Induction of Phenolic Glycosides by Quaking Aspen (Populus tremuloides) Leaves in Relation to Extrafloral Nectaries and Epidermal Leaf Mining	JOURNAL OF CHEMICAL ECOLOGY	36	4	369	377	10.1007/s10886-010-9763-9	We studied the effect of epidermal leaf mining on the leaf chemistry of quaking aspen, Populus tremuloides, during an outbreak of the aspen leaf miner, Phyllocnistis populiella, in the boreal forest of interior Alaska. Phyllocnistis populiella feeds on the epidermal cells of P. tremuloides leaves. Eleven days after the onset of leaf mining, concentrations of the phenolic glycosides tremulacin and…	WoS				exclude_exposure_effect	exclude_title	LBP	include	include	ICB	include	exclude_population	exclude_abstract	AJL	exclude_population	exclude_abstract	JSR	exclude_abstract
243	Reuther, JD; Potter, BA; Holmes, CE; Feathers, JK; Lanoe, FB; Kielhofer, J	2016	The Rosa-Keystone Dunes Field: The geoarchaeology and paleoecology of a late Quaternary stabilized dune field in Eastern Beringia	HOLOCENE	26	12	1939	1953	10.1177/0959683616646190	Stabilized sand sheets and dunes hold a remarkable amount of information on paleoenvironmental conditions under which late Quaternary landscapes evolved in northern subarctic regions. We provide the results of a project focused on understanding the development of lowland environments and ecosystems, including dunes and sand sheets, which were critical habitat for early human occupations in subarc…	WoS				exclude_exposure_effect	exclude_title	LBP	include	include	ICB	include	exclude_exposure_herbivore	exclude_abstract	AJL	exclude_exposure_herbivore	exclude_abstract	JSR	exclude_abstract
244	Adey, WH; Chamberlain, YM; Irvine, LM	2005	An sem-based analysis of the morphology, anatomy, and reproduction of Lithothamnion tophiforme (Esper) Unger (Corallinales, Rhodophyta), with a comparative study of associated North Atlantic Arctic/Subarctic Melobesioideae	JOURNAL OF PHYCOLOGY	41	5	1010	1024	10.1111/j.1529-8817.2005.00123.x	Lithothamnion tophiforme (Esper) Unger is a dominant, arctic, saxicolous species that extends southward, albeit with reduced cover, into the deeper colder waters of the North Atlantic subarctic, where it also occurs in significant rhodolith deposits with L. glaciale. The external appearance of L. tophiforme is distinctive, but typification, anatomy, reproduction, ecology, and biogeography have no…	WoS				exclude_exposure_effect	exclude_title	LBP	exclude_exposure_herbivore	exclude_title	ICB	exclude_title
245	Callaghan, TV; Tweedie, CE; Webber, PJ	2011	Multi-decadal Changes in Tundra Environments and Ecosystems: The International Polar Year-Back to the Future Project (IPY-BTF)	AMBIO	40	6	555	557	10.1007/s13280-011-0162-4	Polar and alpine environments are changing rapidly due to increases in temperature, which are amplified in the Arctic, as well as changes in many local factors. The impacts on ecosystems and their function have potential consequences for local residents and the global community. Tundra areas are vast and diverse, and the knowledge of geographical variation in environmental and ecosystem change is…	WoS				include	include	LBP	include	include	ICB	include	exclude_exposure_herbivore	exclude_abstract	AJL	exclude_exposure_herbivore	exclude_abstract	JSR	exclude_abstract
246	Doak, P; Wagner, D	2015	The role of interference competition in a sustained population outbreak of the aspen leaf miner in Alaska	BASIC AND APPLIED ECOLOGY	16	5	434	442	10.1016/j.baae.2015.04.001	Direct density-dependence through intraspecific competition may be an important mechanism permitting sustained herbivore outbreaks. In theory, interference competition could allow a relatively stable number of herbivore individuals to survive while moderating host plant damage. This research examined the potential role of intraspecific competition in permitting a decade-long outbreak of the aspen…	WoS				include	include	LBP	include	include	ICB	include	exclude_comparator	exclude_abstract	AJL	exclude_comparator	exclude_abstract	JSR	exclude_abstract
247	Tape, KD; Gustine, DD; Ruess, RW; Adams, LG; Clark, JA	2016	Range Expansion of Moose in Arctic Alaska Linked to Warming and Increased Shrub Habitat	PLOS ONE	11	4			10.1371/journal.pone.0152636	Twentieth century warming has increased vegetation productivity and shrub cover across northern tundra and treeline regions, but effects on terrestrial wildlife have not been demonstrated on a comparable scale. During this period, Alaskan moose (Alces alces gigas) extended their range from the boreal forest into tundra riparian shrub habitat; similar extensions have been observed in Canada (A. a.…	WoS				include	include	LBP	include	include	ICB	include	exclude_comparator	exclude_abstract	AJL	exclude_comparator	exclude_abstract	JSR	exclude_abstract
248	Gustine, DD; Brinkman, TJ; Lindgren, MA; Schmidt, JI; Rupp, TS; Adams, LG	2014	Climate-Driven Effects of Fire on Winter Habitat for Caribou in the Alaskan-Yukon Arctic	PLOS ONE	9	7			10.1371/journal.pone.0100588	Climatic warming has direct implications for fire-dominated disturbance patterns in northern ecosystems. A transforming wildfire regime is altering plant composition and successional patterns, thus affecting the distribution and potentially the abundance of large herbivores. Caribou (Rangifer tarandus) are an important subsistence resource for communities throughout the north and a species that d…	WoS				exclude_exposure_effect	exclude_title	LBP	exclude_exposure_effect	exclude_title	ICB	exclude_title
249	Tape, KD; Christie, K; Carroll, G; O'Donnell, JA	2016	Novel wildlife in the Arctic: the influence of changing riparian ecosystems and shrub habitat expansion on snowshoe hares	GLOBAL CHANGE BIOLOGY	22	1	208	219	10.1111/gcb.13058	Warming during the 20th century has changed the arctic landscape, including aspects of the hydrology, vegetation, permafrost, and glaciers, but effects on wildlife have been difficult to detect. The primary aim of this study is to examine the physical and biological processes contributing to the expanded riparian habitat and range of snowshoe hares (Lepus americanus) in northern Alaska. We explor…	WoS				exclude_exposure_effect	exclude_title	LBP	include	include	ICB	include	exclude_comparator	exclude_abstract	AJL	exclude_comparator	exclude_abstract	JSR	exclude_abstract
250	Eskelinen, A	2008	Herbivore and neighbour effects on tundra plants depend on species identity, nutrient availability and local environmental conditions	JOURNAL OF ECOLOGY	96	1	155	165	10.1111/j.1365-2745.2007.01322.x	1. I performed a factorial transplant experiment to test the roles of plant-plant interactions, herbivory by mammal grazers and resource availability for plant performance in two contrasting habitat types in a mountain tundra environment. 2. Three perennial dicot herbs, Solidago virgaurea, Erigeron uniflorus and Saussurea alpina, were used as target plants to study the effects of neighbour remova…	WoS			yes	include	include	LBP	include	include	ICB	include	include	include	AJL	include	include	JSR	include	include		ICB				include	ICB	yes	no		yes	ICB	7	1
251	Potuckova, M; Kupkova, L; Cervena, L; Lysak, J; Krause, D; Hrazsky, Z; Brezina, S; Mullerova, J		Towards resolving conservation issues through historical aerial imagery: vegetation cover changes in the Central European tundra	BIODIVERSITY AND CONSERVATION					10.1007/s10531-021-02255-y	Mountain ecosystems are considered to be sensitive to global change and human disturbance. Our retrospective analysis of archival aerial imagery showed dynamics of arctic-alpine tundra vegetation in the Krkonose Mountains, Czech Republic; image classification revealed a change in land cover classes in 44% of the study area over the past eighty years. This particular ecosystem holds many rare feat…	WoS				include	include	LBP	include	include	ICB	include	exclude_population	exclude_abstract	AJL	exclude_exposure_herbivore	exclude_abstract	JSR	exclude_abstract
252	Layton-Matthews, K; Hansen, BB; Grotan, V; Fuglei, E; Loonen, MJJE	2020	Contrasting consequences of climate change for migratory geese: Predation, density dependence and carryover effects offset benefits of high-arctic warming	GLOBAL CHANGE BIOLOGY	26	2	642	657	10.1111/gcb.14773	Climate change is most rapid in the Arctic, posing both benefits and challenges for migratory herbivores. However, population-dynamic responses to climate change are generally difficult to predict, due to concurrent changes in other trophic levels. Migratory species are also exposed to contrasting climate trends and density regimes over the annual cycle. Thus, determining how climate change impac…	WoS				exclude_exposure_effect	exclude_title	LBP	include	include	ICB	include	exclude_comparator	exclude_abstract	AJL	exclude_comparator	exclude_abstract	JSR	exclude_abstract
253	Oksanen, T; Oksanen, L; Soderbacka, G; Hoset, KS; Ruffino, L; Tuomi, M	2013	Impact of marine-subsidized predators on lemming-plant oscillations	EVOLUTIONARY ECOLOGY RESEARCH	15	1	1	24		Questions: Assuming that arctic lemming oscillations are generated by interactions between lemmings and depletable plants, how should these oscillations change in response to varying densities of marine-subsidized predators and differences in the production of herbaceous forage? Are the patterns thus generated consistent with existing data? Features of the model: Rosenzweig-type predator-prey mod…	WoS				include	include	LBP	include	include	ICB	include	exclude_study_design	exclude_abstract	AJL	exclude_study_design	exclude_abstract	JSR	exclude_abstract
254	Wagner, D; Doak, P	2013	Long-term impact of a leaf miner outbreak on the performance of quaking aspen	CANADIAN JOURNAL OF FOREST RESEARCH-REVUE CANADIENNE DE RECHERCHE FORESTIERE	43	6	563	569	10.1139/cjfr-2012-0486	The aspen leaf miner, Phyllocnistis populiella Cham., has caused widespread and severe damage to aspen in the boreal forests of western North America for over a decade. We suppressed P. populiella on individual small aspen ramets using insecticide at two sites near Fairbanks, Alaska, annually for 7 years and compared plant performance with controls. Insecticide treatment successfully reduced leaf…	WoS				include	include	LBP	include	include	ICB	include	exclude_population	exclude_abstract	AJL	exclude_population	exclude_abstract	JSR	exclude_abstract
255	Niyogi, DK; Lewis, WM; McKnight, DM	2001	Litter breakdown in mountain streams affected by mine drainage: Biotic mediation of abiotic controls	ECOLOGICAL APPLICATIONS	11	2	506	516	10.1890/1051-0761(2001)011[0506:LBIMSA]2.0.CO;2	Breakdown of plant litter in streams was studied as an example of a major ecological process subject to change through multiple stresses associated with mine drainage. Rates of litter breakdown were measured at 27 sites in streams of the Rocky Mountains of Colorado, USA. Eight of the sites were pristine, and 19 were affected to varying degrees by mine drainage. The pH, concentrations of dissolved…	WoS				exclude_exposure_effect	exclude_title	LBP	exclude_population	exclude_title	ICB	exclude_title
256	Sammler, JE; Andersen, DE; Skagen, SK	2008	Population trends of tundra-nesting birds at cape churchill Manitoba, in relation to increasing goose populations	CONDOR	110	2	325	334	10.1525/cond.2008.8438	To assess potential changes in tundra-nesting bird populations relative to increased herbivory by growing Lesser Snow Goose (Chen caerulescens caerulescens) and Ross's Goose (C. rossii) populations, we estimated avian population densities in coastal tundra near Cape Churchill, Manitoba, Canada in June 1984, 1999, and 2000. We also compared bird abundance in altered and intact freshwater sedge (Ca…	WoS			yes	include	include	LBP	include	include	ICB	include	include	include	JSR				include	exclude_comparator		ICB				exclude_comparator	ICB	no	no	in part of the article they compare altered vs largely intact habitat but they found goose droppings in both, so it is really a contrast in goose density, not really diversity
257	Patankar, R; Starr, G; Mortazavi, B; Oberbauer, SF; Rosenblum, A	2013	The Effects of Mite Galling on the Ecophysiology of Two Arctic Willows	ARCTIC ANTARCTIC AND ALPINE RESEARCH	45	1	99	106	10.1657/1938-4246-45.1.99	Deciduous plants in the Arctic are increasing in abundance due to warming trends, and this increase will likely contribute to changes in regional carbon dynamics. One of the dominant deciduous-shrub genera, Salix, is highly susceptible to leaf galls, but the influence of arthropod herbivores on plant-level carbon uptake in the Arctic remains poorly studied. We examined the impacts of galling by t…	WoS			yes	include	include	LBP	include	include	ICB	include	include	include	JSR				include	include		ICB				include	ICB	yes	no		yes	ICB	1	0
258	Sjogersten, S; van der Wal, R; Loonen, MJJE; Woodin, SJ	2011	Recovery of ecosystem carbon fluxes and storage from herbivory	BIOGEOCHEMISTRY	106	3	357	370	10.1007/s10533-010-9516-4	The carbon (C) sink strength of arctic tundra is under pressure from increasing populations of arctic breeding geese. In this study we examined how CO2 and CH4 fluxes, plant biomass and soil C responded to the removal of vertebrate herbivores in a high arctic wet moss meadow that has been intensively used by barnacle geese (Branta leucopsis) for ca. 20 years. We used 4 and 9 years old grazing exc…	WoS			yes	include	include	LBP	include	include	ICB	include	include	include	JSR				include	include		IK				include	IK	yes	no		yes	ICB	8	0
259	Elmore, SA; Samelius, G; Fernando, C; Alisauskas, RT; Jenkins, EJ	2015	Evidence for Toxoplasma gondii in migratory vs. nonmigratory herbivores in a terrestrial arctic ecosystem	CANADIAN JOURNAL OF ZOOLOGY	93	8	671	675	10.1139/cjz-2015-0078	It is currently unclear how Toxoplasma gondii (Nicolle and Manceaux, 1908) persists in arctic tundra ecosystems in the absence of felid definitive hosts. To investigate potential transmission routes of T. gondii in a terrestrial arctic food web, we collected samples from two migratory herbivores, Ross's Geese (Chen rossi (Cassin, 1861)) and Lesser Snow Geese (Chen caerulescens (L., 1758)), and fr…	WoS				exclude_exposure_effect	exclude_title	LBP	include	include	ICB	include	exclude_exposure_herbivore	exclude_abstract	JSR				exclude_abstract
260	Christie, KS; Bryant, JP; Gough, L; Ravolainen, VT; Ruess, RW; Tape, KD	2015	The Role of Vertebrate Herbivores in Regulating Shrub Expansion in the Arctic: A Synthesis	BIOSCIENCE	65	12	1123	1133	10.1093/biosci/biv137	Shrubs are expanding in Arctic ecosystems, and herbivores may be influencing this expansion by reducing the growth of preferred forage species. We synthesized new and published data to evaluate the relative influence of climate and vertebrate herbivory on different shrub species and groups. Variation in chemistry across shrub species translates to a strong preference for (and damage to) palatable…	WoS			yes	include	include	LBP	exclude_study_design	exclude_title	ICB	include	include	include	JSR				include	exclude_study_design		ICB				exclude_study_design	ICB	no		they present primary data but not relevant to our question -- the review part is the one that would have been interesting :)
261	Olofsson, J; Ericson, L; Torp, M; Stark, S; Baxter, R	2011	Carbon balance of Arctic tundra under increased snow cover mediated by a plant pathogen	NATURE CLIMATE CHANGE	1	4	220	223	10.1038/NCLIMATE1142	Climate change is affecting plant community composition(1) and ecosystem structure, with consequences for ecosystem processes such as carbon storage(2-4). Climate can affect plants directly by altering growth rates(1), and indirectly by affecting predators and herbivores, which in turn influence plants(5-9). Diseases are also known to be important for the structure and function of food webs(10-14…	WoS				exclude_exposure_herbivore	exclude_title	LBP	include	include	ICB	include	exclude_exposure_herbivore	exclude_abstract	JSR				exclude_abstract
262	Tsuda, A; Saito, H; Kasai, H	2004	Life histories of Eucalanus bungii and Neocalanus cristatus (Copepoda : Calanoida) in the western subarctic Pacific Ocean	FISHERIES OCEANOGRAPHY	13		10	20	10.1111/j.1365-2419.2004.00315.x	Life cycles of the large suspension-feeding copepods, Eucalanus bungii and Neocalanus cristatus were investigated by seasonal sampling in the western subarctic Pacific. Eucalanus bungii has a diapause from August to March at copepodite stages between copepodite 3 (C3) and C6 female. We propose that individuals with early birth dates are young of overwintering C5 and C6-females that develop to C4 …	WoS				exclude_exposure_herbivore	exclude_title	LBP	exclude_population	exclude_title	ICB	exclude_title
263	Hoye, TT; Eskildsen, A; Hansen, RR; Bowden, JJ; Schmidt, NM; Kissling, WD	2014	Phenology of high-arctic butterflies and their floral resources: Species-specific responses to climate change	CURRENT ZOOLOGY	60	2	243	251	10.1093/czoolo/60.2.243	Current global warming is particularly pronounced in the Arctic and arthropods are expected to respond rapidly to these changes. Long-term studies of individual arthropod species from the Arctic are, however, virtually absent. We examined butterfly specimens collected from yellow pitfall traps over 14 years (1996-2009) at Zackenberg in high-arctic, north-east Greenland. Specimens were previously …	WoS				include	include	LBP	include	include	ICB	include	exclude_exposure_herbivore	exclude_abstract	JSR				exclude_abstract
264	Kobari, T; Steinberg, DK; Ueda, A; Tsuda, A; Silver, MW; Kitamura, M	2008	Impacts of ontogenetically migrating copepods on downward carbon flux in the western subarctic Pacific Ocean	DEEP-SEA RESEARCH PART II-TOPICAL STUDIES IN OCEANOGRAPHY	55	14-15	1648	1660	10.1016/j.dsr2.2008.04.016	To evaluate the impacts of ontogenetically (seasonally) migrating copepods on carbon transport to the mesopelagic zone, we investigated depth distribution, population structure, and feeding activity of the ontogentic copepod community in the western subarctic Pacific Ocean from day-night pairs of zooplankton samples down to 1000m during the VERtical Transport In the Global Ocean (VERTIGO) program…	WoS				exclude_exposure_herbivore	exclude_title	LBP	exclude_population	exclude_title	ICB	exclude_title
265	Sorensen, LI; Kytoviita, MM; Olofsson, J; Mikola, J	2008	Soil feedback on plant growth in a sub-arctic grassland as a result of repeated defoliation	SOIL BIOLOGY & BIOCHEMISTRY	40	11	2891	2897	10.1016/j.soilbio.2008.08.009	In the long term, defoliation of plants can be hypothesized to decrease plant carbon supply to soil decomposers and thus decrease decomposer abundance and nutrient mineralization in the soil. To test whether defoliation creates changes in soil that can feedback to plant growth, we collected soil from subarctic grassland plots that had been either defoliated or non-defoliated for three years and f…	WoS				include	include	LBP	include	include	ICB	include	exclude_exposure_herbivore	exclude_abstract	JSR				exclude_abstract
266	Olofsson, J; Moen, J; Oksanen, L	2002	Effects of herbivory on competition intensity in two arctic-alpine tundra communities with different productivity	OIKOS	96	2	265	272	10.1034/j.1600-0706.2002.960208.x	The effects of long-term (I I yr) exclusion of vertebrate herbivores on competition intensity and plant community structure ere studied using manipulative field experiment,; in two arctic-alpine plant communities with contrasting productivity : an unproductive snowbed and a considerably more productive tall herb meadow. In the snowbed. the exclusion of herbivorous mammals resulted in a significan…	WoS			yes	include	include	LBP	include	include	ICB	include	include	include	JSR				include	include	include	AJL	include	include	MD	include	MD	yes	no		yes	ICB	9	0
267	Saccone, P; Pyykkonen, T; Eskelinen, A; Virtanen, R	2014	Environmental perturbation, grazing pressure and soil wetness jointly drive mountain tundra toward divergent alternative states	JOURNAL OF ECOLOGY	102	6	1661	1672	10.1111/1365-2745.12316	Plant communities are structured by complex interactions between multiple factors, which veil our understanding of the effects of environmental changes on communities and ecosystems. Besides the relative role of biotic and abiotic factors as community-structuring processes, addressing how they jointly affect the ecological resilience and resistance of plant communities is crucial to understand be…	WoS			yes	include	include	LBP	include	include	ICB	include	include	include	JSR				include	include		ICB				include	ICB	yes	no		yes	ICB	20	0
268	Rinnan, R; Stark, S; Tolvanen, A	2009	Responses of vegetation and soil microbial communities to warming and simulated herbivory in a subarctic heath	JOURNAL OF ECOLOGY	97	4	788	800	10.1111/j.1365-2745.2009.01506.x	1. Climate warming increases the cover of deciduous shrubs in arctic ecosystems and herbivory is also known to have a strong influence on the biomass and composition of vegetation. However, research combining herbivory with warming is largely lacking. Our study describes how warming and simulated herbivory affect vegetation, soil nutrient concentrations and soil microbial communities after 10-13 …	WoS			yes	include	include	LBP	include	include	ICB	include	include	include	JSR				include	include		MGC				include	MGC	yes	no		yes	LBP	19	0
269	Vaque, D; Lara, E; Arrieta, JM; Holding, J; Sa, EL; Hendriks, IE; Coello-Camba, A; Alvarez, M; Agusti, S; Wassmann, PF; Duarte, CM	2019	Warming and CO2 Enhance Arctic Heterotrophic Microbial Activity	FRONTIERS IN MICROBIOLOGY	10				10.3389/fmicb.2019.00494	Ocean acidification and warming are two main consequences of climate change that can directly affect biological and ecosystem processes in marine habitats. The Arctic Ocean is the region of the world experiencing climate change at the steepest rate compared with other latitudes. Since marine planktonic microorganisms play a key role in the biogeochemical cycles in the ocean it is crucial to simul…	WoS				exclude_exposure_herbivore	exclude_title	LBP	exclude_exposure_effect	exclude_title	ICB	exclude_title
270	Bon, MP; Inga, KG; Jonsdottir, IS; Utsi, TA; Soininen, EM; Brathen, KA	2020	Interactions between winter and summer herbivory affect spatial and temporal plant nutrient dynamics in tundra grassland communities	OIKOS	129	8	1229	1242	10.1111/oik.07074	In the long-term, herbivores can alter nutrient dynamics in terrestrial ecosystems by changing the functional composition of plant communities. Here, we ask to what extent herbivores can affect plant-community nutrient dynamics in the short-term. We provide theoretical expectations for immediate effects of herbivores on tundra-grassland plant-community nutrient levels throughout a single growing …	WoS			yes	include	include	LBP	include	include	ICB	include	include	include	JSR				include	include		LBP				include	LBP	yes	yes		yes	LBP	18	0
271	Eskelinen, A; Kaarlejarvi, EI; Olofsson, J	2017	Herbivory and nutrient limitation protect warming tundra from lowland species' invasion and diversity loss	GLOBAL CHANGE BIOLOGY	23	1	245	255	10.1111/gcb.13397	Herbivory and nutrient limitation can increase the resistance of temperature-limited systems to invasions under climate warming. We imported seeds of lowland species to tundra under factorial treatments of warming, fertilization, herbivore exclusion and biomass removal. We show that warming alone had little impact on lowland species, while exclusion of native herbivores and relaxation of nutrient…	WoS			yes	include	include	LBP	include	include	ICB	include	include	include	JSR				include	include		LBP				include	LBP	yes	no		yes	LBP	9	0
272	Egelkraut, D; Aronsson, KA; Allard, A; Akerholm, M; Stark, S; Olofsson, J	2018	Multiple Feedbacks Contribute to a Centennial Legacy of Reindeer on Tundra Vegetation	ECOSYSTEMS	21	8	1545	1563	10.1007/s10021-018-0239-z	Historical contingency is the impact of past events, like the timing and order of species arrival, on community assembly, and can sometimes result in alternative stable states of ecological communities. Large herbivores, wild and domestic, can cause profound changes in the structure and functioning of plant communities and therefore probably influence historical contingency; however, little empir…	WoS			yes	include	include	LBP	include	include	ICB	include	include	include	JSR				include	exclude_comparator		LBP				exclude_comparator	LBP	no	no	There is not a clear comparator. They compare milking grounds vs a patch next to them that are not as grazed as the milking ground
273	Ylanne, H; Stark, S; Tolvanen, A	2015	Vegetation shift from deciduous to evergreen dwarf shrubs in response to selective herbivory offsets carbon losses: evidence from 19years of warming and simulated herbivory in the subarctic tundra	GLOBAL CHANGE BIOLOGY	21	10	3696	3711	10.1111/gcb.12964	Selective herbivory of palatable plant species provides a competitive advantage for unpalatable plant species, which often have slow growth rates and produce slowly decomposable litter. We hypothesized that through a shift in the vegetation community from palatable, deciduous dwarf shrubs to unpalatable, evergreen dwarf shrubs, selective herbivory may counteract the increased shrub abundance that…	WoS			yes	include	include	LBP	include	include	ICB	include	include	include	JSR				include	exclude_comparator		LBP				exclude_comparator	LBP	no	no	They have open plots and they simulate herbivory, but they do not assure a barrier from the wild herbivores of the study zone (reindeer, lemmings and voles)
274	Vaisanen, M; Sjogerstern, S; Large, D; Drage, T; Stark, S	2015	Long-term reindeer grazing limits warming-induced increases in CO2 released by tundra heath soil: potential role of soil C quality	ENVIRONMENTAL RESEARCH LETTERS	10	9			10.1088/1748-9326/10/9/094020	The current climate warming in the Arctic may increase the microbial degradation of vast pools of soil carbon (C); however, the temperature sensitivity of decomposition is often highly dependent on the quality of accumulated soil C. Grazing by reindeer (Rangifer tarandus L.) substantially affects the dominant vegetation and often increases graminoids in relation to dwarf shrubs in ecosystems, but…	WoS			yes	include	include	LBP	include	include	ICB	include	include	include	JSR				include	exclude_comparator		LBP				exclude_comparator	LBP	no		Compares low grazing vs heavy grazing
275	Stark, S; Kytoviita, MM	2006	Simulated grazer effects on microbial respiration in a subarctic meadow: Implications for nutrient competition between plants and soil microorganisms	APPLIED SOIL ECOLOGY	31	1-2	20	31	10.1016/j.apsoil.2005.04.002	Plant-microbial competition for nutrients is considered to be a strong mechanism affecting nutrient distribution in subarctic ecosystems, but the role of grazers on the distribution of nutrients between the plants and soil microorganisms remain poorly understood. We designed a factorial fertilization and clipping experiment to study the potential competition between plants and soil microorganisms…	WoS				include	include	LBP	include	include	ICB	include	exclude_exposure_herbivore	exclude_abstract	JSR				exclude_abstract
276	Krause-Jensen, D; Archambault, P; Assis, J; Bartsch, I; Bischof, K; Filbee-Dexter, K; Dunton, KH; Maximova, O; Ragnarsdottir, SB; Sejr, MK; Simakova, U; Spiridonov, V; Wegeberg, S; Winding, MHS; Duarte, CM	2020	Imprint of Climate Change on Pan-Arctic Marine Vegetation	FRONTIERS IN MARINE SCIENCE	7				10.3389/fmars.2020.617324	The Arctic climate is changing rapidly. The warming and resultant longer open water periods suggest a potential for expansion of marine vegetation along the vast Arctic coastline. We compiled and reviewed the scattered time series on Arctic marine vegetation and explored trends for macroalgae and eelgrass (Zostera marina). We identified a total of 38 sites, distributed between Arctic coastal regi…	WoS				exclude_exposure_effect	exclude_title	LBP	exclude_population	exclude_title	ICB	exclude_title
277	van der Wal, R	2006	Do herbivores cause habitat degradation or vegetation state transition? Evidence from the tundra	OIKOS	114	1	177	186	10.1111/j.2006.0030-1299.14264.x	Range expansion and increasing densities of large herbivores are held responsible for large-scale habitat degradation in a wide range of natural and semi-natural ecosystems. Herbivore-driven ecosystem changes frequently represent predictable transitions from one vegetation state to another. Whether such predictable changes justify the value judgement 'habitat degradation' may be debatable as this…	WoS				include	include	LBP	include	include	ICB	include	exclude_study_design	exclude_abstract	JSR				exclude_abstract
278	Vowles, T; Lovehav, C; Molau, U; Bjork, RG	2017	Contrasting impacts of reindeer grazing in two tundra grasslands	ENVIRONMENTAL RESEARCH LETTERS	12	3			10.1088/1748-9326/aa62af	Plant communities in Arctic and alpine areas are changing due to higher temperatures and longer vegetation periods and it is uncertain how this will affect plant-herbivore dynamics. For instance, relatively fast-growing, deciduous shrub species that are the most responsive to warming may also be the most targeted by herbivores such as reindeer, giving less palatable evergreen shrubs the chance to…	WoS			yes	include	include	LBP	include	include	ICB	include	include	include	JSR				include	exclude_population_coordinates		EPP				exclude_population_coordinates	EPP	no		Sites outside study region
279	Rautio, M; Dufresne, F; Laurion, I; Bonilla, S; Vincent, WF; Christoffersen, KS	2011	Shallow freshwater ecosystems of the circumpolar Arctic	ECOSCIENCE	18	3	204	222	10.2980/18-3-3463	This review provides a synthesis of limnological data and conclusions from studies on ponds and small lakes at our research sites in Subarctic and Arctic Canada, Alaska, northern Scandinavia, and Greenland. Many of these water bodies contain large standing stocks of benthic microbial mats that grow in relatively nutrient-rich conditions, while the overlying water column is nutrient-poor and suppo…	WoS				exclude_population	exclude_title	LBP	exclude_population	exclude_title	ICB	exclude_title
280	Tsuda, A; Saito, H; Nishioka, J; Ono, T	2005	Mesozooplankton responses to iron-fertilization in the western subarctic Pacific (SEEDS2001)	PROGRESS IN OCEANOGRAPHY	64	2-4	237	251	10.1016/j.pocean.2005.02.011	A mesoscale iron-fertilization experiment was carried out in the western subarctic Pacific during summer 2001. The iron-patch was traced for 14 days after the fertilization, and the abundance and behavior of mesozooplankton were compared with those outside of the patch. The phytoplankton biomass in the patch rapidly increased to over 15 times the initial level by the later half of the observation…	WoS				exclude_exposure_herbivore	exclude_title	LBP	exclude_population	exclude_title	ICB	exclude_title
281	Carlson, LG; Beard, KH; Adler, PB	2018	Direct effects of warming increase woody plant abundance in a subarctic wetland	ECOLOGY AND EVOLUTION	8	5	2868	2879	10.1002/ece3.3902	Both the direct effects of warming on a species' vital rates and indirect effects of warming caused by interactions with neighboring species can influence plant populations. Furthermore, herbivory mediates the effects of warming on plant community composition in many systems. Thus, determining the importance of direct and indirect effects of warming, while considering the role of herbivory, can h…	WoS			yes	exclude_exposure_effect	exclude_title	LBP	include	include	ICB	include	include	include	JSR				include	include		ICB				include	ICB	yes	no		yes	LBP	7	0
282	Layton-Matthews, K; Grotan, V; Hansen, BB; Loonen, MJJE; Fuglei, E; Childs, DZ	2021	Environmental change reduces body condition, but not population growth, in a high-arctic herbivore	ECOLOGY LETTERS	24	2	227	238	10.1111/ele.13634	Environmental change influences fitness-related traits and demographic rates, which in herbivores are often linked to resource-driven variation in body condition. Coupled body condition-demographic responses may therefore be important for herbivore population dynamics in fluctuating environments, such as the Arctic. We applied a transient Life-Table Response Experiment ('transient-LTRE') to demog…	WoS				exclude_exposure_effect	exclude_title	LBP	exclude_exposure_effect	exclude_title	ICB	exclude_title
283	Lokken, JO; Hofgaard, A; Dalen, L; Hytteborn, H	2019	Grazing and warming effects on shrub growth and plant species composition in subalpine dry tundra: An experimental approach	JOURNAL OF VEGETATION SCIENCE	30	4	698	708	10.1111/jvs.12752	Questions Vegetation in the forest-tundra ecotone faces changes in both climate and land-use. While climate warming is an important driver of vegetation growth and composition, herbivory may have opposing effects. In the present study, we experimentally test how removal of sheep herbivory affects the vegetation in an alpine forest-tundra ecotone, and how responses are manifested at higher tempera…	WoS			yes	include	include	LBP	include	include	ICB	include	include	include	JSR				include	exclude_population_coordinates		ICB				exclude_population_coordinates	ICB	no		study conducted in central Norway
284	PETERSON, BJ; DEEGAN, L; HELFRICH, J; HOBBIE, JE; HULLAR, M; MOLLER, B; FORD, TE; HERSHEY, A; HILTNER, A; KIPPHUT, G; LOCK, MA; FIEBIG, DM; MCKINLEY, V; MILLER, MC; VESTAL, JR; VENTULLO, R; VOLK, G	1993	BIOLOGICAL RESPONSES OF A TUNDRA RIVER TO FERTILIZATION	ECOLOGY	74	3	653	672	10.2307/1940794	Phosphorus fertilization of a pristine tundra river for four consecutive summers dramatically changed biological processes and populations at all trophic levels. At the primary producer level, both algal biomass and productivity increased and chlorophyll accumulated on the river bottom in the first two summers. Diatom community composition changed little in spite of large chlorophyll changes. How…	WoS				exclude_population	exclude_title	LBP	exclude_population	exclude_title	ICB	exclude_title
285	Christie, KS; Lindberg, MS; Ruess, RW; Schmutz, JA	2014	Spatio-temporal patterns of ptarmigan occupancy relative to shrub cover in the Arctic	POLAR BIOLOGY	37	8	1111	1120	10.1007/s00300-014-1504-z	Rock and willow ptarmigan are abundant herbivores that require shrub habitats in arctic and alpine areas. Shrub expansion is likely to increase winter habitat availability for ptarmigan, which in turn influence shrub architecture and growth through browsing. Despite their ecological role in the Arctic, the distribution and movement patterns of ptarmigan are not well known, particularly in norther…	WoS				include	include	LBP	include	include	ICB	include	exclude_comparator	exclude_abstract	JSR				exclude_abstract
286	Saito, H; Suzuki, K; Hinuma, A; Ota, T; Fukami, K; Kiyosawa, H; Saino, T; Tsuda, A	2005	Responses of microzooplankton to in situ iron fertilization in the western subarctic Pacific (SEEDS)	PROGRESS IN OCEANOGRAPHY	64	2-4	223	236	10.1016/j.pocean.2005.02.010	Microzooplankton grazing plays an important role in maintaining the phytoplankton biomass low in HNLC waters where iron depletion limits the phytoplankton growth. When the iron limitation is relieved by natural iron supply or manipulation, phytoplankton biomass increases with a floristic shift because responses of phytoplankton and its grazer to such a perturbation are variable by species. During…	WoS				exclude_population	exclude_title	LBP	exclude_population	exclude_title	ICB	exclude_title
287	Tolvanen, A; Alatalo, JM; Henry, GHR	2002	Resource allocation patterns in a forb and a sedge in two arctic environments - short-term response to herbivory	NORDIC JOURNAL OF BOTANY	22	6	741	747	10.1111/j.1756-1051.2002.tb01937.x	The present work investigates C and N allocation patterns in two forage plants: a forb, Oxyria digyna, and a sedge, Eriophorum angustifolium, in subarctic Sweden and high arctic Canada. Short-term changes in concentrations after simulated or natural herbivory (caused by Gynaephora groenlandica on Oxyria in the high arctic habitat) were also investigated. There were no clear differences in concent…	WoS			yes	include	include	LBP	include	include	ICB	include	include	include	JSR				include	exclude_comparator		LBP				exclude_comparator	LBP	no	no	There is not a good comparator: they stimulated leaf ehrbivory but without a barrier agains other herbivores. Not other herbivory is presented.
288	Price, PW; Fernandes, GW; Lara, ACF; Brawn, J; Barrios, H; Wright, MG; Ribeiro, SP; Rothcliff, N	1998	Global patterns in local number of insect galling species	JOURNAL OF BIOGEOGRAPHY	25	3	581	591	10.1046/j.1365-2699.1998.2530581.x	We evaluate a three-parr hypothesis explaining why gall-inducing insect species richness is so high in scleromorphic vegetation: (1) persistence of low nutrient status scleromorphic leaves facilitates the galling habit in warm temperate latitudes; (2) favourable colonization sites for gallers result from reduced hygrothermal stress, high phenolics in the outer cortex of the gall, and reduced carn…	WoS				exclude_exposure_effect	exclude_title	LBP	include	include	ICB	include	exclude_comparator	exclude_abstract	JSR				exclude_abstract
289	Gallagher, CP; Dick, TA	2010	Trophic structure of a landlocked Arctic char Salvelinus alpinus population from southern Baffin Island, Canada	ECOLOGY OF FRESHWATER FISH	19	1	39	50	10.1111/j.1600-0633.2009.00387.x	Stable isotopes, diet and parasites were used to investigate the trophic structure of landlocked Arctic char (Salvelinus alpinus) from a small Canadian Arctic lake. Two trophic levels of char were identified. The lower trophic level comprised smaller char that consumed mainly invertebrates and harboured low numbers of the cestode plerocercoid Diphyllobothrium spp. while the higher trophic level c…	WoS				exclude_exposure_herbivore	exclude_title	LBP	exclude_exposure_herbivore	exclude_title	ICB	exclude_title
290	Gradinger, R; Bluhm, B	2010	Timing of Ice Algal Grazing by the Arctic Nearshore Benthic Amphipod Onisimus litoralis	ARCTIC	63	3	355	358		Sea ice algae have been widely discussed as a potential food source for pelagic and benthic animals in ice-covered waters, specifically in the light of current substantial changes in the Arctic ice regime. Stomach and gut contents of the Arctic nearshore lysianassid amphipod OniSiMUS litoralis sampled from February to May 2003 indicate that Arctic ice algae were dominant food no earlier than the …	WoS				exclude_population	exclude_title	LBP	exclude_exposure_herbivore	exclude_title	ICB	exclude_title
291	Ji, RB; Jin, MB; Varpe, O	2013	Sea ice phenology and timing of primary production pulses in the Arctic Ocean	GLOBAL CHANGE BIOLOGY	19	3	734	741	10.1111/gcb.12074	Arctic organisms are adapted to the strong seasonality of environmental forcing. A small timing mismatch between biological processes and the environment could potentially have significant consequences for the entire food web. Climate warming causes shrinking ice coverage and earlier ice retreat in the Arctic, which is likely to change the timing of primary production. In this study, we test pred…	WoS				exclude_population	exclude_title	LBP	exclude_population	exclude_title	ICB	exclude_title
292	Graglia, E; Julkunen-Tiitto, R; Shaver, GR; Schmidt, IK; Jonasson, S; Michelsen, A	2001	Environmental control and intersite variations of phenolics in Betula nana in tundra ecosystems	NEW PHYTOLOGIST	151	1	227	236	10.1046/j.1469-8137.2001.00149.x	Secondary metabolites make leaves unpalatable for herbivores and influence decomposition. Site-specific differences are presented in phenolics and nitrogen in Betula nana leaves from dwarf shrub tundra at Abisko, northern Sweden, and from tussock tundra at Toolik Lake, Alaska, subjected to a decade of warming, fertilization and shading. Nitrogen and a number of phenolics, including condensed and …	WoS				include	include	LBP	include	include	ICB	include	exclude_exposure_herbivore	exclude_abstract	JSR				exclude_abstract
293	Vuorinen, KEM; Kolstad, AL; De Vriendt, L; Austrheim, G; Tremblay, JP; Solberg, EJ; Speed, JDM	2020	Cool as a moose: How can browsing counteract climate warming effects across boreal forest ecosystems?	ECOLOGY	101	11			10.1002/ecy.3159	Herbivory has potential to modify vegetation responses to climatic changes. However, climate and herbivory also affect each other, and rarely work in isolation from other ecological factors, such as plant-plant competition. Thus, it is challenging to predict the extent to which herbivory can counteract, amplify, or interact with climate impacts on ecosystems. Here, we investigate how moose modify…	WoS				include	include	LBP	include	include	ICB	include	exclude_population	exclude_abstract	JSR				exclude_abstract
294	Bluhm, BA; Gradinger, R	2008	Regional variability in food availability for arctic marine mammals	ECOLOGICAL APPLICATIONS	18	2	S77	S96	10.1890/06-0562.1	This review provides an overview, of prey preferences of seven core Arctic marine mammal species (AMM) and four non-core species on a pan-Arctic scale with regional examples. Arctic marine mammal species exploit prey resources close to the sea ice, in the water column, and at the sea floor, including lipid-rich pelagic and benthic crustaceans and pelagic and ice-associated schooling fishes such a…	WoS				exclude_population	exclude_title	LBP	exclude_exposure_herbivore	exclude_title	ICB	exclude_title
295	Takeda, S; Tsuda, A	2005	An in situ iron-enrichment experiment in the western subarctic Pacific (SEEDS): Introduction and summary	PROGRESS IN OCEANOGRAPHY	64	2-4	95	109	10.1016/j.pocean.2005.02.004	To test the iron hypothesis in the subarctic Pacific Ocean, an in situ iron-enrichment experiment (SEEDS) was performed in the western subarctic gyre in July-August 2001. About 350 kg of iron (as acidic iron sulfate) and 0.48 mol of the inert chemical tracer sulfur hexafluoride were introduced into a 10-m deep surface mixed layer over an 80 km(2) area. This single iron infusion raised dissolved i…	WoS				exclude_exposure_effect	exclude_title	LBP	exclude_population	exclude_title	ICB	exclude_title
296	Kozlov, MV; Hunter, MD; Koponen, S; Kouki, J; Niemela, P; Price, PW	2010	Diverse population trajectories among coexisting species of subarctic forest moths	POPULATION ECOLOGY	52	2	295	305	10.1007/s10144-009-0183-z	Records of 232 moth species spanning 26 years (total catch of ca. 230,000 specimens), obtained by continuous light-trapping in Kevo, northernmost subarctic Finland, were used to examine the hypothesis that life-history traits and taxonomic position contribute to both relative abundance and temporal variability of Lepidoptera. Species with detritophagous or moss-feeding larvae, species hibernating…	WoS				exclude_exposure_effect	exclude_title	LBP	include	include	ICB	include	exclude_exposure_herbivore	exclude_abstract	JSR				exclude_abstract
297	Crete, M; Doucet, GJ	1998	Persistent suppression in dwarf birch after release from heavy summer browsing by caribou	ARCTIC AND ALPINE RESEARCH	30	2	126	132	10.2307/1552127	The Riviere George Caribou Herd (RGCH), in northern Quebec, erupted during a few decades to culminate at approximately 800,000 animals by 1990. The RGCH appeared regulated by competition for summer forage. Repeated browsing and trampling reduced summer range productivity to 50% compared to ungrazed areas, Lichens and dwarf birch having been mostly responsible for this reduction. A reconnaissance …	WoS			yes	include	include	LBP	include	include	ICB	include	include	include	JSR				include	exclude_comparator		LBP				exclude_comparator	LBP	no		Compares light vs heavy browsing
298	Sastri, AR; Dower, JF	2006	Mesozooplankton community response during the SERIES iron enrichment experiment in the subarctic NE Pacific	DEEP-SEA RESEARCH PART II-TOPICAL STUDIES IN OCEANOGRAPHY	53	20-22	2268	2280	10.1016/j.dsr2.2006.05.034	The response of the mesozooplankton community was examined during the development and early decline of the Subarctic Ecosystem Response to Iron Enrichment Study diatom bloom in July 2002. No significant changes in species composition were observed during this period. In terms of abundance, the community was dominated by small copepods (Oithona spp. and Pseudocalanus spp.). The abundance of large …	WoS				exclude_exposure_herbivore	exclude_title	LBP	exclude_population	exclude_title	ICB	exclude_title
299	Yurtsev, BA	2001	The Pleistocene Tundra-Steppe and the productivity paradox: the landscape approach	QUATERNARY SCIENCE REVIEWS	20	1-3	165	174	10.1016/S0277-3791(00)00125-6	Tundra-steppe means either a certain type of plant community with codominance of both steppe and tundra species (including prostrate shrubs), or a type of landscape, codominated by both steppe and tundra (Yurtsev, Relic Steppe Complexes of Northeastern Asia. Nauka Press, Novosibirsk (in Russian) 1981; In: Hopkins, Matthews Jr., Schweger, Young, (Eds.), Paleoecology of Beringia. Academic Press, Ne…	WoS				include	include	LBP	include	include	ICB	include	exclude_exposure_herbivore	exclude_abstract	JSR				exclude_abstract
300	Boudreau, S; Payette, S	2004	Growth performance of Cladina stellaris following caribou disturbance in subarctic Québec	ECOSCIENCE	11	3	347	355	10.1080/11956860.2004.11682842	Cladina stellaris is a dominant lichen species of old-growth lichen-spruce woodlands in subarctic Quebec, where the continuous lichen carpet persists for several decades in the absence of disturbance. The lichen carpet is, however, vulnerable to caribou (Rangifer tarandus) disturbance under dry site conditions. Through grazing and trampling, large herds of migratory caribou reduce C. stellaris ab…	WoS			yes	include	include	LBP	include	include	ICB	include	include	include	JSR				include	exclude_population_habitat		ICB				exclude_population_habitat	ICB	no	no	habitats described as old-growth spruce woodland (tree cover 10-40%)
301	Pajunen, A; Virtanen, R; Roininen, H	2008	The effects of reindeer grazing on the composition and species richness of vegetation in forest-tundra ecotone	POLAR BIOLOGY	31	10	1233	1244	10.1007/s00300-008-0462-8	We conducted an 8-year exclosure experiment (1999-2006) in a forest-tundra ecotonal area in northwestern Finnish Lapland to study the effects of reindeer grazing on vegetation in habitats of variable productivity and microhabitat structure. The experimental sites included tundra heath, frost heath and riparian habitats, and the two latter habitats were characterized by hummock-hollow ground forms…	WoS			yes	include	include	LBP	include	include	ICB	include	include	include	JSR				include	include		ICB				include	ICB	yes	no		yes	LBP	25	0
302	Barthelemy, H; Stark, S; Kytoviita, MM; Olofsson, J	2017	Grazing decreases N partitioning among coexisting plant species	FUNCTIONAL ECOLOGY	31	11	2051	2060	10.1111/1365-2435.12917	1. Herbivores play a key role in shaping ecosystem structure and functions by influencing plant and microbial community composition and nutrient cycling. 2. This study investigated the long-term effects of herbivores on plant resource acquisition. We explored differences in the natural delta N-15 signatures in plant, microbial and soil N pools, and examined mycorrhizal colonization in two tundra …	WoS			yes	include	include	LBP	include	include	ICB	include	include	include	JSR				include	exclude_comparator		THMK				exclude_comparator	THMK	no	no	Only comparison of light vs. heavy reindeer grazing
303	Yu, H; Holopainen, JK; Kivimaenpaa, M; Virtanen, A; Blande, JD	2021	Potential of Climate Change and Herbivory to Affect the Release and Atmospheric Reactions of BVOCs from Boreal and Subarctic Forests	MOLECULES	26	8			10.3390/molecules26082283	Compared to most other forest ecosystems, circumpolar boreal and subarctic forests have few tree species, and are prone to mass outbreaks of herbivorous insects. A short growing season with long days allows rapid plant growth, which will be stimulated by predicted warming of polar areas. Emissions of biogenic volatile organic compounds (BVOC) from soil and vegetation could be substantial on sunny…	WoS				include	include	LBP	include	include	ICB	include	exclude_study_design	exclude_abstract	JSR				exclude_abstract
304	FORBES, BC	1994	THE IMPORTANCE OF BRYOPHYTES IN THE CLASSIFICATION OF HUMAN-DISTURBED HIGH ARCTIC VEGETATION	JOURNAL OF VEGETATION SCIENCE	5	6	877	884	10.2307/3236200	Evidence is presented from a variety of tundra cover types under human disturbance at three sites in the Canadian High Arctic to indicate that higher plants may be insufficient to differentiate among the apparently distinct geobotanical signatures of discrete surface disturbances. Unlike in the Low Arctic, woody growth forms are often minimal or lacking on heavily disturbed ground and several pro…	WoS				exclude_exposure_effect	exclude_title	LBP	exclude_exposure_effect	exclude_title	ICB	exclude_title
305	Krebs, CJ; Danell, K; Angerbjorn, A; Agrell, J; Berteaux, D; Brathen, KA; Danell, O; Erlinge, S; Fedorov, V; Fredga, K; Hjalten, J; Hogstedt, G; Jonsdottir, IS; Kenney, AJ; Kjellen, N; Nordin, T; Roininen, H; Svensson, M; Tannerfeldt, M; Wiklund, C	2003	Terrestrial trophic dynamics in the Canadian Arctic	CANADIAN JOURNAL OF ZOOLOGY-REVUE CANADIENNE DE ZOOLOGIE	81	5	827	843	10.1139/Z03-061	The Swedish Tundra Northwest Expedition of 1999 visited 17 sites throughout the Canadian Arctic. At 12 sites that were intensively sampled we estimated the standing crop of plants and the densities of herbivores and predators with an array of trapping, visual surveys, and faecal-pellet transects. We developed a trophic-balance model using ECOPATH to integrate these observations and determine the …	WoS			yes	include	include	LBP	include	include	ICB	include	include	include	JSR				include	exclude_outcome		LBP				exclude_outcome	LBP	no	no	They describe the food-chain of the ecosystem, but there is not an outcome of herbivory diversity on the ecosystem. (nor effects of herbivores to other herbivores)
306	Roininen, H; Danell, K; Zinovjev, A; Vikberg, V; Virtanen, R	2002	Community structure, survival and mortality factors in arctic populations of Eupontania leaf gallers	POLAR BIOLOGY	25	8	605	611	10.1007/s00300-002-0387-6	We studied survival, mortality factors, and community structure of nine species of leaf-galling sawflies, Eupontania spp., living on ten willow species (Salix spp.) at six sites on the Russian arctic tundra. The sawfly species represented two different gall types: the viminalis-type, which forms pea-shaped galls on the underside of leaf blades, and the vesicator-type, which forms bean-shaped gall…	WoS				exclude_exposure_effect	exclude_title	LBP	include	include	ICB	include	exclude_exposure_herbivore	exclude_abstract	JSR				exclude_abstract
307	Stimmelmayr, R; Rotstein, DS; Maboni, G; Person, BT; Sanchez, S	2018	Morbillivirus-associated lipid pneumonia in Arctic foxes	JOURNAL OF VETERINARY DIAGNOSTIC INVESTIGATION	30	6	933	936	10.1177/1040638718797382	We describe lipid pneumonia in 5 of 24 Arctic foxes (Vulpes lagopus) in association with morbillivirus infection, and lymphoid depletion in 3 of these 5 foxes. Canine distemper virus (CDV) immunohistochemistry yielded positive staining in lung, lymph nodes, spleen, adipose tissue, and renal pelvic urothelial cells in 5 cases. Liver and bone marrow samples collected from these cases tested positiv…	WoS				exclude_exposure_herbivore	exclude_title	LBP	exclude_exposure_herbivore	exclude_title	ICB	exclude_title
308	Sugimoto, T; Tadokoro, K	1997	Interannual-interdecadal variations in zooplankton biomass, chlorophyll concentration and physical environment in the subarctic Pacific and Bering Sea	FISHERIES OCEANOGRAPHY	6	2	74	93	10.1046/j.1365-2419.1997.00031.x	Interannual, decadal and interdecadal variations in summer plankton biomass during 1954-1994 in the whole subarctic Pacific and Bering Sea were compared among regions as well as with climatic and oceanographic conditions. The zooplankton biomass and chlorophyll concentration during the mid 1960s to early 1970s in the central and western subarctic Pacific were a few times higher than those in the …	WoS				exclude_exposure_herbivore	exclude_title	LBP	exclude_population	exclude_title	ICB	exclude_title
309	Siewert, MB; Olofsson, J	2020	Scale-dependency of Arctic ecosystem properties revealed by UAV	ENVIRONMENTAL RESEARCH LETTERS	15	9			10.1088/1748-9326/aba20b	In the face of climate change, it is important to estimate changes in key ecosystem properties such as plant biomass and gross primary productivity (GPP). Ground truth estimates and especially experiments are performed at small spatial scales (0.01-1 m(2)) and scaled up using coarse scale satellite remote sensing products. This will lead to a scaling bias for non-linearly related properties in he…	WoS				exclude_exposure_effect	exclude_title	LBP	include	include	ICB	include	exclude_exposure_herbivore	exclude_abstract	JSR				exclude_abstract
310	Bender, KM; Svenning, MM; Hu, YT; Richter, A; Schuckel, J; Jorgensen, B; Liebner, S; Tveit, AT	2021	Microbial responses to herbivory-induced vegetation changes in a high-Arctic peatland	POLAR BIOLOGY	44	5	899	911	10.1007/s00300-021-02846-z	Herbivory by barnacle geese (Branta leucopsis) alters the vegetation cover and reduces ecosystem productivity in high-Arctic peatlands, limiting the carbon sink strength of these ecosystems. Here we investigate how herbivory-induced vegetation changes affect the activities of peat soil microbiota using metagenomics, metatranscriptomics and targeted metabolomics in a comparison of fenced exclosure…	WoS			yes	include	include	LBP	include	include	ICB	include	include	include	JSR				include	include		LBP				include	LBP	yes	no		yes	LBP	6	0
311	Sanders, RW; Gast, RJ	2012	Bacterivory by phototrophic picoplankton and nanoplankton in Arctic waters	FEMS MICROBIOLOGY ECOLOGY	82	2	242	253	10.1111/j.1574-6941.2011.01253.x	Mixotrophy, the combination of phototrophy and heterotrophy within the same individual, is widespread in oceanic systems. Yet, neither the presence nor ecological impact of mixotrophs has been identified in an Arctic marine environment. We quantified nano- and picoplankton during early autumn in the Beaufort Sea and Canada Basin and determined relative rates of bacterivory by heterotrophs and mix…	WoS				exclude_population	exclude_title	LBP	exclude_population	exclude_title	ICB	exclude_title
312	Linden, E; Gough, L; Olofsson, J	2021	Large and small herbivores have strong effects on tundra vegetation in Scandinavia and Alaska	ECOLOGY AND EVOLUTION					10.1002/ece3.7977	Large and small mammalian herbivores are present in most vegetated areas in the Arctic and often have large impacts on plant community composition and ecosystem functioning. The relative importance of different herbivores and especially how their specific impact on the vegetation varies across the Arctic is however poorly understood. Here, we investigate how large and small herbivores influence v…	WoS			yes	include	include	LBP	include	include	ICB	include	include	include	JSR				include	include		ICB				include	ICB	yes	no		yes	LBP	29	0
313	Willerslev, E; Davison, J; Moora, M; Zobel, M; Coissac, E; Edwards, ME; Lorenzen, ED; Vestergard, M; Gussarova, G; Haile, J; Craine, J; Gielly, L; Boessenkool, S; Epp, LS; Pearman, PB; Cheddadi, R; Murray, D; Brathen, KA; Yoccoz, N; Binney, H; Cruaud, C; Wincker, P; Goslar, T; Alsos, IG; Bellemain, E; Brysting, AK; Elven, R; Sonstebo, JH; Murton, J; Sher, A; Rasmussen, M; Ronn, R; Mourier, T; Coo…	2014	Fifty thousand years of Arctic vegetation and megafaunal diet	NATURE	506	7486	47	+	10.1038/nature12921	Although it is generally agreed that the Arctic flora is among the youngest and least diverse on Earth, the processes that shaped it are poorly understood. Here we present 50 thousand years (kyr) of Arctic vegetation history, derived from the first large-scale ancient DNA metabarcoding study of circumpolar plant diversity. For this interval we also explore nematode diversity as a proxy for modell…	WoS				include	include	LBP	include	include	ICB	include	exclude_exposure_herbivore	exclude_abstract	JSR				exclude_abstract
314	Maliniemi, T; Kapfer, J; Saccone, P; Skog, A; Virtanen, R	2018	Long-term vegetation changes of treeless heath communities in northern Fennoscandia: Links to climate change trends and reindeer grazing	JOURNAL OF VEGETATION SCIENCE	29	3	469	479	10.1111/jvs.12630	QuestionIn recent decades, high-latitude climate has shown regionally variable trends towards warmer and moister conditions. These changes have been predicted to cause afforestation or shrubification of open tundra, increases of warmth-demanding southern species and plant groups favoured by increased moisture, and decline of species and habitats that are dependent on snow cover. In this study, we…	WoS			yes	include	include	LBP	include	include	ICB	include	include	include	JSR				include	exclude_comparator		ICB				exclude_comparator	ICB	no		effect of reindeer densities on vegetation changes, but no contrast in herbivore diversity
315	Duncan, RJ; Andrew, ME; Forchhammer, MC	2021	Snow mediates climatic impacts on Arctic herbivore populations	POLAR BIOLOGY	44	7	1251	1271	10.1007/s00300-021-02871-y	Arctic ecosystems are particularly vulnerable to impacts of climate change; however, the complex relationships between climate and ecosystems make incorporating effects of climate change into population management difficult. This study used structural equation modelling (SEM) and a 24-year multifaceted monitoring data series collected at Zackenberg, North-East Greenland, to untangle the network o…	WoS				exclude_exposure_effect	exclude_title	LBP	exclude_exposure_effect	exclude_title	ICB	exclude_title
316	Bogdanova, E; Andronov, S; Soromotin, A; Detter, G; Sizov, O; Hossain, K; Raheem, D; Lobanov, A	2021	The Impact of Climate Change on the Food (In)security of the Siberian Indigenous Peoples in the Arctic: Environmental and Health Risks	SUSTAINABILITY	13	5			10.3390/su13052561	Climate change represents a global challenge that impacts the environment, traditional lifestyle and health of the Indigenous Peoples in the Arctic zone of Western Siberia and threatens their food security. Reindeer are an important food source for this population since reindeer herding products are used as traditional nutrition and effective preventive means and remedies for adapting to the cold…	WoS				exclude_exposure_herbivore	exclude_title	LBP	exclude_exposure_effect	exclude_title	ICB	exclude_title
317	Milner, AM; Piorkowski, RJ	2004	Macroinvertebrate assemblages in streams of interior alaska following alluvial gold mining	RIVER RESEARCH AND APPLICATIONS	20	6	719	731	10.1002/rra.786	Alluvial gold mining, or placer mining, represents a major disturbance to stream ecosystems in interior Alaska. This process typically involves re-routing the stream to one side of the valley while the gravels are removed across the floodplain for processing. The stream is then re-directed back into a reclaimed new channel after mining has ceased in that section of stream. Macroinvertebrate colon…	WoS				exclude_population	exclude_title	LBP	exclude_population	exclude_title	ICB	exclude_title
318	Cadieux, MC; Gauthier, G; Hughes, RJ	2005	Feeding ecology of Canada Geese (Branta canadensis interior) in sub-arctic inland tundra during brood-rearing	AUK	122	1	144	157	10.1642/0004-8038(2005)122[0144:FEOCGB]2.0.CO;2	The diet of adult Canada Geese (Branta canadensis interior) and their goslings was determined during the brood-rearing season in a freshwater tundra habitat using esophageal contents from 25 adult females, 27 adult males, and 59 goslings. Habitat use by geese and the availability and quality of aboveground biomass in wet sedge meadows and around ponds in lichen-heath tundra were also evaluated th…	WoS			yes	include	include	LBP	include	include	ICB	include	include	include	JSR				include	include		ICB				include	ICB	yes	no		yes	LBP	3	0
319	Schaeffer, JA; Stevens, SD; Messier, F	1996	Comparative winter habitat use and associations among herbivores in the high arctic	ARCTIC	49	4	387	391		We studied winter habitat use and interspecific associations among large- and medium-sized herbivores on southeastern Victoria Island, Arctic Canada, by documenting the deposition of feces in relation to vegetation. Associations between ptarmigan (Lagopus spp.), arctic hares (Lepus arcticus), caribou (Rangifer tarandus), and muskoxen (Ovibos moschatus) were assessed using the Jaccard Index (JI) a…	WoS				exclude_exposure_effect	exclude_title	LBP	include	include	ICB	include	exclude_comparator	exclude_abstract	JSR				exclude_abstract
320	Mariash, HL; Smith, PA; Mallory, M	2018	Decadal Response of Arctic Freshwaters to Burgeoning Goose Populations	ECOSYSTEMS	21	6	1230	1243	10.1007/s10021-017-0215-z	The Arctic is faced with rapid climatic changes, but in some areas, drastic changes in the abundance of herbivores represent an even greater agent of change. Increasing goose populations, especially midcontinent lesser snow geese (Chen caerulescens), have led to an extensive loss of vegetation in terrestrial habitats in the Arctic through heavy grazing and destructive foraging. Our aim was to eva…	WoS				include	include	LBP	exclude_population	exclude_title	ICB	include	exclude_population	exclude_abstract	JSR				exclude_abstract
321	van Beest, FM; Beumer, LT; Chimienti, M; Desforges, JP; Huffeldt, NP; Pedersen, SH; Schmidt, NM	2020	Environmental conditions alter behavioural organization and rhythmicity of a large Arctic ruminant across the annual cycle	ROYAL SOCIETY OPEN SCIENCE	7	10			10.1098/rsos.201614	The existence and persistence of rhythmicity in animal activity during phases of environmental change is of interest in ecology, evolution and chronobiology. A wide diversity of biological rhythms in response to exogenous conditions and internal stimuli have been uncovered, especially for polar vertebrates. However, empirical data supporting circadian organization in behaviour of large ruminating…	WoS				include	include	LBP	include	include	ICB	include	exclude_comparator	exclude_abstract	JSR				exclude_abstract
322	Soininen, EM; Ravolainen, VT; Brathen, KA; Yoccoz, NG; Gielly, L; Ims, RA	2013	Arctic Small Rodents Have Diverse Diets and Flexible Food Selection	PLOS ONE	8	6			10.1371/journal.pone.0068128	The ecology of small rodent food selection is poorly understood, as mammalian herbivore food selection theory has mainly been developed by studying ungulates. Especially, the effect of food availability on food selection in natural habitats where a range of food items are available is unknown. We studied diets and selectivity of grey-sided voles (Myodes rufocanus) and tundra voles (Microtus oecon…	WoS				include	include	LBP	include	include	ICB	include	exclude_comparator	exclude_abstract	JSR				exclude_abstract
323	Sundqvist, MK; Moen, J; Bjork, RG; Vowles, T; Kytoviita, MM; Parsons, MA; Olofsson, J	2019	Experimental evidence of the long-term effects of reindeer on Arctic vegetation greenness and species richness at a larger landscape scale	JOURNAL OF ECOLOGY	107	6	2724	2736	10.1111/1365-2745.13201	Large herbivores influence plant community structure and ecosystem processes in many ecosystems. In large parts of the Arctic, reindeer (or caribou) are the only large herbivores present. Recent studies show that reindeer have the potential to mitigate recent warming-induced shrub encroachment in the Arctic and the associated greening of high-latitude ecosystems. This will potentially have large …	WoS			yes	include	include	LBP	include	include	ICB	include	include	include	JSR				include	exclude_population_coordinates		MGC				exclude_population_coordinates	MGC	no	no	There are 12 sites in this study across Fennoscandia, and within each site there are forest and tundra plots. Unfortunately there are plots coded as tundra that are outside of the study region, and the results are reported for all forest sites together and for all tundra sites together, so there is no way to extract the results for the true tundra sites within the study region.
324	Liu, HB; Suzuki, K; Saino, T	2002	Phytoplankton growth, and microzooplankton grazing in the subarctic Pacific Ocean and the Bering Sea during summer 1999	DEEP-SEA RESEARCH PART I-OCEANOGRAPHIC RESEARCH PAPERS	49	2	363	375	10.1016/S0967-0637(01)00056-5	Phytoplankton growth and microzooplankton grazing rates were measured by the dilution technique in the subarctic North Pacific Ocean along a west-east transect during summer 1999. Average phytoplankton growth rates without added nutrients (mu(0)) were 0.33, 0.41, 0.20 and 0.49 d(-1) for the four regions sampled: the Western Gyre, the Bering Sea, the Gulf of Alaska gyre and stations along the Aleu…	WoS				exclude_population	exclude_title	LBP	exclude_population	exclude_title	ICB	exclude_title
325	Plante, S; Champagne, E; Ropars, P; Boudreau, S; Levesque, E; Tremblay, B; Tremblay, JP	2014	Shrub cover in northern Nunavik: can herbivores limit shrub expansion?	POLAR BIOLOGY	37	5	611	619	10.1007/s00300-014-1461-6	Recent climate changes have increased the primary productivity of many Arctic and subarctic regions. Erected shrub has been shown to increase in abundance over the last decades in northern regions in response to warmer climate. At the same time, caribou herds are declining throughout the circumboreal regions. Based on observation of heavy browsing on shrubs at Deception Bay (Nunavik, Canada), we …	WoS				include	include	LBP	include	include	ICB	include	exclude_study_design	exclude_abstract	JSR				exclude_abstract
326	Metcalfe, DB; Cherif, M; Jepsen, JU; Vindstad, OPL; Kristensen, JA; Belsing, U	2019	Ecological stoichiometry and nutrient partitioning in two insect herbivores responsible for large-scale forest disturbance in the Fennoscandian subarctic	ECOLOGICAL ENTOMOLOGY	44	1	118	128	10.1111/een.12679	1. Outbreaks of herbivorous insects can have large impacts on regional soil carbon (C) storage and nutrient cycling. In northernmost Europe, population outbreaks of several geometrid moth species regularly cause large-scale defoliation in subarctic birch forests. An improved understanding is required of how leaf C and nutrients are processed after ingestion by herbivores and what this means for t…	WoS				exclude_outcome	exclude_title	LBP	include	include	ICB	include	exclude_comparator	exclude_abstract	JSR				exclude_abstract
327	Muller, O; Seuthe, L; Bratbak, G; Paulsen, ML	2018	Bacterial Response to Permafrost Derived Organic Matter Input in an Arctic Fiord	FRONTIERS IN MARINE SCIENCE	5				10.3389/fmars.2018.00263	The warming of the Arctic causes increased riverine discharge, coastal erosion, and the thawing of permafrost. Together, this is leading to an increased wash out of terrestrial dissolved organic matter (tDOM) into the coastal Arctic ecosystems. This tDOM may be anticipated to affect both carbon and nutrient flow in the microbial food web and microbial community composition, but there are few stud…	WoS				exclude_exposure_herbivore	exclude_title	LBP	exclude_population	exclude_title	ICB	exclude_title
328	KLEIN, DR; BAY, C	1994	RESOURCE PARTITIONING BY MAMMALIAN HERBIVORES IN THE HIGH ARCTIC	OECOLOGIA	97	4	439	450	10.1007/BF00325880	Willow (Salix arctica) and sedges (Carex stans and Eriophorum triste) were the dominant plants available as forage for herbivores in the high Arctic of Greenland. Willow leaves were of high quality as forage in early stages, of phenology, but crude protein and digestibility declined markedly by late stages whereas sedges, remained high in forage quality throughout the growing season. Densities of…	WoS				include	include	LBP	include	include	ICB	include	exclude_comparator	exclude_abstract	JSR				exclude_abstract
329	Vowles, T; Lindwall, F; Ekblad, A; Bahram, M; Furneaux, BR; Ryberg, M; Bjork, RG	2018	Complex effects of mammalian grazing on extramatrical mycelial biomass in the Scandes forest-tundra ecotone	ECOLOGY AND EVOLUTION	8	2	1019	1030	10.1002/ece3.3657	Mycorrhizal associations are widespread in high-latitude ecosystems and are potentially of great importance for global carbon dynamics. Although large herbivores play a key part in shaping subarctic plant communities, their impact on mycorrhizal dynamics is largely unknown. We measured extramatrical mycelial (EMM) biomass during one growing season in 16-year-old herbivore exclosures and unenclose…	WoS			yes	include	include	LBP	include	include	ICB	include	include	include	JSR				include	exclude_population_coordinates		LBP				exclude_population_coordinates	LBP	no
330	Grau, O; Ninot, JM; Blanco-Moreno, JM; van Logtestijn, RSP; Cornelissen, JHC; Callaghan, TV	2012	Shrub-tree interactions and environmental changes drive treeline dynamics in the Subarctic	OIKOS	121	10	1680	1690	10.1111/j.1600-0706.2011.20032.x	Treelines have drawn persistent research interest as they can respond markedly to climate. However, the mechanisms that determine tree seedling recruitment and the response of the forest-tundra ecotone to environmental changes remain poorly understood. We hypothesise that treeline tree seedling performance depends on the interplay between climatic and soil nutritional changes and facilitative and…	WoS				exclude_exposure_effect	exclude_title	LBP	include	include	ICB	include	exclude_exposure_herbivore	exclude_abstract	JSR				exclude_abstract
331	Legagneux, P; Gauthier, G; Lecomte, N; Schmidt, NM; Reid, D; Cadieux, MC; Berteaux, D; Bety, J; Krebs, CJ; Ims, RA; Yoccoz, NG; Morrison, RIG; Leroux, SJ; Loreau, M; Gravel, D	2014	Arctic ecosystem structure and functioning shaped by climate and herbivore body size	NATURE CLIMATE CHANGE	4	5	379	383	10.1038/NCLIMATE2168	Significant progress has been made in our understanding of species-level responses to climate change, but upscaling to entire ecosystems remains a challenge(1,2). This task is particularly urgent in the Arctic, where global warming is most pronounced(3). Here we report the results of an international collaboration on the direct and indirect effects of climate on the functioning of Arctic terrestr…	WoS				include	include	LBP	include	include	ICB	include	exclude_comparator	exclude_abstract	JSR				exclude_abstract
332	Joly, K; Jandt, RR; Klein, DR	2009	Decrease of lichens in Arctic ecosystems: the role of wildfire, caribou, reindeer, competition and climate in north-western Alaska	POLAR RESEARCH	28	3	433	442	10.1111/j.1751-8369.2009.00113.x	We review and present a synthesis of the existing research dealing with changing Arctic tundra ecosystems, in relation to caribou and reindeer winter ranges. Whereas pan-Arctic studies have documented the effects on tundra vegetation from simulated climate change, we draw upon recent long-term regional studies in Alaska that have documented the actual, on-the-ground effects. Our review reveals si…	WoS				include	include	LBP	include	include	ICB	include	exclude_study_design	exclude_abstract	JSR				exclude_abstract
333	Roy, A; Suchocki, M; Gough, L; McLaren, JR	2020	Above- and belowground responses to long-term herbivore exclusion	ARCTIC ANTARCTIC AND ALPINE RESEARCH	52	1	109	119	10.1080/15230430.2020.1733891	Herbivores can play an important role in determining arctic ecosystem function with effects determined in part by herbivore identity. We examined the impact of long-term (twenty-two years) small and large mammal herbivore exclusion in two arctic plant communities in northern Alaska: dry heath (DH) and moist acidic tundra (MAT). Our aims were to examine how herbivore exclusion influences (1) plant…	WoS			yes	include	include	LBP	include	include	ICB	include	include	include	JSR				include	include		ICB				include	ICB	yes	no		yes	LBP	24	0
334	Ehrich, D; Henden, JA; Ims, RA; Doronina, LO; Killengren, ST; Lecomte, N; Pokrovsky, IG; Skogstad, G; Sokolov, AA; Sokolov, VA; Yoccoz, NG	2012	The importance of willow thickets for ptarmigan and hares in shrub tundra: the more the better?	OECOLOGIA	168	1	141	151	10.1007/s00442-011-2059-0	In patchy habitats, the relationship between animal abundance and cover of a preferred habitat may change with the availability of that habitat, resulting in a functional response in habitat use. Here, we investigate the relationship of two specialized herbivores, willow ptarmigan (Lagopus lagopus) and mountain hare (Lepus timidus), to willows (Salix spp.) in three regions of the shrub tundra zon…	WoS				exclude_exposure_effect	exclude_title	LBP	include	include	ICB	include	exclude_comparator	exclude_abstract	JSR				exclude_abstract
335	Heggenes, J; Fagertun, C; Odland, A; Bjerketvedt, DK	2020	Soft resilience: moisture-dependent lichen elasticity buffer herbivore trampling in cold alpine-tundra ecosystems	POLAR BIOLOGY	43	7	789	799	10.1007/s00300-020-02685-4	Herbivores may have extensive top-down effects in open grazing ecosystems, generating vegetation changes by grazing and trampling. Trampling effects are understudied, but may be a major ecological factor. In cold alpine-Arctic ecosystems grazing and trampling by wild tundra reindeer (Rangifer tarandus) may be particularly important in lichen-dominated heaths. Dry lichen are crushed by trampling, …	WoS			yes	include	include	LBP	include	include	ICB	include	include	include	JSR				include	exclude_population_coordinates		ICB				exclude_population_coordinates	ICB	no	no	study conducted in central Norway
336	Power, M; Power, G; Reist, JD; Bajno, R	2009	Ecological and genetic differentiation among the Arctic charr of Lake Aigneau, Northern Quebec	ECOLOGY OF FRESHWATER FISH	18	3	445	460	10.1111/j.1600-0633.2009.00362.x	Two modal size groups of sexually mature Arctic charr (Salvelinus alpinus) differing in shape and found at different depths in Lake Aigneau in the Canadian sub-Arctic are described and tested for genetic and ecological differentiation. Forms consisted of a small littoral resident, mean size 21.7 cm, and a large profundal resident, mean size 53.9 cm. Mitochondrial DNA analysis indicated that seven…	WoS				exclude_exposure_effect	exclude_title	LBP	exclude_population	exclude_title	ICB	exclude_title
337	Saito, H; Tsuda, A; Nojiri, Y; Aramaki, T; Ogawa, H; Yoshimura, T; Imai, K; Kudo, I; Nishioka, J; Ono, T; Suzuki, K; Takeda, S	2009	Biogeochemical cycling of N and Si during the mesoscale iron-enrichment experiment in the western subarctic Pacific (SEEDS-II)	DEEP-SEA RESEARCH PART II-TOPICAL STUDIES IN OCEANOGRAPHY	56	26	2852	2862	10.1016/j.dsr2.2009.06.010	Biogeochemical cycles of N and Si were examined in the surface mixed layer during the mesoscale iron-enrichment (IE) experiment in the high-nutrient low-chlorophyll (HNLC) western subarctic Pacific (SEEDS-II). Although the IEs increased nitrate uptake, silicic acid utilization was not stimulated. The nitrate drawdown in the iron-patch (IN-patch, 140.3 mmol m(-2) in the surface mixed layer, 0-30 i…	WoS				exclude_exposure_effect	exclude_title	LBP	exclude_population	exclude_title	ICB	exclude_title
338	Wookey, PA; Aerts, R; Bardgett, RD; Baptist, F; Brathen, KA; Cornelissen, JHC; Gough, L; Hartley, IP; Hopkins, DW; Lavorel, S; Shaver, GR	2009	Ecosystem feedbacks and cascade processes: understanding their role in the responses of Arctic and alpine ecosystems to environmental change	GLOBAL CHANGE BIOLOGY	15	5	1153	1172	10.1111/j.1365-2486.2008.01801.x	Global environmental change, related to climate change and the deposition of airborne N-containing contaminants, has already resulted in shifts in plant community composition among plant functional types in Arctic and temperate alpine regions. In this paper, we review how key ecosystem processes will be altered by these transformations, the complex biological cascades and feedbacks that might res…	WoS				include	include	LBP	include	include	ICB	include	exclude_exposure_herbivore	exclude_abstract	JSR				exclude_abstract
339	Lauper, M; Lechner, I; Barboza, PS; Collins, WB; Hummel, J; Codron, D; Clauss, M	2013	Rumination of different-sized particles in muskoxen (Ovibos moschatus) and moose (Alces alces) on grass and browse diets, and implications for rumination in different ruminant feeding types	MAMMALIAN BIOLOGY	78	2	142	152	10.1016/j.mambio.2012.06.001	The obligatory, periodic regurgitation of forestomach material and its subsequent re-mastication is the hallmark of the most diverse extant large herbivore group, the ruminants. Although the process of rumination is well understood in domestic species, differences between free-ranging wild ruminant species, for example of different body size or different feeding type, remain speculative to date. …	WoS				include	include	LBP	exclude_exposure_effect	exclude_title	ICB	include	exclude_comparator	exclude_abstract	JSR				exclude_abstract
340	Ylanne, H; Stark, S	2019	Distinguishing Rapid and Slow C Cycling Feedbacks to Grazing in Sub-arctic Tundra	ECOSYSTEMS	22	5	1145	1159	10.1007/s10021-018-0329-y	Large grazers are known to affect ecosystem functioning even to the degree where ecosystems transition to another vegetation state. Alongside the vegetation change, several features of ecosystem functioning, such as ecosystem carbon sink capacity and soil carbon mineralisation rates, may be altered. It has remained largely uninvestigated how the grazing effects on carbon cycling processes depend …	WoS			yes	include	include	LBP	include	include	ICB	include	include	include	JSR				include	exclude_comparator		LBP				exclude_comparator	LBP	no	no	Compares light high and moderate grazing
341	Alfsnes, K; Hobaek, A; Weider, LJ; Hessen, DO	2016	Birds, nutrients, and climate change: mtDNA haplotype diversity of Arctic Daphnia on Svalbard revisited	POLAR BIOLOGY	39	8	1425	1437	10.1007/s00300-015-1868-8	Ecosystems in the high Arctic are in transition due to climate change and species shifts. On the Svalbard archipelago, the average annual temperature has increased by more than 2 A degrees C over the past 30 years, and there has been a striking increase in breeding populations of geese. Birds serve as a dominant source of nutrients (via faeces) and may also serve as vectors of dispersal of many s…	WoS				exclude_exposure_effect	exclude_title	LBP	exclude_exposure_herbivore	exclude_title	ICB	exclude_title
342	MOLVAR, EM; BOWYER, RT; VANBALLENBERGHE, V	1993	MOOSE HERBIVORY, BROWSE QUALITY, AND NUTRIENT CYCLING IN AN ALASKAN TREELINE COMMUNITY	OECOLOGIA	94	4	472	479	10.1007/BF00566961	Moose (Alces alces) browsing on diamondleaf willow (Salix planifolia pulchra) caused significant increases in subsequent growth of stems and leaves in treeline plant communities in central Alaska, USA. Willows growing in the shade were significantly more palatable for moose than those growing in the sun. Moose density had strong effects on rates of nutrient cycling, ostensibly through effects of …	WoS			yes	include	include	LBP	include	include	ICB	include	include	include	JSR				include	exclude_population_coordinates		ICB				exclude_population_coordinates	ICB	no		study conducted in Denali NP
343	Buchkina, NP; Zuyev, VS; Balashov, EV	1998	Effects of tracked vehicles on the morphological and physical properties of tundra soils	SOIL & TILLAGE RESEARCH	48	4	317	324	10.1016/S0167-1987(98)00158-5	The agricultural lands of typic tundra of the Yamal Peninsula in Russia are pastures for reindeer (Rangifer tarandus sibiricus Murr.) herds. Currently, degradation of tundra soil cover is mainly caused by mechanical impacts of tracked vehicles used in construction operations. The objective of this study was to evaluate changes in morphological, micro-structural, and physical properties of Cryozem…	WoS				exclude_exposure_herbivore	exclude_title	LBP	exclude_exposure_effect	exclude_title	ICB	exclude_title
344	Strom, L; Falk, JM; Skov, K; Jackowicz-Korczynski, M; Mastepanov, M; Christensen, TR; Lund, M; Schmidt, NM	2015	Controls of spatial and temporal variability in CH4 flux in a high arctic fen over three years	BIOGEOCHEMISTRY	125	1	21	35	10.1007/s10533-015-0109-0	The aim of this study was to establish the main drivers of the spatial variability in growing season CH4 flux within an arctic wetland ecosystem. During 3 years (2011-2013) we measured CH4 flux and potential drivers, e.g., CO2 fluxes (net ecosystem exchange (NEE), gross primary productivity (GPP) and ecosystem respiration), temperature, water table depth, pore-water concentration of organic acids…	WoS			yes	exclude_exposure_effect	exclude_title	LBP	include	include	ICB	include	include	include	JSR				include	include		LBP				include	LBP	yes	no		yes	LBP	1	0
345	Hale, MS; Rivkin, RB; Matthews, P; Agawin, NSR; Li, WKW	2006	Microbial response to a mesoscale iron enrichment in the NE subarctic Pacific: Heterotrophic bacterial processes	DEEP-SEA RESEARCH PART II-TOPICAL STUDIES IN OCEANOGRAPHY	53	20-22	2231	2247	10.1016/j.dsr2.2006.05.039	The response of heterotrophic bacteria to an in situ mesoscale Fe-addition was characterized during the Subarctic Ecosystem Response to Iron Enrichment Study (SERIES), in the high nutrient low chlorophyll region of the Northeast subarctic Pacific, during July 2002. Samples were collected from inside and outside the Fe-enriched patch for the determination of bacterial biomass, and rates of product…	WoS				exclude_population	exclude_title	LBP	exclude_population	exclude_title	ICB	exclude_title
346	Bryant, JP	2003	Winter browsing on Alaska feltleaf willow twigs improves leaf nutritional value for snowshoe hares in summer	OIKOS	102	1	25	32	10.1034/j.1600-0706.2003.12443.x	In boreal forests, browsing by mammals on winter-dormant twigs increases leaf nitrogen, leaf greenness, and leaf size. This suggests browsing reduces competition among meristems for mineral nutrients, and in particular, competition for nitrogen. Winter browsing also reduces the shoot carbohydrate reserves used by leaves to produce condensed tannin. These effects of winter browsing are predicted t…	WoS				include	include	LBP	include	include	ICB	include	exclude_population	exclude_abstract	JSR				exclude_abstract
347	Earnst, SL	2002	Parental care in Tundra Swans during the pre-fledging period	WATERBIRDS	25		268	277		Among studies that have quantified the care of precocial young, few have investigated forms of parental care other than vigilance. During the pre-fledging period, Tundra Swan (Cygnus columbianus columbianus) parents provided simultaneous biparental care by foraging near each other and their cygnets, and cygnets spent more time foraging during bouts in which both parents were foraging nearby than …	WoS				exclude_exposure_effect	exclude_title	LBP	exclude_exposure_effect	exclude_title	ICB	exclude_title
348	Johnson, GW; Gaylord, AG; Franco, JC; Cody, RP; Brady, JJ; Manley, W; Dover, M; Garcia-Lavigne, D; Score, R; Tweedie, CE	2011	Development of the Arctic Research Mapping Application (ARMAP): Interoperability challenges and solutions	COMPUTERS & GEOSCIENCES	37	11	1735	1742	10.1016/j.cageo.2011.04.004	Ensuring interoperability between WebGIS applications is essential for maximizing access to data, data sharing, and data manipulation. Interoperability is maximized through the adoption of best practices, use of open standards, and utilization of spatial data infrastructure (SDI). While many of the interoperability challenges like infrastructure, data exchange, and file formats are common between…	WoS				exclude_exposure_effect	exclude_title	LBP	exclude_study_design	exclude_title	ICB	exclude_title
349	Kankaanpaa, T; Abrego, N; Vesterinen, E; Roslin, T	2021	Microclimate structures communities, predation and herbivory in the High Arctic	JOURNAL OF ANIMAL ECOLOGY	90	4	859	874	10.1111/1365-2656.13415	1. In a warming world, changes in climate may result in species-level responses as well as changes in community structure through knock-on effects on ecological interactions such as predation and herbivory. Yet, the links between these responses at different levels are still inadequately understood. Assessing how microclimatic conditions affect each of them at local scales provides information es…	WoS				include	include	LBP	include	include	ICB	include	exclude_comparator	exclude_abstract	JSR				exclude_abstract
350	Van der Wal, R; Brooker, RW	2004	Mosses mediate grazer impacts on grass abundance in arctic ecosystems	FUNCTIONAL ECOLOGY	18	1	77	86	10.1111/j.1365-2435.2004.00820.x	1. Large herbivores have significant impacts on the structure and function of temperate and tropical ecosystems. Yet herbivore impacts on arctic systems, particularly the mechanisms by which they influence plant communities, are largely unknown. 2. High arctic vegetation, commonly overlying permafrost soils, is often moss-dominated with sparse vascular plant cover. We investigated the potential i…	WoS			yes	include	include	LBP	include	include	ICB	include	include	include	JSR				include	include		MGC				include	MGC	yes	no		yes	LBP	11	0
351	Falk-Petersen, S; Mayzaud, P; Kattner, G; Sargent, J	2009	Lipids and life strategy of Arctic Calanus	MARINE BIOLOGY RESEARCH	5	1	18	39	10.1080/17451000802512267	The three Arctic Calanus species, C. finmarchicus (Gunnerus, 1765), C. glacialis (Jaschov, 1955), and C. hyperboreus, are the most important herbivores in Arctic seas in terms of species biomass. They play a key role in the lipid-based energy flux in the Arctic, converting low-energy carbohydrates and proteins in ice algae and phytoplankton into high-energy wax esters. In this paper we review the…	WoS				exclude_exposure_herbivore	exclude_title	LBP	exclude_exposure_herbivore	exclude_title	ICB	exclude_title
352	Jakubas, D; Zmudczynska, K; Wojczulanis-Jakubas, K; Stempniewicz, L	2008	Faeces deposition and numbers of vertebrate herbivores in the vicinity of planktivorous and piscivorous seabird colonies in Hornsund, Spitsbergen	POLISH POLAR RESEARCH	29	1	45	58		Ornithogenic tundra developing near large seabird colonies with its dense vegetation creates sites for foraging, hiding and breeding of herbivores. Grazing, trampling and faeces deposition are considered as the most important ways that vertebrate herbivores influence the plants. Excrement deposition level informs us on the intensity of grazing i.e. foraging ground attractiveness. We have compared…	WoS				include	include	LBP	include	include	ICB	include	exclude_comparator	exclude_abstract	JSR				exclude_abstract
353	Olofsson, J; Hulme, PE; Oksanen, L; Suominen, O	2005	Effects of mammalian herbivores on revegetation of disturbed areas in the forest-tundra ecotone in northern Fennoscandia	LANDSCAPE ECOLOGY	20	3	351	359	10.1007/s10980-005-3166-2	Herbivores influence the structure of plant communities in arctic-alpine ecosystems. However, little is known of the effect of herbivores on plant colonisation following disturbance, and on its variability depending on the identity of herbivores and the characteristics of the habitats. To quantify the role of large and small vertebrate herbivores, we established exclosures of two different mesh s…	WoS			yes	include	include	LBP	include	include	ICB	include	include	include	JSR				include	include		LBP				include	LBP	yes	no		yes	LBP	14	0
354	Visakorpi, K; Wirta, HK; Ek, M; Schmidt, NM; Roslin, T	2015	No detectable trophic cascade in a high-Arctic arthropod food web	BASIC AND APPLIED ECOLOGY	16	7	652	660	10.1016/j.baae.2015.06.003	In so-called trophic cascades, a predator may influence the non-adjacent trophic level by suppressing the abundance and/or altering the traits of its prey. In the Arctic, the occurrence of trophic cascades seems particularly likely due to the restricted number of interacting species. Spiders are abundant, and their predation of herbivorous insects has been recognized as a potentially important st…	WoS			yes	include	include	LBP	include	include	ICB	include	include	include	JSR				include	exclude_comparator		JCA				exclude_comparator	JCA	yes
355	Forbes, BC; Ebersole, JJ; Strandberg, B	2001	Anthropogenic disturbance and patch dynamics in circumpolar arctic ecosystems	CONSERVATION BIOLOGY	15	4	954	969	10.1046/j.1523-1739.2001.015004954.x	It has been 30 years since environmental concern was first expressed over the Prospect of large-scale resource development in the Arctic. Human effects are more extensive within the tundra biome now than at any time in the past. With or without predicted climatic changes, interaction among different natural and contemporary anthropogenic disturbance regimes are bound to have a significant effect …	WoS				exclude_population	exclude_title	LBP	include	include	ICB	include	exclude_exposure_herbivore	exclude_abstract	JSR				exclude_abstract
356	Kumpula, J; Stark, S; Holand, O	2011	Seasonal grazing effects by semi-domesticated reindeer on subarctic mountain birch forests	POLAR BIOLOGY	34	3	441	453	10.1007/s00300-010-0899-4	In northern Fennoscandia, the spatial and temporal grazing practices of semi-domesticated reindeer (Rangifer tarandus tarandus) vary, which implies different grazing effects dependent on natural conditions as well as management regime (i.e., timing and intensity of grazing). We compared density and biomass of main plant groups in semi-dry mountain birch forests exposed to either long-term summer …	WoS				include	include	LBP	include	include	ICB	include	exclude_comparator	exclude_abstract	JSR				exclude_abstract
357	Hogrefe, KR; Patil, VP; Ruthrauff, DR; Meixell, BW; Budde, ME; Hupp, JW; Ward, DH	2017	Normalized Difference Vegetation Index as an Estimator for Abundance and Quality of Avian Herbivore Forage in Arctic Alaska	REMOTE SENSING	9	12			10.3390/rs9121234	Tools that can monitor biomass and nutritional quality of forage plants are needed to understand how arctic herbivores may respond to the rapidly changing environment at high latitudes. The Normalized Difference Vegetation Index (NDVI) has been widely used to assess changes in abundance and distribution of terrestrial vegetative communities. However, the efficacy of NDVI to measure seasonal chang…	WoS				exclude_exposure_effect	exclude_title	LBP	include	include	ICB	include	exclude_comparator	exclude_abstract	JSR				exclude_abstract
358	Flemming, SA; Nol, E; Kennedy, LV; Smith, PA	2019	Hyperabundant herbivores limit habitat availability and influence nest site selection of Arctic-breeding birds	JOURNAL OF APPLIED ECOLOGY	56	4	976	987	10.1111/1365-2664.13336	Understanding an organism's habitat selection and behavioural flexibility in the face of environmental change can help managers plan for future conservation of that species. Hyperabundant tundra-nesting geese are influencing Arctic environments through their foraging activities. Goose-induced habitat change in Arctic wetlands may influence the availability of habitat for numerous shorebird specie…	WoS				include	include	LBP	include	include	ICB	include	exclude_comparator	exclude_abstract	JSR				exclude_abstract
359	Beyens, L; Chardez, D	1995	An annotated list of testate amoebae observed in the Arctic between the longitudes 27 degrees E and 168 degrees W	ARCHIV FUR PROTISTENKUNDE	146	2	219	233		A geographic database is presented of the occurrence of the 220 testate amoebae taxa observed by the authors in the Arctic between the longitudes 27 degrees E and 168 degrees W. Visited and studied were localities in Svalbard (West Spitsbergen, Edgeoya, Barentsoya, Hopen, Bear Island), Jan Mayen, Greenland (Angmagssallik and Sondre Stromfjord region), Canada (Devon Island, Victoria Island), and A…	WoS				exclude_exposure_herbivore	exclude_title	LBP	exclude_exposure_effect	exclude_title	ICB	exclude_title
360	Winiarski, KJ; McWilliams, SR; Rockwell, RF	2012	Rapid environmental degradation in a subarctic ecosystem influences resource use of a keystone avian herbivore	JOURNAL OF ANIMAL ECOLOGY	81	5	1132	1142	10.1111/j.1365-2656.2012.01981.x	1. Environmental degradation can change resource use strategies of animals and thereby affect survival and fitness. Arctic herbivores may be especially susceptible to the effects of such environmental change because their rapid growth rates demand high-quality forage, which may be limited as environmental conditions deteriorate. We studied the consequences of a trophic cascade, driven by Lesser S…	WoS				include	include	LBP	include	include	ICB	include	exclude_comparator	exclude_abstract	JSR				exclude_abstract
361	Andruko, R; Danby, R; Grogan, P	2020	Recent Growth and Expansion of Birch Shrubs Across a Low Arctic Landscape in Continental Canada: Are These Responses More a Consequence of the Severely Declining Caribou Herd than of Climate Warming?	ECOSYSTEMS	23	7	1362	1379	10.1007/s10021-019-00474-7	The recent widespread expansion of deciduous shrubs across much of the Arctic has been largely attributed to climate warming. This study investigated decadal growth rates of dwarf birch (Betula glandulosa) across a low Arctic landscape in the continental interior of Canada. Detailed birch cover (100 m(2)replicate plots) and individual shrub stature measurement datasets for five representative hab…	WoS				include	include	LBP	include	include	ICB	include	exclude_comparator	exclude_abstract	JSR				exclude_abstract
362	Grau, O; Ninot, JM; Cornelissen, JHC; Callaghan, TV	2013	Similar tree seedling responses to shrubs and to simulated environmental changes at Pyrenean and subarctic treelines	PLANT ECOLOGY & DIVERSITY	6	3-4	329	342	10.1080/17550874.2013.810311	Background: Climate, land-use and disturbance regimes are key drivers of treeline dynamics worldwide, but local and regional spatio-temporal patterns indicate that additional factors play an important role. Some studies suggest that shrub-tree interactions control tree seedling recruitment patterns across the treeline ecotone, but little is known about the generality of this interaction. Aims: We…	WoS				exclude_population	exclude_title	LBP	exclude_population	exclude_title	ICB	exclude_title
363	Fukuda, H; Sohrin, R; Nagata, T; Koike, I	2007	Size distribution and biomass of nanoflagellates in meso- and bathypelagic layers of the subarctic Pacific	AQUATIC MICROBIAL ECOLOGY	46	2	203	207	10.3354/ame046203	We examined the abundance, cell size, and biomass of nanoflagellates throughout the water column and compared the results with data on prokaryote biomass and production at 6 sampling stations in the subarctic Pacific and the Bering Sea. For the upper (0-100 m), mesopelagic (100-1000 m), and bathypelagic layers (1000-3500 m), the integrated biomass of nanoflagellates was 310 +/- 290, 130 +/- 56, a…	WoS				exclude_population	exclude_title	LBP	exclude_population	exclude_title	ICB	exclude_title
364	Werner, I	1997	Grazing of Arctic under-ice amphipods on sea-ice algae	MARINE ECOLOGY PROGRESS SERIES	160		93	99	10.3354/meps160093	Feeding of the Arctic under-ice amphipods Apherusa glacialis, Onisimus spp. and Gammarus wilkitzkii on sea-ice algae was investigated in laboratory experiments. The specific ingestion rates of algal biomass declined with increasing size of the species (A. glacialis, 51; Onisimus spp., 11; G. wilkitzkii, 2 ng chl a equival. mg(-1) dry mass d(-1)). Juveniles of Onisimus spp. and G. wilkitzkii had s…	WoS				exclude_population	exclude_title	LBP	exclude_exposure_herbivore	exclude_title	ICB	exclude_title
365	Andreev, AA; Tarasov, PE; Wennrich, V; Melles, M	2020	Millennial-scale vegetation history of the north-eastern Russian Arctic during the mid-Pliocene inferred from the Lake El'gygytgyn pollen record	GLOBAL AND PLANETARY CHANGE	186				10.1016/j.gloplacha.2019.103111	The 318-m long sediment record from Lake El'gygytgyn, NE Russia situated in the present-day herb tundra zone, provides a unique archive of high Arctic environmental changes since ca 3.6 million years ago (Ma). This paper focuses on pollen-derived vegetation change during the mid-Pliocene Warm Period (mPWP) and in particular during Marine Isotope Stage (MIS) M2, which is known to represent the col…	WoS				exclude_exposure_effect	exclude_title	LBP	include	include	ICB	include	exclude_exposure_herbivore	exclude_abstract	JSR				exclude_abstract
366	Gauthier, G; Bety, J; Giroux, JF; Rochefort, L	2004	Trophic interactions in a high arctic snow goose colony	INTEGRATIVE AND COMPARATIVE BIOLOGY	44	2	119	129	10.1093/icb/44.2.119	We examined the role of trophic interactions in structuring a high arctic tundra community characterized by a large breeding colony of greater snow geese (Chen caerulescens atlantica). According to the exploitation ecosystem hypothesis of Oksanen et al. (1981), food chains are controlled by top-down interactions. However, because the arctic primary productivity is low, herbivore populations are t…	WoS			yes	include	include	LBP	include	include	ICB	include	include	include	JSR				include	include		LBP				include	LBP	yes	no		yes	LBP	6	0
367	Sjogersten, S; van der Wal, R; Woodin, SJ	2012	Impacts of Grazing and Climate Warming on C Pools and Decomposition Rates in Arctic Environments	ECOSYSTEMS	15	3	349	362	10.1007/s10021-011-9514-y	Arctic ecosystems are important habitats for Arctic breeding geese which in their turn have a profound impact on the vegetation in these areas. The herbivore pressure is currently on the rise in the region and may interact with climate change to drive changes in both productivity and decomposition rates. In this study, we aim to determine the combined impact of warming and geese on C pools and de…	WoS			yes	include	include	LBP	include	include	ICB	include	include	include	JSR				include	include		LBP				include	LBP	yes	no		yes	LBP	9	0
368	Kasai, H; Saito, H; Yoshimori, A; Taguchi, S	1997	Variability in timing and magnitude of spring bloom in the Oyashio region, the western subarctic Pacific off Hokkaido, Japan	FISHERIES OCEANOGRAPHY	6	2	118	129	10.1046/j.1365-2419.1997.00034.x	The spring bloom of phytoplankton is a well-established, regular, seasonal event in the western subarctic Pacific and is considered one of the most important conditions of massive production of pelagic fishes. A series of 12 cruises was conducted from 1990 to 1992 to examine the timing and magnitude of the spring phytoplankton bloom in the Oyashio region, the western subarctic Pacific off Hokkaid…	WoS				exclude_population	exclude_title	LBP	exclude_population	exclude_title	ICB	exclude_title
369	Wells, ML; Trick, CG; Cochlan, WP; Beall, B	2009	Persistence of iron limitation in the western subarctic Pacific SEEDS II mesoscale fertilization experiment	DEEP-SEA RESEARCH PART II-TOPICAL STUDIES IN OCEANOGRAPHY	56	26	2810	2821	10.1016/j.dsr2.2009.06.007	The cumulative evidence from more than a dozen mesoscale iron-enrichment studies in high nitrate low chlorophyll (HNLC) waters demonstrates that iron limitation is widespread and very likely affects atmospheric carbon dioxide and thus global climate. However, the responses of microphytoplankton (>20 mu m), predominantly diatoms, vary greatly among these mesoscale experiments even though similar a…	WoS				exclude_exposure_effect	exclude_title	LBP	exclude_population	exclude_title	ICB	exclude_title
370	Deshaies, A; Boudreau, S; Harper, KA	2009	Assisted Revegetation in a Subarctic Environment: Effects of Fertilization on the Performance of Three Indigenous Plant Species	ARCTIC ANTARCTIC AND ALPINE RESEARCH	41	4	434	441	10.1657/1938-4246-41.4.434	Assisted revegetation is particularly difficult in subarctic and arctic ecosystems where the impact of anthropogenic activities can be extensive and natural plant regeneration is slow. The construction of a military base in the 1950s at Kuujjuarapik-Whapmagoostui in northern Quebec destroyed most of the vegetation cover. Afterwards, other anthropogenic disturbances linked to the village expansion…	WoS				exclude_exposure_effect	exclude_title	LBP	include	include	ICB	include	exclude_exposure_herbivore	exclude_abstract	JSR				exclude_abstract
371	Iturrate-Garcia, M; Heijmans, MMPD; Cornelissen, JHC; Schweingruber, FH; Niklaus, PA; Schaepman-Strub, G	2020	Plant trait response of tundra shrubs to permafrost thaw and nutrient addition	BIOGEOSCIENCES	17	20	4981	4998	10.5194/bg-17-4981-2020	Plant traits reflect growth strategies and trade-offs in response to environmental conditions. Because of climate warming, plant traits might change, altering ecosystem functions and vegetation-climate interactions. Despite important feedbacks of plant trait changes in tundra ecosystems with regional climate, with a key role for shrubs, information on responses of shrub functional traits is limit…	WoS				exclude_exposure_effect	exclude_title	LBP	include	include	ICB	include	exclude_exposure_herbivore	exclude_abstract	JSR				exclude_abstract
372	Francini, G; Liiri, M; Mannisto, M; Stark, S; Kytoviita, MM	2014	Response to reindeer grazing removal depends on soil characteristics in low Arctic meadows	APPLIED SOIL ECOLOGY	76		14	25	10.1016/j.apsoil.2013.12.003	In Arctic tundra, grazing is expected to exert a positive influence on microbial activity thus enhancing nutrient cycling and promoting the presence of high productive graminoids. We investigated the changes occurring in two low Arctic meadow sites after 10 years exclusion from grazing. We compared plant, soil fauna and microbial community composition, extracellular enzymes activities, and soil n…	WoS			yes	include	include	LBP	include	include	ICB	include	include	include	JSR				include	include		LBP				include	LBP	yes	no		yes	LBP	11	0
373	van den Brink, NW; Scheiber, IBR; de Jong, ME; Braun, A; Arini, A; Basu, N; van den Berg, H; Komdeur, J; Loonen, MJJE	2018	Mercury associated neurochemical response in Arctic barnacle goslings (&ITBranta leucopsis&IT)	SCIENCE OF THE TOTAL ENVIRONMENT	624		1052	1058	10.1016/j.scitotenv.2017.12.191	There remains great concern over mercury pollution in the Arctic, though relatively little is known about impacts on biota that inhabit Arctic terrestrial systems. To help address this, the current study was performed with barnacle goslings (Branta leucopsis) from a coal mine-impacted site and a control site near Ny-Alesund, Spitsbergen (Svalbard). The works focused mainly on mercury, as coal con…	WoS				exclude_exposure_herbivore	exclude_title	LBP	exclude_exposure_effect	exclude_title	ICB	exclude_title
374	Park, JS	2017	A race against time: habitat alteration by snow geese prunes the seasonal sequence of mosquito emergence in a subarctic brackish landscape	POLAR BIOLOGY	40	3	553	561	10.1007/s00300-016-1978-y	Species compositions in highly seasonal habitats often exhibit predictable patterns through time. However, the roles that ecological interactions play in shaping the sequence of species phenologies through a season are largely unexplored. Across the tundra on the Hudson Bay Lowlands, extensive foraging by lesser snow goose populations has been driving alterations to the landscape. Here, I show th…	WoS				include	include	LBP	include	include	ICB	include	exclude_population	exclude_abstract	JSR				exclude_abstract
375	Crawford, RE; Jorgenson, JK	1996	Quantitative studies of Arctic cod (Boreogadus saida) schools: Important energy stores in the Arctic food web	ARCTIC	49	2	181	193		Aggregations of Arctic cod (Boreogadus saida) in Allen Bay, on the southern coast of Cornwallis Island, Lancaster Sound were studied with fishery acoustics techniques in 1989 and 1990. Nonschooling fish were also examined in several Cornwallis and Devon Island bays. Although acoustic signal shading within the schools minimized abundance estimates (error may exceed 50%), measurements in 1989 indic…	WoS				exclude_exposure_herbivore	exclude_title	LBP	exclude_exposure_herbivore	exclude_title	ICB	exclude_title
376	Elias, SA; Crocker, B	2008	The Bering Land Bridge: a moisture barrier to the dispersal of steppe-tundra biota?	QUATERNARY SCIENCE REVIEWS	27	27-28	2473	2483	10.1016/j.quascirev.2008.09.011	The Bering Land Bridge (BLB) connected the two principal arctic biological refugia, Western and Eastern Beringia, during intervals of lowered sea level in the Pleistocene. Fossil evidence from lowland BLB organic deposits dating to the Last Glaciation indicates that this broad region was dominated by shrub tundra vegetation, and had a mesic climate. The dominant ecosystem in Western Beringia and …	WoS				exclude_exposure_effect	exclude_title	LBP	include	include	ICB	include	exclude_exposure_herbivore	exclude_abstract	JSR				exclude_abstract
377	Berge, J; Gabrielsen, TM; Moline, M; Renaud, PE	2012	Evolution of the Arctic Calanus complex: an Arctic marine avocado?	JOURNAL OF PLANKTON RESEARCH	34	3	191	195	10.1093/plankt/fbr103	Before man hunted the large baleen whales to near extinction by the end of the nineteenth century, Arctic ecosystems were strongly influenced by these large predators. Their main prey were zooplankton, among which the calanoid copepod species of the genus Calanus, long considered key elements of polar marine ecosystems, are particularly abundant. These herbivorous zooplankters display a range of …	WoS				exclude_exposure_herbivore	exclude_title	LBP	exclude_population	exclude_title	ICB	exclude_title
378	Boulanger-Lapointe, N; Levesque, E; Baittinger, C; Schmidt, NM	2016	Local variability in growth and reproduction of Salix arctica in the High Arctic	POLAR RESEARCH	35				10.3402/polar.v35.24126	Arctic terrestrial ecosystems are heterogeneous because of the strong influences of microtopography, soil moisture and snow accumulation on vegetation distribution. The interaction between local biotic and abiotic factors and global climate patterns will influence species responses to climate change. Salix arctica (Arctic willow) is a structuring species, ubiquitous and widespread, and as such is…	WoS				exclude_exposure_effect	exclude_title	LBP	include	include	ICB	include	exclude_exposure_herbivore	exclude_abstract	JSR				exclude_abstract
379	Pomerleau, C; Lesage, V; Winkler, G; Rosenberg, B; Ferguson, SH	2014	Contemporary Diet of Bowhead Whales (Balaena mysticetus) from the Eastern Canadian Arctic Inferred from Fatty Acid Biomarkers	ARCTIC	67	1	84	92	10.14430/arctic4366	The diet and feeding ecology of Eastern Canada-West Greenland bowhead whales were examined using fatty acid (FA) composition of the outer blubber layer of 50 individuals sampled during the summers of 2008 and 2009. Bowhead blubber was rich in the following FAs: 14:0, 16:0, 16:1n-7, 18:0, 18:1n-11, 18:1n-9, 18:1n-7, 20:1n-11, 20:1n-9, 20:1n-7, 20:5n-3, 22:1n-11, 22:1n-9, 22:5n-3, and 22:6n-3, whic…	WoS				exclude_exposure_effect	exclude_title	LBP	exclude_exposure_herbivore	exclude_title	ICB	exclude_title
380	Sjogersten, S; Kuijper, DPJ; van der Wal, R; Loonen, MJJE; Huiskes, AHL; Woodin, SJ	2010	Nitrogen transfer between herbivores and their forage species	POLAR BIOLOGY	33	9	1195	1203	10.1007/s00300-010-0809-9	Herbivores may increase the productivity of forage plants; however, this depends on the return of nutrients from faeces to the forage plants. The aim of this study was to test if nitrogen (N) from faeces is available to forage plants and whether the return of nutrients differs between plant species using N-15 natural abundance in faeces and plant tissue. To investigate the effect of grazing on N …	WoS			yes	include	include	LBP	include	include	ICB	include	include	include	JSR				include	include		THMK				include	THMK	yes	no	Includes 3 grazing treatments: no, low and high. I coded results from no grazing and high grazing.	yes	ICB	16	0
381	Cooper, EJ	2014	Warmer Shorter Winters Disrupt Arctic Terrestrial Ecosystems	ANNUAL REVIEW OF ECOLOGY, EVOLUTION, AND SYSTEMATICS, VOL 45	45		271	+	10.1146/annurev-ecolsys-120213-091620	The Earth is warming, especially in polar areas in which winter temperatures and precipitation are expected to increase. Despite a growing research focus on winter climatic change, the impacts on Arctic terrestrial ecosystems remain poorly understood. Snow acts as an insulator, and depth changes affect the enhancement of thermally dependent reactions, such as microbial activity, affecting soil nu…	WoS				exclude_exposure_effect	exclude_title	LBP	include	include	ICB	include	exclude_exposure_herbivore	exclude_abstract	JSR				exclude_abstract
382	Bernes, C; Brathen, KA; Forbes, BC; Speed, JDM; Moen, J	2015	What are the impacts of reindeer/caribou (Rangifer tarandus L.) on arctic and alpine vegetation? A systematic review	ENVIRONMENTAL EVIDENCE	4	1			10.1186/s13750-014-0030-3	Background: The reindeer (or caribou, Rangifer tarandus L.) has a natural range extending over much of Eurasia's and North America's arctic, alpine and boreal zones, yet its impact on vegetation is still unclear. This lack of a common understanding hampers both the management of wild and semi-domesticated reindeer populations and the preservation of biodiversity. To achieve a common platform, we …	WoS				include	include	LBP	exclude_study_design	exclude_title	ICB	include	exclude_study_design	exclude_abstract	JSR				exclude_abstract
383	Lemcke, S; Holding, J; Moller, EF; Thyrring, J; Gustavson, K; Juul-Pedersen, T; Sejr, MK	2019	Acute oil exposure reduces physiological process rates in Arctic phyto- and zooplankton	ECOTOXICOLOGY	28	1	26	36	10.1007/s10646-018-1995-4	Arctic shipping and oil exploration are expected to increase, as sea ice extent is reduced. This enhances the risk for accidental oil spills throughout the Arctic, which emphasises the need to quantify potential consequences to the marine ecosystem and to evaluate risk and choose appropriate remediation methods. This study investigated the sensitivity of Arctic marine plankton to the water accomm…	WoS				exclude_exposure_herbivore	exclude_title	LBP	exclude_exposure_herbivore	exclude_title	ICB	exclude_title
384	Rivkin, RB; Putland, JN; Anderson, MR; Deibel, D	1999	Microzooplankton bacterivory and herbivory in the NE subarctic Pacific	DEEP-SEA RESEARCH PART II-TOPICAL STUDIES IN OCEANOGRAPHY	46	11-12	2579	2618	10.1016/S0967-0645(99)00077-6	Despite a multi-decade time series of observations in the high nutrient, low chlorophyll regions of the NE subarctic Pacific, remarkably little is known about heterotrophic microbial processes, especially the role of microbes in the cycling of heterotrophic carbon through the lower food web. In this study, we quantified the seasonal patterns of ingestion of phytoplankton (i.e. > 0.7 mu m chloroph…	WoS				exclude_exposure_herbivore	exclude_title	LBP	exclude_population	exclude_title	ICB	exclude_title
385	Sanz-Martin, M; Chierici, M; Mesa, E; Carrillo-de-Albornoz, P; Delgado-Huertas, A; Agusti, S; Reigstad, M; Kristiansen, S; Wassmann, PFJ; Duarte, CM	2018	Episodic Arctic CO2 Limitation in the West Svalbard Shelf	FRONTIERS IN MARINE SCIENCE	5				10.3389/fmars.2018.00221	The European Sector of the Arctic Ocean is characterized by low CO2 concentrations in seawater during spring and summer, largely due to strong biological uptake driven by extensive plankton blooms in spring. The spring plankton bloom is eventually terminated by nutrient depletion and grazing. However, low CO2 concentrations in seawater and low atmospheric resupply of CO2 can cause episodes during…	WoS				exclude_exposure_effect	exclude_title	LBP	exclude_population	exclude_title	ICB	exclude_title
386	Sherr, EB; Sherr, BF; Hartz, AJ	2009	Microzooplankton grazing impact in the Western Arctic Ocean	DEEP-SEA RESEARCH PART II-TOPICAL STUDIES IN OCEANOGRAPHY	56	17	1264	1273	10.1016/j.dsr2.2008.10.036	Microzooplankton grazing impact on phytoplankton was assessed using the Landry-Hassett dilution technique in the Western Arctic Ocean during spring and summer 2002 and 2004. Forty experiments were completed in a region encompassing productive shelf regions of the Chukchi Sea, mesotrophic slope regions of the Beaufort Sea off the North Slope of Alaska, and oligotrophic deep-water sites in the Cana…	WoS				exclude_exposure_herbivore	exclude_title	LBP	exclude_population	exclude_title	ICB	exclude_title
387	Prendin, AL; Carrer, M; Karami, M; Hollesen, J; Pedersen, NB; Pividori, M; Treier, UA; Westergaard-Nielsen, A; Elberling, B; Normand, S	2020	Immediate and carry-over effects of insect outbreaks on vegetation growth in West Greenland assessed from cells to satellite	JOURNAL OF BIOGEOGRAPHY	47	1	87	100	10.1111/jbi.13644	Aim Tundra ecosystems are highly vulnerable to climate change, and climate-growth responses of Arctic shrubs are variable and altered by microsite environmental conditions and biotic factors. With warming and drought during the growing season, insect-driven defoliation is expected to increase in frequency and severity with potential broad-scale impacts on tundra ecosystem functioning. Here we pro…	WoS			yes	include	include	LBP	include	include	ICB	include	include	include	JSR				include	exclude_comparator		ICB				exclude_comparator	ICB	no		reconstruction of past insect outbreaks, not really contrast in herbivore diversity
388	Dagg, M; Strom, S; Liu, HB	2009	High feeding rates on large particles by Neocalanus flemingeri and N. plumchrus, and consequences for phytoplankton community structure in the subarctic Pacific Ocean	DEEP-SEA RESEARCH PART I-OCEANOGRAPHIC RESEARCH PAPERS	56	5	716	726	10.1016/j.dsr.2008.12.012	The open subarctic Pacific Ocean is a high nitrate low chlorophyll (HNLC) system characterized by low concentrations of phytoplankton, a community dominated by small cells, and iron-limited growth of, especially, the larger phytoplankton. in such systems the main energy and material flow is through the microbial web, with large copepods considered primarily to be grazers on the larger microzoopla…	WoS				exclude_exposure_herbivore	exclude_title	LBP	exclude_population	exclude_title	ICB	exclude_title
389	Tape, KD; Flint, PL; Meixell, BW; Gaglioti, BV	2013	Inundation, sedimentation, and subsidence creates goose habitat along the Arctic coast of Alaska	ENVIRONMENTAL RESEARCH LETTERS	8	4			10.1088/1748-9326/8/4/045031	The Arctic Coastal Plain of Alaska is characterized by thermokarst lakes and drained lake basins, and the rate of coastal erosion has increased during the last half-century. Portions of the coast are <1 m above sea level for kilometers inland, and are underlain by ice-rich permafrost. Increased storm surges or terrestrial subsidence would therefore expand the area subject to marine inundation. Si…	WoS				exclude_exposure_effect	exclude_title	LBP	include	include	ICB	include	exclude_comparator	exclude_abstract	JSR				exclude_abstract
390	Soininen, EM; Jensvoll, I; Killengreen, ST; Ims, RA	2015	Under the snow: a new camera trap opens the white box of subnivean ecology	REMOTE SENSING IN ECOLOGY AND CONSERVATION	1	1	29	38	10.1002/rse2.2	Snow covers the ground over large parts of the world for a substantial portion of the year. Yet very few methods are available to quantify biotic variables below the snow, with most studies of subnivean ecological processes relying on comparisons of data before and after the snow cover season. We developed a camera trap prototype to quantify subnivean small mammal activity. The trap consists of a…	WoS				exclude_exposure_effect	exclude_title	LBP	include	include	ICB	include	exclude_comparator	exclude_abstract	JSR				exclude_abstract
391	JOHANSSON, L; ANDERSEN, J; NILSSEN, AC	1994	DISTRIBUTION OF BARK INSECTS IN ISLAND PLANTATIONS OF SPRUCE (PICEA-ABIES (L) KARST) IN SUB-ARCTIC NORWAY	POLAR BIOLOGY	14	2	107	116		Eleven isolated plantations of Norway spruce Picea abies (L.) Karst. in Troms county, northern Norway, were examined for bark insects in summers 1990 and 1991. Field-infested bolts from controlled fellings were reared in laboratory to complement field-investigations. Results are compared to records made from the same plantations 1974-78. Eight scolytid species, two curculionids and two cerambycid…	WoS				exclude_exposure_effect	exclude_title	LBP	include	include	ICB	include	exclude_comparator	exclude_abstract	JSR				exclude_abstract
392	Kaarlejarvi, E; Baxter, R; Hofgaard, A; Hytteborn, H; Khitun, O; Molau, U; Sjogersten, S; Wookey, P; Olofsson, J	2012	Effects of Warming on Shrub Abundance and Chemistry Drive Ecosystem-Level Changes in a Forest-Tundra Ecotone	ECOSYSTEMS	15	8	1219	1233	10.1007/s10021-012-9580-9	Tundra vegetation is responding rapidly to on-going climate warming. The changes in plant abundance and chemistry might have cascading effects on tundra food webs, but an integrated understanding of how the responses vary between habitats and across environmental gradients is lacking. We assessed responses in plant abundance and plant chemistry to warmer climate, both at species and community lev…	WoS				exclude_exposure_effect	exclude_title	LBP	include	include	ICB	include	exclude_exposure_herbivore	exclude_abstract	JSR				exclude_abstract
393	Ravolainen, VT; Yoccoz, NG; Brathen, KA; Ims, RA; Iversen, M; Gonzalez, VT	2010	Additive Partitioning of Diversity Reveals No Scale-dependent Impacts of Large Ungulates on the Structure of Tundra Plant Communities	ECOSYSTEMS	13	1	157	170	10.1007/s10021-009-9308-7	Large herbivores can change ecosystem functioning by impacting plant diversity. However, although such impacts are expected to be scale-dependent in ecosystems with wide-roaming ungulates, scaling issues rarely enter empirical assessments. We here test the hypothesis that the impact of increased reindeer abundance on plant diversity in alpine tundra is scale-dependent. Based on potentially high p…	WoS			yes	include	include	LBP	include	include	ICB	include	include	include	JSR				include	exclude_comparator		ICB				exclude_comparator	ICB	no		effects of reindeer density (not differences in herbivore species richness)
394	Staniforth, RJ; Griller, N; Lajzerowicz, C	1998	Soil seed banks from coastal subarctic ecosystems of Bird Cove, Hudson Bay	ECOSCIENCE	5	2	241	249	10.1080/11956860.1998.11682457	Coastal ecosystems at high latitudes are exposed to physical disturbances (abrasion by ice, tides, waves, and wind) and to degradation due to the grazing activities of waterfowl. The frequency of disturbance and the regenerative capacity of plants determine the recovery potential for the plant community. Since there have been no previous soil seed bank studies of coastal subarctic ecosystems, we …	WoS				include	include	LBP	include	include	ICB	include	exclude_exposure_herbivore	exclude_abstract	JSR				exclude_abstract
395	Cooper, EJ	2006	Reindeer grazing reduces seed and propagule bank in the High Arctic	CANADIAN JOURNAL OF BOTANY-REVUE CANADIENNE DE BOTANIQUE	84	11	1740	1752	10.1139/B06-127	It is commonly assumed that plant establishment in the High Arctic is limited by severe abiotic conditions by a paucity of popagules and seeds. Heavy reindeer grazing may reduce plant allocation to reproduction and removes significant proportions of flowers and seeds, thus reducing contributions to seed bank. In contrast, foraging and trampling may break up existing mature plants, increasing the …	WoS			yes	include	include	LBP	include	include	ICB	include	include	include	JSR				include	include		MGC				include	MGC	yes	no		yes	LBP	16	0
396	Zawierucha, K; Ostrowska, M; Vonnahme, TR; Devetter, M; Nawrot, AP; Lehmann, S; Kolicka, M	2016	Diversity and distribution of Tardigrada in Arctic cryoconite holes	JOURNAL OF LIMNOLOGY	75	3	545	559	10.4081/jlimnol.2016.1453	Despite the fact that glaciers and ice sheets have been monitored for more than a century, knowledge on the glacial biota remains poor. Cryoconite holes are water-filled reservoirs on a glacier's surface and one of the most extreme ecosystems for micro-invertebrates. Tardigrada, also known as water bears, are a common inhabitant of cryoconite holes. In this paper we present novel data on the morp…	WoS				exclude_exposure_herbivore	exclude_title	LBP	include	include	ICB	include	exclude_population	exclude_abstract	JSR				exclude_abstract
397	Wheeler, HC; Hik, DS	2014	Giving-up densities and foraging behaviour indicate possible effects of shrub encroachment on arctic ground squirrels	ANIMAL BEHAVIOUR	95		1	8	10.1016/j.anbehav.2014.06.005	Behavioural responses of prey to predation risk are often mediated by vegetation structure. Erect woody shrubs are increasing in many arctic and alpine environments, and this change in habitat structure has the potential to alter perception of risk and fear for foraging herbivores. To assess the role of shrub cover in determining behavioural responses to foraging under predation risk, we used mea…	WoS				include	include	LBP	include	include	ICB	include	exclude_comparator	exclude_abstract	JSR				exclude_abstract
398	BOGACHEVA, IA	1995	ON THE PECULIARITIES OF THE ADAPTIVE STRATEGIES OF FOLIVOROUS SUB-ARCTIC INSECTS	ZOOLOGICHESKY ZHURNAL	74	8	83	93		The relative growth rate and the molting time were estimated in some common species of folivorous insects occuring in the Subarctic. The maximum growth rate, which is 2 or 3 times as high as the mean growth rate of phyllophages was observed in flush feeders and in the species feeding on forbs. Many of such species belong to lepidopterans and leaf beetles, but they are practically absent from the …	WoS				exclude_exposure_effect	exclude_title	LBP	include	include	ICB	include	exclude_comparator	exclude_abstract	JSR				exclude_abstract
399	Saravesi, K; Aikio, S; Wali, PR; Ruotsalainen, AL; Kaukonen, M; Huusko, K; Suokas, M; Brown, SP; Jumpponen, A; Tuomi, J; Markkola, A	2015	Moth Outbreaks Alter Root-Associated Fungal Communities in Subarctic Mountain Birch Forests	MICROBIAL ECOLOGY	69	4	788	797	10.1007/s00248-015-0577-8	Climate change has important implications on the abundance and range of insect pests in forest ecosystems. We studied responses of root-associated fungal communities to defoliation of mountain birch hosts by a massive geometrid moth outbreak through 454 pyrosequencing of tagged amplicons of the ITS2 rDNA region. We compared fungal diversity and community composition at three levels of moth defoli…	WoS			yes	exclude_population	exclude_title	LBP	include	include	ICB	include	include	include	JSR				include	exclude_comparator		JCA				exclude_comparator	JCA	yes
400	Cornelissen, JHC; Quested, HM; Gwynn-Jones, D; Van Logtestijn, RSP; De Beus, MAH; Kondratchuk, A; Callaghan, TV; Aerts, R	2004	Leaf digestibility and litter decomposability are related in a wide range of subarctic plant species and types	FUNCTIONAL ECOLOGY	18	6	779	786	10.1111/j.0269-8463.2004.00900.x	1. Herbivory and litter decomposition are key controllers of ecosystem carbon and nutrient cycling. We hypothesized that foliar defences of plant species against vertebrate herbivores would reduce leaf digestibility and would subsequently, through 'afterlife effects', reduce litter decomposability. 2. We tested this hypothesis by screening 32 subarctic plant species, belonging to eight types in t…	WoS				exclude_exposure_effect	exclude_title	LBP	exclude_exposure_herbivore	exclude_title	ICB	exclude_title
401	Schmidt, NM; Hardwick, B; Gilg, O; Hoye, TT; Krogh, PH; Meltofte, H; Michelsen, A; Mosbacher, JB; Raundrup, K; Reneerkens, J; Stewart, L; Wirta, H; Roslin, T	2017	Interaction webs in arctic ecosystems: Determinants of arctic change?	AMBIO	46		S12	S25	10.1007/s13280-016-0862-x	How species interact modulate their dynamics, their response to environmental change, and ultimately the functioning and stability of entire communities. Work conducted at Zackenberg, Northeast Greenland, has changed our view on how networks of arctic biotic interactions are structured, how they vary in time, and how they are changing with current environmental change: firstly, the high arctic in…	WoS				include	include	LBP	include	include	ICB	include	exclude_study_design	exclude_abstract	JSR				exclude_abstract
402	Thyrring, J; Juhl, BK; Holmstrup, M; Blicher, ME; Sejr, MK	2015	Does acute lead (Pb) contamination influence membrane fatty acid composition and freeze tolerance in intertidal blue mussels in arctic Greenland?	ECOTOXICOLOGY	24	9	2036	2042	10.1007/s10646-015-1539-0	In their natural habitats, organisms are exposed to multiple stressors. Heavy metal contamination stresses the cell membrane due to increased peroxidation of lipids. Likewise, sub-zero air temperatures potentially reduce membrane functionality in ectothermal animals. We tested if acute lead (Pb) exposure for 7 days would influence survival in intertidal blue mussels (Mytilus edulis) after exposur…	WoS				exclude_exposure_herbivore	exclude_title	LBP	exclude_exposure_herbivore	exclude_title	ICB	exclude_title
403	Takahashi, K; Ide, K	2011	Reproduction, grazing, and development of the large subarctic calanoid Eucalanus bungii: is the spring diatom bloom the key to controlling their recruitment?	HYDROBIOLOGIA	666	1	99	109	10.1007/s10750-010-0093-2	The response of large calanoid, Eucalanus bungii, to environmental fluctuation, particularly in relation to the spring diatom bloom in the Oyashio region, western subarctic Pacific Ocean, was examined by investigating egg production, grazing, development and starvation tolerance. Mean in situ egg production rate increased with ambient chlorophyll-a concentration, ranging from 0 to 47 eggs female(…	WoS				exclude_exposure_herbivore	exclude_title	LBP	exclude_exposure_herbivore	exclude_title	ICB	exclude_title
404	Docherty, CL; Dugdale, SJ; Milner, AM; Abermann, J; Lund, M; Hannah, DM	2019	Arctic river temperature dynamics in a changing climate	RIVER RESEARCH AND APPLICATIONS	35	8	1212	1227	10.1002/rra.3537	Climate change in the Arctic is expected to have a major impact on stream ecosystems, affecting hydrological and thermal regimes. Although temperature is important to a range of in-stream processes, previous Arctic stream temperature research is limited-focused on glacierised headwaters in summer-with limited attention to snowmelt streams and winter. This is the first high-resolution study on str…	WoS				exclude_population	exclude_title	LBP	exclude_exposure_effect	exclude_title	ICB	exclude_title
405	Fernandez-Mendez, M; Olsen, LM; Kauko, HM; Meyer, A; Rosel, A; Merkouriadi, I; Mundy, CJ; Ehn, JK; Johansson, AM; Wagner, PM; Ervik, A; Sorrell, BK; Duarte, P; Wold, A; Hop, H; Assmy, P	2018	Algal Hot Spots in a Changing Arctic Ocean: Sea-Ice Ridges and the Snow-Ice Interface	FRONTIERS IN MARINE SCIENCE	5				10.3389/fmars.2018.00075	During the N-ICE2015 drift expedition north-west of Svalbard, we observed the establishment and development of algal communities in first-year ice (FYI) ridges and at the snow-ice interface. Despite some indications of being hot spots for biological activity, ridges are under-studied largely because they are complex structures that are difficult to sample. Snow infiltration communities can grow a…	WoS				exclude_population	exclude_title	LBP	exclude_population	exclude_title	ICB	exclude_title
406	Rainer, EM; Seppey, CVW; Tveit, AT; Svenning, MM	2020	Methanotroph populations and CH4 oxidation potentials in high-Arctic peat are altered by herbivory induced vegetation change	FEMS MICROBIOLOGY ECOLOGY	96	10			10.1093/femsec/fiaa140	Methane oxidizing bacteria (methanotrophs) within the genus Methylobacter constitute the biological filter for methane (CH4) in many Arctic soils. Multiple Methylobacter strains have been identified in these environments but we seldom know the ecological significance of the different strains. High-Arctic peatlands in Svalbard are heavily influenced by herbivory, leading to reduced vascular plant …	WoS			yes	include	include	LBP	include	include	ICB	include	include	include	JSR				include	include		LBP				include	LBP	yes	no		yes	LBP	3	0
407	Gharajehdaghipour, T; Roth, JD; Fafard, PM; Markham, JH	2016	Arctic foxes as ecosystem engineers: increased soil nutrients lead to increased plant productivity on fox dens	SCIENTIFIC REPORTS	6				10.1038/srep24020	Top predators can provide fundamental ecosystem services such as nutrient cycling, and their impact can be even greater in environments with low nutrients and productivity, such as Arctic tundra. We estimated the effects of Arctic fox (Vulpes lagopus) denning on soil nutrient dynamics and vegetation production near Churchill, Manitoba in June and August 2014. Soils from fox dens contained higher …	WoS				exclude_population	exclude_title	LBP	include	include	ICB	include	exclude_exposure_herbivore	exclude_abstract	JSR				exclude_abstract
408	THOMAS, DJ; TRACEY, B; MARSHALL, H; NORSTROM, RJ	1992	ARCTIC TERRESTRIAL ECOSYSTEM CONTAMINATION	SCIENCE OF THE TOTAL ENVIRONMENT	122	1-2	135	164	10.1016/0048-9697(92)90247-P	Limited data have been collected on the presence of contaminants in the Arctic terrestrial ecosystem, with the exception of radioactive fallout from atmospheric weapons testing. Although southern and temperate biological systems have largely cleansed themselves of radioactive fallout deposited during the 1950s and 1960s, Arctic environments have not. Lichens accumulate radioactivity more than man…	WoS				exclude_exposure_effect	exclude_title	LBP	include	include	ICB	include	exclude_comparator	exclude_abstract	MPB				exclude_abstract
409	Wheeler, HC; Hoye, TT; Svenning, JC	2018	Wildlife species benefitting from a greener Arctic are most sensitive to shrub cover at leading range edges	GLOBAL CHANGE BIOLOGY	24	1	212	223	10.1111/gcb.13837	Widespread expansion of shrubs is occurring across the Arctic. Shrub expansion will substantially alter arctic wildlife habitats. Identifying which wildlife species are most affected by shrubification is central to predicting future arctic community composition. Through meta-analysis, we synthesized the published evidence for effects of canopy-forming shrubs on birds and mammals in the Arctic and…	WoS				exclude_exposure_effect	exclude_title	LBP	include	include	ICB	include	exclude_comparator	exclude_abstract	MPB				exclude_abstract
410	Lanoe, FB; Reuther, JD; Holmes, CE; Hodgins, GWL	2017	Human paleoecological integration in subarctic eastern Beringia	QUATERNARY SCIENCE REVIEWS	175		85	96	10.1016/j.quascirev.2017.10.003	We contribute to the understanding of megafauna extinction and human dispersal in subarctic eastern Beringia by focusing on changes in the trophic dynamics of the large mammal community as well as the ecological role of humans as a predator and competitor. We reconstruct habitat use by megafauna and humans throughout the Pleistocene-Holocene boundary based on zooarchaeological data and stable iso…	WoS				exclude_population	exclude_title	LBP	include	include	ICB	include	exclude_outcome_effect	exclude_abstract	MPB				exclude_abstract
411	Mann, DH; Groves, P; Kunz, ML; Reanier, RE; Gaglioti, BV	2013	Ice-age megafauna in Arctic Alaska: extinction, invasion, survival	QUATERNARY SCIENCE REVIEWS	70		91	108	10.1016/j.quascirev.2013.03.015	Radical restructuring of the terrestrial, large mammal fauna living in arctic Alaska occurred between 14,000 and 10,000 years ago at the end of the last ice age. Steppe bison, horse, and woolly mammoth became extinct, moose and humans invaded, while muskox and caribou persisted. The ice age megafauna was more diverse in species and possibly contained 6x more individual animals than live in the re…	WoS				exclude_exposure_effect	exclude_title	LBP	include	include	ICB	include	exclude_outcome_effect	exclude_abstract	MPB				exclude_abstract
412	La, HS; Kang, M; Dahms, HU; Ha, HK; Yang, EJ; Lee, H; Kim, YN; Chung, KH; Kang, SH	2015	Characteristics of mesozooplankton sound-scattering layer in the Pacific Summer Water, Arctic Ocean	DEEP-SEA RESEARCH PART II-TOPICAL STUDIES IN OCEANOGRAPHY	120		114	123	10.1016/j.dsr2.2015.01.005	This study investigated the variations in the sound-scattering layer (SSL) that were reflected from the mesozooplankton communities around the Northwind Ridge in the western Arctic Ocean. A multi-frequency acoustic survey was conducted to reveal the SSL distribution dominated by Arctic copepods in the early summer of 2010. The SSL distribution was well correlated with the salinity, nutrients and …	WoS				exclude_population	exclude_title	LBP	exclude_population	exclude_title	ICB	exclude_title
413	Turcotte, J; Houle, G	2001	Reproductive costs in Salix planifolia ssp. planifolia in subarctic Québec, Canada	ECOSCIENCE	8	4	506	512	10.1080/11956860.2001.11682682	In dioecious plant species. females generally allocate more resources, to reproduction than males, essentially because of fruit production. A higher reproductive investment for females may result in lower growth. survival and/or defense. i.e., a higher cost to reproduction, We investigated differences in reproductive cost between males and females of the dioecious shrub Salix planifolia ssp. plan…	WoS				exclude_exposure_effect	exclude_title	LBP	include	include	ICB	include	exclude_comparator	exclude_abstract	MPB				exclude_abstract
414	Aanes, R; Saether, BE; Smith, FM; Cooper, EJ; Wookey, PA; Oritsland, NA	2002	The Arctic Oscillation predicts effects of climate change in two trophic levels in a high-arctic ecosystem	ECOLOGY LETTERS	5	3	445	453	10.1046/j.1461-0248.2002.00340.x	During recent decades there has been a change in the circulation of atmospheric pressure throughout the Northern Hemisphere. These variations are expressed in the recently described Arctic Oscillation (AO), which has shown an upward trend (associated with winter warming in the eastern Arctic) during the last three decades. We analysed a 12-year time series on growth of Cassiope tetragona (Lapland…	WoS				exclude_exposure_effect	exclude_title	LBP	include	include	ICB	include	exclude_comparator	exclude_abstract	MPB				exclude_abstract
415	Hop, H; Wold, A; Meyer, A; Bailey, A; Hatlebakk, M; Kwasniewski, S; Leopold, P; Kuklinski, P; Soreide, JE	2021	Winter-Spring Development of the Zooplankton Community Below Sea Ice in the Arctic Ocean	FRONTIERS IN MARINE SCIENCE	8				10.3389/fmars.2021.609480	The impact of the rapidly changing Arctic on zooplankton community structure and seasonal behaviour is not yet understood. Here we examine 6 months of under-ice zooplankton observations from the N-ICE2015 expedition (January to June 2015) in the Nansen Basin and on the Yermak Plateau north of Svalbard. Stratified sampling in the water column was done with MultiNet during the entire expedition, an…	WoS				exclude_population	exclude_title	LBP	exclude_population	exclude_title	ICB	exclude_title
416	Bjerke, JW; Treharne, R; Vikhamar-Schuler, D; Karlsen, SR; Ravolainen, V; Bokhorst, S; Phoenix, GK; Bochenek, Z; Tommervik, H	2017	Understanding the drivers of extensive plant damage in boreal and Arctic ecosystems: Insights from field surveys in the aftermath of damage	SCIENCE OF THE TOTAL ENVIRONMENT	599		1965	1976	10.1016/j.scitotenv.2017.05.050	The exact cause of population dieback in nature is often challenging to identify retrospectively. Plant research in northern regions has in recent decades been largely focussed on the opposite trend, namely increasing populations and higher productivity. However, a recent unexpected decline in remotely-sensed estimates of terrestrial Arctic primary productivity suggests that warmer northern lands…	WoS			yes	include	include	LBP	include	include	ICB	include	include	include	MPB				include	exclude_comparator		LBP				exclude_comparator	LBP	no	no
417	Stoecker, DK; Lavrentyev, PJ	2018	Mixotrophic Plankton in the Polar Seas: A Pan-Arctic Review	FRONTIERS IN MARINE SCIENCE	5				10.3389/fmars.2018.00292	Polar marine ecosystems are characterized by low water temperatures, sea ice cover, and extreme annual variation in solar irradiance and primary productivity. A review of the available information from the Arctic suggests that mixotrophy (i.e., the combination of photosynthetic and phagotrophic modes of nutrition in one cell) is wide spread among plankton. In the central Arctic Ocean (AO) in summ…	WoS				exclude_population	exclude_title	LBP	exclude_population	exclude_title	ICB	exclude_title
418	ZIMOV, SA; CHUPRYNIN, VI; ORESHKO, AP; CHAPIN, FS; REYNOLDS, JF; CHAPIN, MC	1995	STEPPE-TUNDRA TRANSITION - A HERBIVORE-DRIVEN BIOME SHIFT AT THE END OF THE PLEISTOCENE	AMERICAN NATURALIST	146	5	765	794	10.1086/285824	A simulation model, recent experiments, and the literature provide consistent evidence that megafauna extinctions caused by human hunting could have played as great a role as climate in shifting from a vegetation mosaic with abundant grass-dominated steppe to a mosaic dominated by moss tundra in Beringia at the end of the Pleistocene. General circulation models suggest that the Pleistocene enviro…	WoS			yes	include	include	LBP	include	include	ICB	include	include	include	MPB				include	exclude_study_design		LBP				exclude_study_design	LBP	no	no
419	Speed, JDM; Cooper, EJ; Jonsdottir, IS; van der Wal, R; Woodin, SJ	2010	Plant community properties predict vegetation resilience to herbivore disturbance in the Arctic	JOURNAL OF ECOLOGY	98	5	1002	1013	10.1111/j.1365-2745.2010.01685.x	P>1. Understanding the impact of disturbance on vegetation and the resilience of plant communities to disturbance is imperative to ecological theory and environmental management. In this study predictors of community resilience to a simulated natural disturbance are investigated. Responses to disturbance are examined at the community, plant functional type and species level. 2. Field experiments …	WoS			yes	include	include	LBP	include	include	ICB	include	include	include	MPB				include	include		LBC				include	LBC	yes	no	data was extracted from figures	yes	ICB	6	0
420	McBride, MM; Dalpadado, P; Drinkwater, KF; Godo, OR; Hobday, AJ; Hollowed, AB; Kristiansen, T; Murphy, EJ; Ressler, PH; Subbey, S; Hofmann, EE; Loeng, H	2014	Krill, climate, and contrasting future scenarios for Arctic and Antarctic fisheries	ICES JOURNAL OF MARINE SCIENCE	71	7	1934	1955	10.1093/icesjms/fsu002	Arctic and Antarcticmarine systems have incommon high latitudes, large seasonal changes in light levels, cold air and sea temperatures, and sea ice. In other ways, however, they are strikingly different, including their: age, extent, geological structure, ice stability, and foodweb structure. Both regions contain very rapidly warming areas and climate impacts have been reported, as have dramatic …	WoS				exclude_exposure_herbivore	exclude_title	LBP	exclude_population	exclude_title	ICB	exclude_title
421	Van Geest, GJ; Hessen, DO; Spierenburg, P; Dahl-Hansen, GAP; Christensen, G; Faerovig, PJ; Brehm, M; Loonen, MJJE; Van Donk, E	2007	Goose-mediated nutrient enrichment and planktonic grazer control in arctic freshwater ponds	OECOLOGIA	153	3	653	662	10.1007/s00442-007-0770-7	A dramatic increase in the breeding population of geese has occurred over the past few decades at Svalbard. This may strongly impact the fragile ecosystems of the Arctic tundra because many of the ultra-oligotrophic freshwater systems experience enrichment from goose feces. We surveyed 21 shallow tundra ponds along a gradient of nutrient enrichment based on exposure to geese. Concentrations of to…	WoS				exclude_population	exclude_title	LBP	exclude_population	exclude_title	ICB	exclude_title
422	Kobari, T; Shinada, A; Tsuda, A	2003	Functional roles of interzonal migrating mesozooplankton in the western subarctic Pacific	PROGRESS IN OCEANOGRAPHY	57	3-4	279	298	10.1016/S0079-6611(03)00102-2	Grazing experiments and production estimation based on life-history analysis of Neocalanus copepods (N. cristatus, N. plumchrus and N. flemingeri) were carried out in the Oyashio region to understand the carbon flows associated with the interzonal migrating copepods. These copepods, and also Eucalanus bungii, fed on nano- and micro-sized organisms non-selectively throughout the season. However, d…	WoS				exclude_exposure_herbivore	exclude_title	LBP	exclude_population	exclude_title	ICB	exclude_title
423	Stark, S; Julkunen-Tiitto, R; Kumpula, J	2007	Ecological role of reindeer summer browsing in the mountain birch (Betula pubescens ssp. czerepanovii) forests: Effects on plant defense, litter decomposition, and soil nutrient cycling	OECOLOGIA	151	3	486	498	10.1007/s00442-006-0593-y	Mammalian herbivores commonly alter the concentrations of secondary compounds in plants and, by this mechanism, have indirect effects on litter decomposition and soil carbon and nutrient cycling. In northernmost Fennoscandia, the subarctic mountain birch (Betula pubescens ssp. czerepanovii) forests are important pasture for the semidomestic reindeer (Rangifer tarandus). In the summer ranges, moun…	WoS				exclude_population	exclude_title	LBP	include	include	ICB	include	exclude_comparator	exclude_abstract	MPB				exclude_abstract
424	Pedersen, AO; Tombre, I; Jepsen, JU; Eidesen, PB; Fuglei, E; Stien, A	2013	Spatial patterns of goose grubbing suggest elevated grubbing in dry habitats linked to early snowmelt	POLAR RESEARCH	32				10.3402/polar.v32i0.19719	The western Palaearctic tundra is a breeding habitat for large populations of European geese. After their arrival in spring, pink-footed geese (Anser brachyrhynchus) forage extensively on below-ground plant parts, using a feeding technique called grubbing that has substantial impact on the tundra vegetation. Previous studies have shown a high frequency of grubbing in lowland fen vegetation. In th…	WoS				include	include	LBP	include	include	ICB	include	exclude_comparator	exclude_abstract	MPB				exclude_abstract
425	Everatt, MJ; Convey, P; Bale, JS; Worland, MR; Hayward, SAL	2015	Responses of invertebrates to temperature and water stress: A polar perspective	JOURNAL OF THERMAL BIOLOGY	54		118	132	10.1016/j.jtherbio.2014.05.004	As small bodied poikilothermic ectotherms, invertebrates, more so than any other animal group, are susceptible to extremes of temperature and low water availability. In few places is this more apparent than in the Arctic and Antarctic, where low temperatures predominate and water is unusable during winter and unavailable for parts of summer. Polar terrestrial invertebrates express a suite of phys…	WoS				exclude_exposure_effect	exclude_title	LBP	include	include	ICB	include	exclude_comparator	exclude_abstract	MPB				exclude_abstract
426	Bogacheva, IA	1998	Temperature relations of developmental rate in phyllophagous insects of southern Subarctic	ZOOLOGICHESKY ZHURNAL	77	6	662	668		Relations between the temperature and developmental rate of larvae in leaf beetles, lepidopterans, and sawflies were studied in the forest tundra of the Low Ob' River basin. Representatives of the 1st and 2d groups were shown to have relatively high critical temperatures for their growth and a high gradient of growth rate under increasing temperature. Tenthredinidae larvae can feed and sow under …	WoS				exclude_exposure_effect	exclude_title	LBP	include	include	ICB	include	exclude_comparator	exclude_abstract	MPB				exclude_abstract
427	Weydmann, A; Coelho, NC; Serrao, EA; Burzynski, A; Pearson, GA	2016	Pan-Arctic population of the keystone copepod Calanus glacialis	POLAR BIOLOGY	39	12	2311	2318	10.1007/s00300-016-1898-x	The copepod Calanus glacialis is endemic to the Arctic Ocean and peripheral seas and forms a key component of the Arctic marine ecosystems. It is the major contributor to zooplankton biomass, a predominant grazer, and an important prey for seabirds, and fish. As for a planktonic species, its dispersal is expected to be widespread and mediated by ocean currents. However, complex circulation patter…	WoS				exclude_exposure_herbivore	exclude_title	LBP	exclude_exposure_herbivore	exclude_title	ICB	exclude_title
428	Morsdorf, MA; Ravolainen, VT; Yoccoz, NG; Thorhallsdottir, TE; Jonsdottir, IS	2021	Decades of Recovery From Sheep Grazing Reveal No Effects on Plant Diversity Patterns Within Icelandic Tundra Landscapes	FRONTIERS IN ECOLOGY AND EVOLUTION	8				10.3389/fevo.2020.602538	Tundra plant communities are often shaped by topography. Contrasting wind exposure, slopes of different inclination and landforms of different curvature affect habitat conditions and shape plant diversity patterns. The majority of tundra is also grazed by ungulates, which may alter topographically induced plant diversity patterns, but such effects may depend on the spatial scales of assessments. …	WoS			yes	include	include	LBP	include	include	ICB	include	include	include	MPB				include	include		LBC				include	LBC	yes	no		yes	ICB	9	0
429	Bertilsson, S; Hansson, LA; Graneli, W; Philibert, A	2003	Size-selective predation on pelagic microorganisms in Arctic freshwaters	JOURNAL OF PLANKTON RESEARCH	25	6	621	631	10.1093/plankt/25.6.621	Herbivorous zooplankton may have a pronounced influence on pelagic microorganisms in Arctic freshwaters. We quantified experimentally the size-selective feeding of several zooplankton groups on pelagic microorganisms in high Arctic tundra systems. Our experiments and field study focused on dominant herbivores in Arctic freshwaters, including the cladoceran Dophnia, the copepod Diaptomus and the a…	WoS				exclude_population	exclude_title	LBP	exclude_population	exclude_title	ICB	exclude_title
430	Boyd, P; Berges, JA; Harrison, PJ	1998	In vitro iron enrichment experiments at iron-rich and -poor sites in the NE subarctic Pacific	JOURNAL OF EXPERIMENTAL MARINE BIOLOGY AND ECOLOGY	227	1	133	151	10.1016/S0022-0981(97)00264-5	Despite evidence of Fe limitation of phytoplankton biomass in large areas of the ocean: few studies have assessed the relationships between algal stocks and Fe supply. An E-W survey transected the coastal and the open NE subarctic Pacific in May 1995, and revealed low nitrate (< 1 mu M) inshore, which increased westwards to ca. 8 mu M. Over this transect, dissolved Fe fell from > 3 nM kg(-1) insh…	WoS				exclude_exposure_effect	exclude_title	LBP	exclude_population	exclude_title	ICB	exclude_title
431	FINLAY, JC; BOWDEN, WB	1994	CONTROLS ON PRODUCTION OF BRYOPHYTES IN AN ARCTIC TUNDRA STREAM	FRESHWATER BIOLOGY	32	2	455	465	10.1111/j.1365-2427.1994.tb01139.x	1. Two bryophyte taxa (Hygrohypnum spp. and, to a lesser extent, Fontinalis neomexicana) were abundant in riffles within phosphorus-fertilized reaches of the Kuparuk River (North Slope, Alaska), but were much less common in fertilized pools and virtually absent in unfertilized reaches of the river. We conducted field experiments using stems and clumps of both species and artificial bryophytes to …	WoS				exclude_exposure_effect	exclude_title	LBP	exclude_population	exclude_title	ICB	exclude_title
432	Hedenas, H; Olsson, H; Jonasson, C; Bergstedt, J; Dahlberg, U; Callaghan, TV	2011	Changes in Tree Growth, Biomass and Vegetation Over a 13-Year Period in the Swedish Sub-Arctic	AMBIO	40	6	672	682	10.1007/s13280-011-0173-1	This study was conducted in the Swedish sub-Arctic, near Abisko, in order to assess the direction and scale of possible vegetation changes in the alpine-birch forest ecotone. We have re-surveyed shrub, tree and vegetation data at 549 plots grouped into 61 clusters. The plots were originally surveyed in 1997 and re-surveyed in 2010. Our study is unique for the area as we have quantitatively estima…	WoS				include	include	LBP	include	include	ICB	include	exclude_comparator	exclude_abstract	MPB				exclude_abstract
433	HINES, ME	1992	EMISSIONS OF BIOGENIC SULFUR GASES FROM ALASKAN TUNDRA	JOURNAL OF GEOPHYSICAL RESEARCH-ATMOSPHERES	97	D15	16703	16707	10.1029/90JD02576	Fluxes of the biogenic sulfur gases carbonyl sulfide (COS), dimethyl sulfide (DMS), methyl mercaptan (MeSH), and carbon disulfide (CS2) were determined for several freshwater and coastal marine tundra habitats using a dynamic enclosure method and gas chromatography. In the freshwater tundra sites, highest emissions, with a mean of 6.0 nmol m-2 h-1 (1.5-10) occurred in the water-saturated wet mead…	WoS				exclude_exposure_effect	exclude_title	LBP	include	include	ICB	include	exclude_population	exclude_abstract	MPB				exclude_abstract
434	Loe, LE; Hansen, BB; Stien, A; Albon, SD; Bischof, R; Carlsson, A; Irvine, RJ; Meland, M; Rivrud, IM; Ropstad, E; Veiberg, V; Mysterud, A	2016	Behavioral buffering of extreme weather events in a high-Arctic herbivore	ECOSPHERE	7	6			10.1002/ecs2.1374	As global warming advances, there is a growing concern about the impact of extreme weather events on ecosystems. In the Arctic, more frequent unseasonal warm spells and rain-on-snow events in winter cause changes in snow-pack properties, including ground icing. Such extreme weather events are known to have severe effects across trophic levels, for instance, causing die-offs of large herbivores. H…	WoS				exclude_exposure_effect	exclude_title	LBP	include	include	ICB	include	exclude_comparator	exclude_abstract	MPB				exclude_abstract
435	Speed, JDM; Austrheim, G; Hester, AJ; Mysterud, A	2011	Growth limitation of mountain birch caused by sheep browsing at the altitudinal treeline	FOREST ECOLOGY AND MANAGEMENT	261	7	1344	1352	10.1016/j.foreco.2011.01.017	Treelines are advancing on a global scale and encroaching upon alpine ecosystems. Browsing by vertebrate herbivores could affect treeline dynamics and forest expansion by limiting growth of trees. However, this has not been experimentally investigated, and due to a combination of herbivore behaviour and plant responses to herbivory, is unlikely to be a simple relationship. A long term (8 years of…	WoS			yes	include	include	LBP	include	include	ICB	include	include	include	MPB				include	exclude_population_coordinates		ICB				exclude_population_coordinates	ICB	no		study conducted in S Norway
436	Beaulieu, J; Gauthier, G; Rochefort, L	1996	The growth response of graminoid plants to goose grazing in a High Arctic environment	JOURNAL OF ECOLOGY	84	6	905	914	10.2307/2960561	1 The response of plants to herbivory usually varies with the grazing regime experienced. We investigated (i) if the timing and frequency of grazing affected plant growth, (ii) if faeces deposition by herbivores stimulated plant growth, and (iii) if grazing affected the total nonstructural carbohydrate (TNC) reserves in the below-ground vegetation of two arctic graminoids, Dupontia fisheri and Er…	WoS			yes	include	include	LBP	include	include	ICB	include	include	include	MPB				include	include		LBP				include	LBP	yes	no		yes	ICB	15	0
437	van der Wal, R; Bardgett, RD; Harrison, KA; Stien, A	2004	Vertebrate herbivores and ecosystem control: cascading effects of faeces on tundra ecosystems	ECOGRAPHY	27	2	242	252	10.1111/j.0906-7590.2004.03688.x	We tested the hypothesis that large herbivores manipulate their own food supply by modifying soil nutrient availability. This was investigated experimentally the impact of faeces on grasses, mosses and soil biological properties in tundra ecosystems. For this, we increased the density of reindeer Rangifer tarandus platyrhynchus faeces and studied the response of a tundra system on Spitsbergen to …	WoS			yes	include	include	LBP	include	include	ICB	include	include	include	MPB				include	exclude_comparator		LBP				exclude_comparator	LBP	no	no	They compare a control zone (open plot with possible reindeer appearance) vs fouled plots (plots with faeces added). There is not a real contrast
438	Kaarlejarvi, E; Eskelinen, A; Olofsson, J	2013	Herbivory prevents positive responses of lowland plants to warmer and more fertile conditions at high altitudes	FUNCTIONAL ECOLOGY	27	5	1244	1253	10.1111/1365-2435.12113	Warm-adapted low elevation plants are expected to exhibit considerable range shifts to higher altitudes and latitudes as a result of climate warming and increased nutrient loads. However, empirical studies show that the magnitude and direction of plant responses are highly species- and site-specific, suggesting that several additional drivers interact with warmer climate. We experimentally tested…	WoS			yes	include	include	LBP	include	include	ICB	include	include	include	MPB				include	exclude_comparator		LBP				exclude_comparator	LBP	no	no	They have an exclosure for herbivores, but the open plots with grazing were manipulated with fertilization and warming, so there was not a natural plot with grazing.
439	Aschfalk, A; Muller, W; Drochner, W	2000	The impact of various browse feeds with different tannin content on the fecal shedding of Clostridium perfringens in West African Dwarf Sheep	BERLINER UND MUNCHENER TIERARZTLICHE WOCHENSCHRIFT	113	11-12	435	439		In 1994 and 1995 leaves from eight browse feeds, containing tannins in different amounts (BF), were fed to West African Dwarf Sheep in Benin to evaluate their impact on Clostridium perfringens in the intestinal tract. An inhibitory impact of various BF on the growth of C. perfringens was assessed in in-vitro assays before, and thus a potential use of these leaves as a preventive diet against C. p…	WoS				exclude_population	exclude_title	LBP	exclude_exposure_effect	exclude_title	ICB	exclude_title
440	Dormann, CF; van der Wal, R; Woodin, SJ	2004	Neighbour identity modifies effects of elevated temperature on plant performance in the High Arctic	GLOBAL CHANGE BIOLOGY	10	9	1587	1598	10.1111/j.1365-2486.2004.00830.x	Competition among plants in extreme environments such as the High Arctic has often been described as unimportant, or even nonexistent; environmental factors are thought to overrule any negative plant-plant interactions. However, few studies have actually addressed this question experimentally in the Arctic, and those that did found only little evidence for competition. Such species interactions w…	WoS				exclude_exposure_effect	exclude_title	LBP	include	include	ICB	include	exclude_comparator	exclude_abstract	MPB				exclude_abstract
441	Mech, LD	2000	Lack of reproduction in muskoxen and arctic hares caused by early winter?	ARCTIC	53	1	69	71		A lack of young muskoxen (Ovibos moschatus) and arctic hares (Lepus arcticus) in the Eureka area of Ellesmere Island, Northwest Territories (now Nunavut), Canada, was observed during summer 1998, in contrast to most other years since 1986. Evidence of malnourished muskoxen was also found. Early winter weather and a consequent 50% reduction of the 1997 summer replenishment period appeared to be th…	WoS				exclude_exposure_effect	exclude_title	LBP	include	include	ICB	include	exclude_comparator	exclude_abstract	MPB				exclude_abstract
442	Rickbeil, GJM; Hermosilla, T; Coops, NC; White, JC; Wulder, MA; Lantz, TC	2018	Changing northern vegetation conditions are influencing barren ground caribou (Rangifer tarandus groenlandicus) post-calving movement rates	JOURNAL OF BIOGEOGRAPHY	45	3	702	712	10.1111/jbi.13161	AimTo quantify changes in vegetation productivity over the past three decades across five barren ground caribou (Rangifer tarandus groenlandicus) herd ranges and assess how these changes are influencing caribou movement rates. LocationNorthwest Territories and Nunavut, Canada. MethodsAs an indicator of vegetation productivity, the enhanced vegetation index (EVI) was calculated on newly developed …	WoS				exclude_exposure_effect	exclude_title	LBP	include	include	ICB	include	exclude_comparator	exclude_abstract	MPB				exclude_abstract
443	Walker, DA; Leibman, MO; Epstein, HE; Forbes, BC; Bhatt, US; Raynolds, MK; Comiso, JC; Gubarkov, AA; Khomutov, AV; Jia, GJ; Kaarlejarvi, E; Kaplan, JO; Kumpula, T; Kuss, P; Matyshak, G; Moskalenko, NG; Orekhov, P; Romanovsky, VE; Ukraientseva, NG; Yu, Q	2009	Spatial and temporal patterns of greenness on the Yamal Peninsula, Russia: interactions of ecological and social factors affecting the Arctic normalized difference vegetation index	ENVIRONMENTAL RESEARCH LETTERS	4	4			10.1088/1748-9326/4/4/045004	The causes of a greening trend detected in the Arctic using the normalized difference vegetation index (NDVI) are still poorly understood. Changes in NDVI are a result of multiple ecological and social factors that affect tundra net primary productivity. Here we use a 25 year time series of AVHRR-derived NDVI data (AVHRR: advanced very high resolution radiometer), climate analysis, a global geogr…	WoS			yes	include	include	LBP	include	include	ICB	include	include	include	MPB				include	exclude_comparator	exclude	ICB	exclude_comparator	exclude	TW	exclude_comparator	ICB	no	no	no sites with zero reindeer
444	Callaghan, TV; Bjorn, LO; Chernov, Y; Chapin, T; Christensen, TR; Huntley, B; Ims, RA; Johansson, M; Jolly, D; Jonasson, S; Matveyeva, N; Panikov, N; Oechel, W; Shaver, G; Henttonen, H	2004	Effects on the structure of arctic ecosystems in the short- and long-term perspectives	AMBIO	33	7	436	447	10.1639/0044-7447(2004)033[0436:EOTSOA]2.0.CO;2	Species individualistic responses to warming and increased UV-B radiation are moderated by the responses of neighbors within communities, and trophic interactions within ecosystems. All of these responses lead to changes in ecosystem structure. Experimental manipulation of environmental factors expected to change at high latitudes showed that summer warming of tundra vegetation has generally led …	WoS			yes	include	include	LBP	include	include	ICB	include	include	include	MPB				include	exclude_study_design		ICB				exclude_study_design	ICB	no	no	review paper not presenting original field data
445	Hobbie, EA; Shamhart, J; Sheriff, M; Ouimette, AP; Trappe, M; Schuur, EAG; Hobbie, JE; Boonstra, R; Barnes, BM	2017	Stable isotopes and radiocarbon assess variable importance of plants and fungi in diets of arctic ground squirrels	ARCTIC ANTARCTIC AND ALPINE RESEARCH	49	3	487	500	10.1657/AAAR0016-062	Arctic ground squirrels (Urocitellus parryii) rely primarily on dietary protein derived from plants to fuel gluconeogenesis during hibernation, yet fungal sporocarps may be an important, yet overlooked, protein source. Fungivory levels depend on sporocarp productivity, which varies with the dominant plant species and is higher on acidic than on non-acidic soils. To test whether these factors alte…	WoS				exclude_exposure_effect	exclude_title	LBP	include	include	ICB	include	exclude_comparator	exclude_abstract	MPB				exclude_abstract
446	Takahashi, K; Kuwata, A; Saito, H; Ide, K	2008	Grazing impact of the copepod community in the Oyashio region of the western subarctic Pacific Ocean	PROGRESS IN OCEANOGRAPHY	78	3	222	240	10.1016/j.pocean.2008.06.002	The role of copepod grazing on the ecosystem dynamics in the Oyashio region, western subarctic Pacific was investigated during six cruises from June 2001 to June 2002. In situ grazing rates of the copepod community (CGR) were measured by the gut fluorescence method in respect to developmental stages of dominant species. In terms of biomass, more than 80% of the copepod community was dominated by …	WoS				exclude_population	exclude_title	LBP	exclude_population	exclude_title	ICB	exclude_title
447	Gilg, O; Kovacs, KM; Aars, J; Fort, J; Gauthier, G; Gremillet, D; Ims, RA; Meltofte, H; Moreau, J; Post, E; Schmidt, NM; Yannic, G; Bollache, L	2012	Climate change and the ecology and evolution of Arctic vertebrates	YEAR IN ECOLOGY AND CONSERVATION BIOLOGY	1249		166	190	10.1111/j.1749-6632.2011.06412.x	Climate change is taking place more rapidly and severely in the Arctic than anywhere on the globe, exposing Arctic vertebrates to a host of impacts. Changes in the cryosphere dominate the physical changes that already affect these animals, but increasing air temperatures, changes in precipitation, and ocean acidification will also affect Arctic ecosystems in the future. Adaptation via natural sel…	WoS				exclude_exposure_effect	exclude_title	LBP	include	include	ICB	include	exclude_comparator	exclude_abstract	MPB				exclude_abstract
448	Egelkraut, D; Kardol, P; De Long, JR; Olofsson, J	2018	The role of plant-soil feedbacks in stabilizing a reindeer-induced vegetation shift in subarctic tundra	FUNCTIONAL ECOLOGY	32	8	1959	1971	10.1111/1365-2435.13113	1. Herbivory can drive vegetation into different states of productivity and community composition, and these changes may be stable over time due to historical contingency effects. Interactions with abiotic and biotic soil components can contribute to such long-term legacies in plant communities through stabilizing positive feedbacks. 2. We studied the role of plant-soil feedbacks in maintaining v…	WoS				include	include	LBP	include	include	ICB	include	exclude_comparator	exclude_abstract	MPB				exclude_abstract
449	Boudreau, S; Villeneuve-Simard, MP	2012	Dendrochronological evidence of shrub growth suppression by trees in a subarctic lichen woodland	BOTANY	90	2	151	156	10.1139/B11-089	Expansion of deciduous shrub species in open subarctic landscapes has been reported at several locations around the circumpolar region. However, few data are available to evaluate the response of shrub species in forested ecosystems. For this study, we conducted a dendrochronological analysis to compare the establishment and growth of Betula glandulosa Michx. individuals prior to and after an exp…	WoS				exclude_exposure_effect	exclude_title	LBP	include	include	ICB	include	exclude_exposure_herbivore	exclude_abstract	MPB				exclude_abstract
450	Speed, JDM; Woodin, SJ; Tommervik, H; Tamstorf, MP; van der Wal, R	2009	Predicting Habitat Utilization and Extent of Ecosystem Disturbance by an Increasing Herbivore Population	ECOSYSTEMS	12	3	349	359	10.1007/s10021-009-9227-7	Herbivory can lead to shifts in ecosystem state or changes in ecosystem functioning, and recovery from herbivory is particularly slow in disturbance-sensitive ecosystems such as arctic tundra. Herbivore impacts on ecosystems are variable in space and time due to population fluctuations and selective utilization of habitats; thus there is a need to accurately predict herbivore impacts at the lands…	WoS				include	include	LBP	include	include	ICB	include	exclude_comparator	exclude_abstract	MPB				exclude_abstract
451	Olofsson, J; te Beest, M; Ericson, L	2013	Complex biotic interactions drive long-term vegetation dynamics in a subarctic ecosystem	PHILOSOPHICAL TRANSACTIONS OF THE ROYAL SOCIETY B-BIOLOGICAL SCIENCES	368	1624			10.1098/rstb.2012.0486	Predicting impacts of global warming requires understanding of the extent to which plant biomass and production are controlled by bottom-up and top-down drivers. By annually monitoring community composition in grazed control plots and herbivore-free exclosures at an Arctic location for 15 years, we detected multiple biotic interactions. Regular rodent cycles acted as pulses driving synchronous fl…	WoS			yes	include	include	LBP	include	include	ICB	include	include	include	MPB				include	include		LBP				include	LBP	yes	no		yes	ICB	13	0
452	Persson, IL; Julkunen-Tiitto, R; Bergstrom, R; Wallgren, M; Suominen, O; Danell, K	2012	Simulated Moose (Alces alces L.) Browsing Increases Accumulation of Secondary Metabolites in Bilberry (Vaccinium myrtillus L.) Along Gradients of Habitat Productivity and Solar Radiation	JOURNAL OF CHEMICAL ECOLOGY	38	10	1225	1234	10.1007/s10886-012-0209-4	We have addressed the impact of moose (Alces alces L.) on accumulation of secondary metabolites, lignin, and nitrogen in bilberry (Vaccinium myrtillus L.) along gradients of habitat productivity and solar radiation. The study was conducted within a long-term research project on direct and indirect impacts of moose on the ecosystem. In the experiment, browsing, defecation, and urination correspond…	WoS			yes	include	include	LBP	include	include	ICB	include	include	include	MPB				include	exclude_population_coordinates		LBP				exclude_population_coordinates	LBP	no	no
453	Klein, DR	2000	Arctic grazing systems and industrial development: can we minimize conflicts?	POLAR RESEARCH	19	1	91	98	10.1111/j.1751-8369.2000.tb00332.x	The industrialized world is expanding its search for energy, minerals, timber and other resources into the Arctic and adjacent higher latitudes. Up to now, large-scale development projects in the Arctic and sub-Arctic have been few. We can, however, profit from experiences gained from several of these, including oil and gas exploration and development in Alaska and on Russia's Yamal Peninsula, th…	WoS				exclude_exposure_effect	exclude_title	LBP	include	include	ICB	include	exclude_comparator	exclude_abstract	MPB				exclude_abstract
454	Chytry, M; Horsak, M; Danihelka, J; Ermakov, N; German, DA; Hajek, M; Hajkova, P; Koci, M; Kubesova, S; Lustyk, P; Nekola, JC; Ricankova, VP; Preislerova, Z; Resl, P; Valachovic, M	2019	A modern analogue of the Pleistocene steppe-tundra ecosystem in southern Siberia	BOREAS	48	1	36	56	10.1111/bor.12338	Steppe-tundra is considered to have been a dominant ecosystem across northern Eurasia during the Last Glacial Maximum. As the fossil record is insufficient for understanding the ecology of this vanished ecosystem, modern analogues have been sought, especially in Beringia. However, Beringian ecosystems are probably not the best analogues for more southern variants of the full-glacial steppe-tundra…	WoS				exclude_exposure_effect	exclude_title	LBP	include	include	ICB	include	exclude_comparator	exclude_abstract	MPB				exclude_abstract
455	Barthelemy, H; Dorrepaal, E; Olofsson, J	2019	Defoliation of a grass is mediated by the positive effect of dung deposition, moss removal and enhanced soil nutrient contents: results from a reindeer grazing simulation experiment	OIKOS	128	10	1515	1524	10.1111/oik.06310	Herbivory is one of the key drivers shaping plant community dynamics. Herbivores can strongly influence plant productivity directly through defoliation and the return of nutrients in the form of dung and urine, but also indirectly by reducing the abundance of neighbouring plants and inducing changes in soil processes. However, the relative importance of these processes is poorly understood. We, t…	WoS			yes	include	include	LBP	include	include	ICB	include	include	include	MPB				include	exclude_comparator		LBP				exclude_comparator	LBP	no	no	Light vs heavy grazing; no real comparator
456	Kankaanpaa, T; Vesterinen, E; Hardwick, B; Schmidt, NM; Andersson, T; Aspholm, PE; Barrio, IC; Beckers, N; Bety, J; Birkemoe, T; DeSiervo, M; Drotos, KHI; Ehrich, D; Gilg, O; Gilg, V; Hein, N; Hoye, TT; Jakobsen, KM; Jodouin, C; Jorna, J; Kozlov, MV; Kresse, JC; Leandri-Breton, DJ; Lecomte, N; Loonen, M; Marr, P; Monckton, SK; Olsen, M; Otis, JA; Pyle, M; Roos, RE; Raundrup, K; Rozhkova, D; Sabar…	2020	Parasitoids indicate major climate-induced shifts in arctic communities	GLOBAL CHANGE BIOLOGY	26	11	6276	6295	10.1111/gcb.15297	Climatic impacts are especially pronounced in the Arctic, which as a region is warming twice as fast as the rest of the globe. Here, we investigate how mean climatic conditions and rates of climatic change impact parasitoid insect communities in 16 localities across the Arctic. We focus on parasitoids in a widespread habitat,Dryasheathlands, and describe parasitoid community composition in terms …	WoS				exclude_exposure_effect	exclude_title	LBP	include	include	ICB	include	exclude_comparator	exclude_abstract	MPB				exclude_abstract
[truncated: 5,488 more rows]

## Sheet: included_articles
ID	authors	year	title	source_title	volume	issue	page_start	page_end	DOI	abstract	search_source	full_text_score
[truncated: 205 more rows]

## Sheet: dropdown_values
title_exclusion	abstract_exclusion	full_text_exclusion	pdf_stored
duplicate	exclude_population	exclude_no_full_text	yes
exclude_population	exclude_exposure_herbivore	exclude_population_coordinates
exclude_exposure_herbivore	exclude_comparator	exclude_population_habitat
exclude_exposure_effect	exclude_study_design	exclude_exposure_herbivore
exclude_comparator	exclude_outcome_effect	exclude_comparator
exclude_study_design	exclude_outcome	exclude_study_design
[truncated: 5 more rows]
