# Supplementary material for: Herbivore diversity effects on Arctic tundra ecosystems: a systematic review
Source: Environ Evid. 2024 Mar 25;13:6. doi: 10.1186/s13750-024-00330-9 (PMC11378771; doi:10.1186/s13750-024-00330-9)
Supplement: Supplementary file 3 — Additional file 3: Coded raw data from full text studies and study validity assessment. [file 13750_2024_330_MOESM3_ESM.xlsx]

## Sheet: README
Additional file 3. Coded raw data from full text studies and study validity assessment
	CODING_all
	contains the full list of studies for which information was extracted during the systematic review. Columns represent the different studies and variables for which information was extracted are included as rows. This tab follows the same structure as the coding template provided in Barrio et al (2022)
	Variable	Description
	topic	broad category for the extracted variables, including: article ID, study location, context, additional information on study scope, study type, exposure and comparator: herbivore diversity, outcome: effect of herbivore diversity, comments, variables extracted from layers, study validity assessment and its repeatability, quantitatve synthesis and reviewer who coded the study or edited its informati…
	coding variable	variables for which data was extracted from the studies
	variable description	description of the variables and examples
	type	entry type (open-ended, drop-down menu)
	source	description of the source: P when data is extracted from publication, C coded based on publication and D extracted from other data sources
	[additional columns]	columns represent different studies
	herbivores
	list of herbivore IDs provided in the studies together with the groupings into body size or functional groups used in the systematic review
	Variable	Description
	original.value	unique values for herbivore ID provided by the studies
	new.value	unique values for herbivore ID corrected for typos and taxonomic rearrangements (e.g., Clethrionomys is now Myodes)
	type	whether the original value refers to a species or a group of species
	herb.gr	grouping of herbivores based on body size, into invertebrates, small herbivores, medium sized herbivores and large herbivores
	herb.fct.gr	grouping of herbivores based on functional groups following Speed et al (2019), into invertebrates, F1, F2 and F3 (see reference for details)
	comments	notes or comments
	plants
	list of plant IDs provided in the studies together with the groupings used in the systematic review
	Variable	Description
	original.value	unique values for plant ID provided by the studies
	new.value	unique values for plant ID corrected for typos and taxonomic rearrangements
	type	whether the original value refers to a species or a group of species
	plant.group	grouping of plants into larger groups; woody plants are kept separate (dwarf_shrubs, tall_shrubs and trees), and mosses, hornworts and liverworts are included in "bryophytes"
	comments	notes or comments
	outcome_variables
	list of outcome variables provided in the studies together with the groupings used in the systematic review
	Variable	Description
	variable.group	broad categories for outcome variables (not really used in synthesis but this grouping is used in the scripts)
	new.value	unique values for outcome variables corrected for typos and taxonomic rearrangements
	comments.new.value	notes or comments
	MA.value	grouping of outcome variables into larger groups
	comments.MA.value	notes or comments
	direction	wether the variable contributes positively to the outcome or not (for example, plant mortality contributes negatively to plant population dynamics)
	outcomes
	contains the list of outcome variables reported by each study in the database, together with the groupings used in the systematic review
	Variable	Description
	ID	unique identifier for each study (ID consists of the article ID followed by _x for each study; e.g., 5_a and 5_b represent two studies in article 5)
	original.value	values for outcome variable provided by the studies
	original.comments	original comments provided by the reviewers when extracting data from the study
	reported units	original reported units extracted from the study
	new.value	values for outcome variables reclassified into a bit more general categories or edited for consistency
	target	what level of organization was being measured (species, group of species, whole community or NA)
	name.target	identity of the level of organization measured (e.g., Betula nana)
	variable.group	broad categories for outcome variables (not really used in synthesis but this grouping is used in the scripts)
	MA.value	broad categories for outcome variables as included in the systematic review
	comments	notes or comments
	dropdown_values
	contains source data for the dropdown menus in CODING_all

## Sheet: CODING_all
topic	coding variable	variable description	type	source	1	1	1	1	1	3	3	3	3	3	3	3	3	3	3	3	4	4	5	5	5	5	5	5	5	5	5	5	5	5	8	8	8	8	15	15	15	15	15	16	16	16	16	16	16
article ID	author_list	list of authors (copy from MASTER_overview_file.xls)	open-ended	P	Kozlov, MV; Filippov, BY; Zubrij, NA; Zverev, V	Kozlov, MV; Filippov, BY; Zubrij, NA; Zverev, V	Kozlov, MV; Filippov, BY; Zubrij, NA; Zverev, V	Kozlov, MV; Filippov, BY; Zubrij, NA; Zverev, V	Kozlov, MV; Filippov, BY; Zubrij, NA; Zverev, V	Den Herder, M; Virtanen, R; Roininen, H	Den Herder, M; Virtanen, R; Roininen, H	Den Herder, M; Virtanen, R; Roininen, H	Den Herder, M; Virtanen, R; Roininen, H	Den Herder, M; Virtanen, R; Roininen, H	Den Herder, M; Virtanen, R; Roininen, H	Den Herder, M; Virtanen, R; Roininen, H	Den Herder, M; Virtanen, R; Roininen, H	Den Herder, M; Virtanen, R; Roininen, H	Den Herder, M; Virtanen, R; Roininen, H	Den Herder, M; Virtanen, R; Roininen, H	Rheubottom, SI; Barrio, IC; Kozlov, MV; Alatalo, JM; Andersson, T; Asmus, AL; Baubin, C; Brearley, FQ; Egelkraut, DD; Ehrich, D; Gauthier, G; Jonsdottir, IS; Konieczka, S; Levesque, E; Olofsson, J; Prevey, JS; Slevan-Tremblay, G; Sokolov, A; Sokolova, N; Sokovnina, S; Speed, JDM; Suominen, O; Zverev, V; Hik, DS	Rheubottom, SI; Barrio, IC; Kozlov, MV; Alatalo, JM; Andersson, T; Asmus, AL; Baubin, C; Brearley, FQ; Egelkraut, DD; Ehrich, D; Gauthier, G; Jonsdottir, IS; Konieczka, S; Levesque, E; Olofsson, J; Prevey, JS; Slevan-Tremblay, G; Sokolov, A; Sokolova, N; Sokovnina, S; Speed, JDM; Suominen, O; Zverev, V; Hik, DS	Barrio, IC; Linden, E; Te Beest, M; Olofsson, J; Rocha, A; Soininen, EM; Alatalo, JM; Andersson, T; Asmus, A; Boike, J; Brathen, KA; Bryant, JP; Buchwal, A; Bueno, CG; Christie, KS; Denisova, YV; Egelkraut, D; Ehrich, D; Fishback, L; Forbes, BC; Gartzia, M; Grogan, P; Hallinger, M; Heijmans, MMPD; Hik, DS; Hofgaard, A; Holmgren, M; Hoye, TT; Huebner, DC; Jonsdottir, IS; Kaarlejarvi, E; Kumpula, T…	Barrio, IC; Linden, E; Te Beest, M; Olofsson, J; Rocha, A; Soininen, EM; Alatalo, JM; Andersson, T; Asmus, A; Boike, J; Brathen, KA; Bryant, JP; Buchwal, A; Bueno, CG; Christie, KS; Denisova, YV; Egelkraut, D; Ehrich, D; Fishback, L; Forbes, BC; Gartzia, M; Grogan, P; Hallinger, M; Heijmans, MMPD; Hik, DS; Hofgaard, A; Holmgren, M; Hoye, TT; Huebner, DC; Jonsdottir, IS; Kaarlejarvi, E; Kumpula, T…	Barrio, IC; Linden, E; Te Beest, M; Olofsson, J; Rocha, A; Soininen, EM; Alatalo, JM; Andersson, T; Asmus, A; Boike, J; Brathen, KA; Bryant, JP; Buchwal, A; Bueno, CG; Christie, KS; Denisova, YV; Egelkraut, D; Ehrich, D; Fishback, L; Forbes, BC; Gartzia, M; Grogan, P; Hallinger, M; Heijmans, MMPD; Hik, DS; Hofgaard, A; Holmgren, M; Hoye, TT; Huebner, DC; Jonsdottir, IS; Kaarlejarvi, E; Kumpula, T…	Barrio, IC; Linden, E; Te Beest, M; Olofsson, J; Rocha, A; Soininen, EM; Alatalo, JM; Andersson, T; Asmus, A; Boike, J; Brathen, KA; Bryant, JP; Buchwal, A; Bueno, CG; Christie, KS; Denisova, YV; Egelkraut, D; Ehrich, D; Fishback, L; Forbes, BC; Gartzia, M; Grogan, P; Hallinger, M; Heijmans, MMPD; Hik, DS; Hofgaard, A; Holmgren, M; Hoye, TT; Huebner, DC; Jonsdottir, IS; Kaarlejarvi, E; Kumpula, T…	Barrio, IC; Linden, E; Te Beest, M; Olofsson, J; Rocha, A; Soininen, EM; Alatalo, JM; Andersson, T; Asmus, A; Boike, J; Brathen, KA; Bryant, JP; Buchwal, A; Bueno, CG; Christie, KS; Denisova, YV; Egelkraut, D; Ehrich, D; Fishback, L; Forbes, BC; Gartzia, M; Grogan, P; Hallinger, M; Heijmans, MMPD; Hik, DS; Hofgaard, A; Holmgren, M; Hoye, TT; Huebner, DC; Jonsdottir, IS; Kaarlejarvi, E; Kumpula, T…	Barrio, IC; Linden, E; Te Beest, M; Olofsson, J; Rocha, A; Soininen, EM; Alatalo, JM; Andersson, T; Asmus, A; Boike, J; Brathen, KA; Bryant, JP; Buchwal, A; Bueno, CG; Christie, KS; Denisova, YV; Egelkraut, D; Ehrich, D; Fishback, L; Forbes, BC; Gartzia, M; Grogan, P; Hallinger, M; Heijmans, MMPD; Hik, DS; Hofgaard, A; Holmgren, M; Hoye, TT; Huebner, DC; Jonsdottir, IS; Kaarlejarvi, E; Kumpula, T…	Barrio, IC; Linden, E; Te Beest, M; Olofsson, J; Rocha, A; Soininen, EM; Alatalo, JM; Andersson, T; Asmus, A; Boike, J; Brathen, KA; Bryant, JP; Buchwal, A; Bueno, CG; Christie, KS; Denisova, YV; Egelkraut, D; Ehrich, D; Fishback, L; Forbes, BC; Gartzia, M; Grogan, P; Hallinger, M; Heijmans, MMPD; Hik, DS; Hofgaard, A; Holmgren, M; Hoye, TT; Huebner, DC; Jonsdottir, IS; Kaarlejarvi, E; Kumpula, T…	Barrio, IC; Linden, E; Te Beest, M; Olofsson, J; Rocha, A; Soininen, EM; Alatalo, JM; Andersson, T; Asmus, A; Boike, J; Brathen, KA; Bryant, JP; Buchwal, A; Bueno, CG; Christie, KS; Denisova, YV; Egelkraut, D; Ehrich, D; Fishback, L; Forbes, BC; Gartzia, M; Grogan, P; Hallinger, M; Heijmans, MMPD; Hik, DS; Hofgaard, A; Holmgren, M; Hoye, TT; Huebner, DC; Jonsdottir, IS; Kaarlejarvi, E; Kumpula, T…	Barrio, IC; Linden, E; Te Beest, M; Olofsson, J; Rocha, A; Soininen, EM; Alatalo, JM; Andersson, T; Asmus, A; Boike, J; Brathen, KA; Bryant, JP; Buchwal, A; Bueno, CG; Christie, KS; Denisova, YV; Egelkraut, D; Ehrich, D; Fishback, L; Forbes, BC; Gartzia, M; Grogan, P; Hallinger, M; Heijmans, MMPD; Hik, DS; Hofgaard, A; Holmgren, M; Hoye, TT; Huebner, DC; Jonsdottir, IS; Kaarlejarvi, E; Kumpula, T…	Barrio, IC; Linden, E; Te Beest, M; Olofsson, J; Rocha, A; Soininen, EM; Alatalo, JM; Andersson, T; Asmus, A; Boike, J; Brathen, KA; Bryant, JP; Buchwal, A; Bueno, CG; Christie, KS; Denisova, YV; Egelkraut, D; Ehrich, D; Fishback, L; Forbes, BC; Gartzia, M; Grogan, P; Hallinger, M; Heijmans, MMPD; Hik, DS; Hofgaard, A; Holmgren, M; Hoye, TT; Huebner, DC; Jonsdottir, IS; Kaarlejarvi, E; Kumpula, T…	Barrio, IC; Linden, E; Te Beest, M; Olofsson, J; Rocha, A; Soininen, EM; Alatalo, JM; Andersson, T; Asmus, A; Boike, J; Brathen, KA; Bryant, JP; Buchwal, A; Bueno, CG; Christie, KS; Denisova, YV; Egelkraut, D; Ehrich, D; Fishback, L; Forbes, BC; Gartzia, M; Grogan, P; Hallinger, M; Heijmans, MMPD; Hik, DS; Hofgaard, A; Holmgren, M; Hoye, TT; Huebner, DC; Jonsdottir, IS; Kaarlejarvi, E; Kumpula, T…	Barrio, IC; Linden, E; Te Beest, M; Olofsson, J; Rocha, A; Soininen, EM; Alatalo, JM; Andersson, T; Asmus, A; Boike, J; Brathen, KA; Bryant, JP; Buchwal, A; Bueno, CG; Christie, KS; Denisova, YV; Egelkraut, D; Ehrich, D; Fishback, L; Forbes, BC; Gartzia, M; Grogan, P; Hallinger, M; Heijmans, MMPD; Hik, DS; Hofgaard, A; Holmgren, M; Hoye, TT; Huebner, DC; Jonsdottir, IS; Kaarlejarvi, E; Kumpula, T…	Tape, KD; Lord, R; Marshall, HP; Ruess, RW	Tape, KD; Lord, R; Marshall, HP; Ruess, RW	Tape, KD; Lord, R; Marshall, HP; Ruess, RW	Tape, KD; Lord, R; Marshall, HP; Ruess, RW	Pajunen, A; Virtanen, R; Roininen, H	Pajunen, A; Virtanen, R; Roininen, H	Pajunen, A; Virtanen, R; Roininen, H	Pajunen, A; Virtanen, R; Roininen, H	Pajunen, A; Virtanen, R; Roininen, H	Virtanen, R; Clark, AT; den Herder, M; Roininen, H	Virtanen, R; Clark, AT; den Herder, M; Roininen, H	Virtanen, R; Clark, AT; den Herder, M; Roininen, H	Virtanen, R; Clark, AT; den Herder, M; Roininen, H	Virtanen, R; Clark, AT; den Herder, M; Roininen, H	Virtanen, R; Clark, AT; den Herder, M; Roininen, H
	title	title of the publication (copy from MASTER_overview_file.xls)	open-ended	P	Abrupt changes in invertebrate herbivory on woody plants at the forest-tundra ecotone	Abrupt changes in invertebrate herbivory on woody plants at the forest-tundra ecotone	Abrupt changes in invertebrate herbivory on woody plants at the forest-tundra ecotone	Abrupt changes in invertebrate herbivory on woody plants at the forest-tundra ecotone	Abrupt changes in invertebrate herbivory on woody plants at the forest-tundra ecotone	Effects of reindeer browsing on tundra willow and its associated insect herbivores	Effects of reindeer browsing on tundra willow and its associated insect herbivores	Effects of reindeer browsing on tundra willow and its associated insect herbivores	Effects of reindeer browsing on tundra willow and its associated insect herbivores	Effects of reindeer browsing on tundra willow and its associated insect herbivores	Effects of reindeer browsing on tundra willow and its associated insect herbivores	Effects of reindeer browsing on tundra willow and its associated insect herbivores	Effects of reindeer browsing on tundra willow and its associated insect herbivores	Effects of reindeer browsing on tundra willow and its associated insect herbivores	Effects of reindeer browsing on tundra willow and its associated insect herbivores	Effects of reindeer browsing on tundra willow and its associated insect herbivores	Hiding in the background: community-level patterns in invertebrate herbivory across the tundra biome	Hiding in the background: community-level patterns in invertebrate herbivory across the tundra biome	Background invertebrate herbivory on dwarf birch (Betula glandulosa-nana complex) increases with temperature and precipitation across the tundra biome	Background invertebrate herbivory on dwarf birch (Betula glandulosa-nana complex) increases with temperature and precipitation across the tundra biome	Background invertebrate herbivory on dwarf birch (Betula glandulosa-nana complex) increases with temperature and precipitation across the tundra biome	Background invertebrate herbivory on dwarf birch (Betula glandulosa-nana complex) increases with temperature and precipitation across the tundra biome	Background invertebrate herbivory on dwarf birch (Betula glandulosa-nana complex) increases with temperature and precipitation across the tundra biome	Background invertebrate herbivory on dwarf birch (Betula glandulosa-nana complex) increases with temperature and precipitation across the tundra biome	Background invertebrate herbivory on dwarf birch (Betula glandulosa-nana complex) increases with temperature and precipitation across the tundra biome	Background invertebrate herbivory on dwarf birch (Betula glandulosa-nana complex) increases with temperature and precipitation across the tundra biome	Background invertebrate herbivory on dwarf birch (Betula glandulosa-nana complex) increases with temperature and precipitation across the tundra biome	Background invertebrate herbivory on dwarf birch (Betula glandulosa-nana complex) increases with temperature and precipitation across the tundra biome	Background invertebrate herbivory on dwarf birch (Betula glandulosa-nana complex) increases with temperature and precipitation across the tundra biome	Background invertebrate herbivory on dwarf birch (Betula glandulosa-nana complex) increases with temperature and precipitation across the tundra biome	Snow-mediated ptarmigan browsing and shrub expansion in arctic Alaska	Snow-mediated ptarmigan browsing and shrub expansion in arctic Alaska	Snow-mediated ptarmigan browsing and shrub expansion in arctic Alaska	Snow-mediated ptarmigan browsing and shrub expansion in arctic Alaska	Browsing-mediated shrub canopy changes drive composition and species richness in forest-tundra ecosystems	Browsing-mediated shrub canopy changes drive composition and species richness in forest-tundra ecosystems	Browsing-mediated shrub canopy changes drive composition and species richness in forest-tundra ecosystems	Browsing-mediated shrub canopy changes drive composition and species richness in forest-tundra ecosystems	Browsing-mediated shrub canopy changes drive composition and species richness in forest-tundra ecosystems	Dynamic effects of insect herbivory and climate on tundra shrub growth: Roles of browsing and ramet age	Dynamic effects of insect herbivory and climate on tundra shrub growth: Roles of browsing and ramet age	Dynamic effects of insect herbivory and climate on tundra shrub growth: Roles of browsing and ramet age	Dynamic effects of insect herbivory and climate on tundra shrub growth: Roles of browsing and ramet age	Dynamic effects of insect herbivory and climate on tundra shrub growth: Roles of browsing and ramet age	Dynamic effects of insect herbivory and climate on tundra shrub growth: Roles of browsing and ramet age
	year	year of publication	open-ended	P	2015	2015	2015	2015	2015	2004	2004	2004	2004	2004	2004	2004	2004	2004	2004	2004	2019	2019	2017	2017	2017	2017	2017	2017	2017	2017	2017	2017	2017	2017	2010	2010	2010	2010	2012	2012	2012	2012	2012	2021	2021	2021	2021	2021	2021
	journal	journal or publishing house (copy from MASTER_overview_file.xls)	open-ended	P	POLAR BIOLOGY	POLAR BIOLOGY	POLAR BIOLOGY	POLAR BIOLOGY	POLAR BIOLOGY	JOURNAL OF APPLIED ECOLOGY	JOURNAL OF APPLIED ECOLOGY	JOURNAL OF APPLIED ECOLOGY	JOURNAL OF APPLIED ECOLOGY	JOURNAL OF APPLIED ECOLOGY	JOURNAL OF APPLIED ECOLOGY	JOURNAL OF APPLIED ECOLOGY	JOURNAL OF APPLIED ECOLOGY	JOURNAL OF APPLIED ECOLOGY	JOURNAL OF APPLIED ECOLOGY	JOURNAL OF APPLIED ECOLOGY	POLAR BIOLOGY	POLAR BIOLOGY	POLAR BIOLOGY	POLAR BIOLOGY	POLAR BIOLOGY	POLAR BIOLOGY	POLAR BIOLOGY	POLAR BIOLOGY	POLAR BIOLOGY	POLAR BIOLOGY	POLAR BIOLOGY	POLAR BIOLOGY	POLAR BIOLOGY	POLAR BIOLOGY	ECOSCIENCE	ECOSCIENCE	ECOSCIENCE	ECOSCIENCE	OIKOS	OIKOS	OIKOS	OIKOS	OIKOS	JOURNAL OF ECOLOGY	JOURNAL OF ECOLOGY	JOURNAL OF ECOLOGY	JOURNAL OF ECOLOGY	JOURNAL OF ECOLOGY	JOURNAL OF ECOLOGY
	language	language of the publication	drop-down menu	P	English	English	English	English	English	English	English	English	English	English	English	English	English	English	English	English	English	English	English	English	English	English	English	English	English	English	English	English	English	English	English	English	English	English	English	English	English	English	English	English	English	English	English	English	English
	language_comments	if language is "other", please specify	open-ended	P
	study_ID	ID number that separates the different studies within the same article. Record as 1_a (study ID, underscore, letter)	open-ended	C	1_a	1_b	1_c	1_d	1_e	3_a	3_b	3_c	3_d	3_e	3_f	3_g	3_h	3_i	3_j	3_k	4_a	4_b	5_a	5_b	5_c	5_d	5_e	5_f	5_g	5_h	5_i	5_j	5_k	5_l	8_a	8_b	8_c	8_d	15_a	15_b	15_c	15_d	15_e	16_a	16_b	16_c	16_d	16_e	16_f
	searchable_pdf	some variables can be defined based on studies mentioning certain keywords in the text (e.g. for management, conservation, etc) so it is important to know whether the available document allows for keyword searches or not. In cases of documents where automated searches are not available (e.g. only hard copies available, non-searchable pdf), this would be "no"	drop-down menu	P	yes	yes	yes	yes	yes	yes	yes	yes	yes	yes	yes	yes	yes	yes	yes	yes	yes	yes	yes	yes	yes	yes	yes	yes	yes	yes	yes	yes	yes	yes	yes	yes	yes	yes	yes	yes	yes	yes	yes	yes	yes	yes	yes	yes	yes
study location	country	country/region name, as specified by the authors, coerced to one of the options in the drop-down menu. If several countries are involved, select "several" and specify the country names in the comments box. If the name of the location is not specified in the study, and no geographical location can be attributed, the study should be excluded.	drop-down menu	P	Russia	Russia	Russia	Russia	Russia	Finland	Finland	Finland	Finland	Finland	Finland	Finland	Finland	Finland	Finland	Finland	several	several	several	several	several	several	several	several	several	several	several	several	several	several	Alaska	Alaska	Alaska	Alaska	Finland	Finland	Finland	Finland	Finland	Finland	Finland	Finland	Finland	Finland	Finland
	country_comments	fill out if country is "several" or "other"		P																	USA:Canada;Svalbard;Sweden;Norway;Iceland;Finland;Russia;Switzerland	USA:Canada;Svalbard;Sweden;Norway;Iceland;Finland;Russia	USA;Canada;Greenland;Svalbard;Iceland;Sweden;Norway;Russia	USA;Canada;Greenland;Svalbard;Iceland;Sweden;Norway;Russia	USA;Canada;Greenland;Svalbard;Iceland;Sweden;Norway;Russia	USA;Canada;Greenland;Svalbard;Iceland;Sweden;Norway;Russia	USA;Canada;Greenland;Svalbard;Iceland;Sweden;Norway;Russia	USA;Canada;Greenland;Svalbard;Iceland;Sweden;Norway;Russia	USA;Canada;Greenland;Svalbard;Iceland;Sweden;Norway;Russia	USA;Canada;Greenland;Svalbard;Iceland;Sweden;Norway;Russia	USA;Canada;Greenland;Svalbard;Iceland;Sweden;Norway;Russia	USA;Canada;Greenland;Svalbard;Iceland;Sweden;Norway;Russia	USA;Canada;Greenland;Svalbard;Iceland;Sweden;Norway;Russia	USA;Canada;Greenland;Svalbard;Iceland;Sweden;Norway;Russia
	locality	site name describing the locality, as specified in the study (report here as specific as you can)	open-ended	P	several sites	several sites	several sites	several sites	several sites	Kilpisjärvi	Kilpisjärvi	Kilpisjärvi	Kilpisjärvi	Kilpisjärvi	Kilpisjärvi	Kilpisjärvi	Kilpisjärvi	Kilpisjärvi	Kilpisjärvi	Kilpisjärvi	(mostly) Arctic sites globally distributed	(mostly) Arctic sites globally distributed	Arctic sites globally distributed	Arctic sites globally distributed	Arctic sites globally distributed	Arctic sites globally distributed	Arctic sites globally distributed	Arctic sites globally distributed	Arctic sites globally distributed	Arctic sites globally distributed	Arctic sites globally distributed	Arctic sites globally distributed	Arctic sites globally distributed	Arctic sites globally distributed	Toolik Lake	Toolik Lake	Toolik Lake	Toolik Lake	Mt Muotkantakka	Mt Muotkantakka	Mt Muotkantakka	Mt Muotkantakka	Mt Muotkantakka	not reported	not reported	not reported	not reported	not reported	not reported
	coordinate_source	how are the geographical coordinates extracted? Report if coordinate extraction is based on coordinates provided in the text, based on maps or figures provided in the document, based on place names. Studies for which geographical coordinates cannot be extracted will be excluded (indicate exclude_population_coordinates in column exclude full text in overview file).	drop-down menu	P	extracted from map/figure	extracted from map/figure	extracted from map/figure	extracted from map/figure	extracted from map/figure	provided in text	provided in text	provided in text	provided in text	provided in text	provided in text	provided in text	provided in text	provided in text	provided in text	provided in text	provided in text	provided in text	provided in text	provided in text	provided in text	provided in text	provided in text	provided in text	provided in text	provided in text	provided in text	provided in text	provided in text	provided in text	provided in text	provided in text	provided in text	provided in text	provided in text	provided in text	provided in text	provided in text	provided in text	provided in text	provided in text	provided in text	provided in text	provided in text	provided in text
	coordinates_N	geographic coordinates (latitude) in decimal degrees (e.g. 64.128288; you can use a converter: https://www.gps-coordinates.net/gps-coordinates-converter). Coordinates might be reported in the text, figures/maps or based on place names. If the area reported is large, take the average value (centroid).	open-ended	P	68.405	68.405	68.405	68.405	68.405	68.9167	68.9167	68.9167	68.9167	68.9167	68.9167	68.9167	68.9167	68.9167	68.9167	68.9167	67.46	66.57	67.4	67.4	67.4	67.4	67.4	67.4	67.4	67.4	67.4	67.4	67.4	67.4	68.6282	68.6282	68.6282	68.6282	69.1167	69.1167	69.1167	69.1167	69.1167	68.92	68.92	68.92	68.92	68.92	68.92
	coordinates_E	geographic coordinates (longitude) in decimal degrees (e.g. -21.827774; you can use a converter: https://www.gps-coordinates.net/gps-coordinates-converter). Coordinates might be reported in the text, figures/maps or based on place names. If the area reported is large, take the average value (centroid).	open-ended	P	52.7487	52.7487	52.7487	52.7487	52.7487	20.9833	20.9833	20.9833	20.9833	20.9833	20.9833	20.9833	20.9833	20.9833	20.9833	20.9833	-4.53	-6.35	7.8	7.8	7.8	7.8	7.8	7.8	7.8	7.8	7.8	7.8	7.8	7.8	-149.594	-149.594	-149.594	-149.594	20.75	20.75	20.75	20.75	20.75	20.97	20.97	20.97	20.97	20.97	20.97
	elevation	elevation (m a.s.l.) expressed as a single value, a range (min, max) or "not reported". Do not infer elevation from qualitative statements (e.g. "coastal areas" does not equate to elevation=0)	open-ended	P	44.8	44.8	44.8	44.8	44.8	not reported	not reported	not reported	not reported	not reported	not reported	not reported	not reported	not reported	not reported	not reported	7, 1774	11, 1147	not reported	not reported	not reported	not reported	not reported	not reported	not reported	not reported	not reported	not reported	not reported	not reported	not reported	not reported	not reported	not reported	(560, 585)	540	540	(605, 610)	(535, 540)	(550, 570)	(550, 570)	(550, 570)	(550, 570)	(550, 570)	(550, 570)
context	soil_chemistry	soil chemistry	drop-down menu	C	not reported	not reported	not reported	not reported	not reported	not reported	not reported	not reported	not reported	not reported	not reported	not reported	not reported	not reported	not reported	not reported	not reported	not reported	not reported	not reported	not reported	not reported	not reported	not reported	not reported	not reported	not reported	not reported	not reported	not reported	not reported	not reported	not reported	not reported	not reported	not reported	not reported	not reported	not reported	not reported	not reported	not reported	not reported	not reported	not reported
	soil_chemistry_comments	if other, please specify	open-ended	P																	extremes in soil chemistry were avoided	extremes in soil chemistry were avoided																	metasedimentary and gneiss complex bedrocks --> acidic?	metasedimentary and gneiss complex bedrocks --> acidic?	metasedimentary and gneiss complex bedrocks --> acidic?	metasedimentary and gneiss complex bedrocks --> acidic?	metasedimentary and gneiss complex bedrocks --> acidic?
	soil_texture	broad categories of soil texture	drop-down menu	C	not reported	not reported	not reported	not reported	not reported	other	other	other	other	other	other	other	other	other	other	other	not reported	not reported	not reported	not reported	not reported	not reported	not reported	not reported	not reported	not reported	not reported	not reported	not reported	not reported	not reported	not reported	not reported	not reported	not reported	not reported	not reported	not reported	not reported	not reported	not reported	not reported	not reported	not reported	not reported
	soil_texture_comments	if other, please specify	open-ended	P
	soil_moisture	soil moisture as described in the study	drop-down menu	C	not reported	not reported	not reported	not reported	not reported	not reported	not reported	not reported	not reported	not reported	not reported	not reported	not reported	not reported	not reported	not reported	not reported	not reported	not reported	not reported	not reported	not reported	not reported	not reported	not reported	not reported	not reported	not reported	not reported	not reported	not reported	not reported	not reported	not reported	not reported	not reported	not reported	not reported	not reported	not reported	not reported	not reported	not reported	not reported	not reported
	soil_moisture_comments	if other, please specify	open-ended	P																	extremes in soil moisture were avoided	extremes in soil moisture were avoided
	soil_type	soil type as reported by the authors (e.g. lithosol) or "not reported"	open-ended	P	not reported	not reported	not reported	not reported	not reported	not reported	not reported	not reported	not reported	not reported	not reported	not reported	not reported	not reported	not reported	not reported	not reported	not reported	not reported	not reported	not reported	not reported	not reported	not reported	not reported	not reported	not reported	not reported	not reported	not reported	glacially derived sediments	glacially derived sediments	glacially derived sediments	glacially derived sediments	podzols	podzols	podzols	podzols	podzols	not reported	not reported	not reported	not reported	not reported	not reported
	permafrost	presence of permafrost. Search for "permafrost" in the text	drop-down menu	C	not reported	not reported	not reported	not reported	not reported	not reported	not reported	not reported	not reported	not reported	not reported	not reported	not reported	not reported	not reported	not reported	not reported	not reported	not reported	not reported	not reported	not reported	not reported	not reported	not reported	not reported	not reported	not reported	not reported	not reported	mentioned	mentioned	mentioned	mentioned	not reported	not reported	not reported	not reported	not reported	not reported	not reported	not reported	not reported	not reported	not reported
	habitat_type	habitat types using the broad categories defined in CAVM (http://www.arcticatlas.org/maps/themes/cp/cpvg)	drop-down menu	C	other	other	other	other	other	erect-shrub tundra (shrubs >40 cm)	erect-shrub tundra (shrubs >40 cm)	erect-shrub tundra (shrubs >40 cm)	erect-shrub tundra (shrubs >40 cm)	erect-shrub tundra (shrubs >40 cm)	erect-shrub tundra (shrubs >40 cm)	erect-shrub tundra (shrubs >40 cm)	erect-shrub tundra (shrubs >40 cm)	erect-shrub tundra (shrubs >40 cm)	erect-shrub tundra (shrubs >40 cm)	erect-shrub tundra (shrubs >40 cm)	other	other	not reported	not reported	not reported	not reported	not reported	not reported	not reported	not reported	not reported	not reported	not reported	not reported	erect-shrub tundra (shrubs >40 cm)	erect-shrub tundra (shrubs >40 cm)	erect-shrub tundra (shrubs >40 cm)	erect-shrub tundra (shrubs >40 cm)	prostrate-shrub tundra (shrubs <40 cm)	prostrate-shrub tundra (shrubs <40 cm)	other	erect-shrub tundra (shrubs >40 cm)	wetland	other	other	other	other	other	other
	habitat_type_comments	if "other", please specify. If habitat is clearly described as not tundra or forest-tundra ecotone the study will be excluded (indicate exclude_population_habitat in column exclude full text in overview file)	open-ended	P	several sites: Vaygach Island - graminoid prostrate dwarf-shrub tundra; Belyi Nos Peninsula - low shrub tundra; Kolguev Island - low shrub tundra; Murmansk - forest-tundra ecotone; Naryan-Mar - forest-tundra ecotone	several sites: Vaygach Island - graminoid prostrate dwarf-shrub tundra; Belyi Nos Peninsula - low shrub tundra; Kolguev Island - low shrub tundra; Murmansk - forest-tundra ecotone; Naryan-Mar - forest-tundra ecotone	several sites: Vaygach Island - graminoid prostrate dwarf-shrub tundra; Belyi Nos Peninsula - low shrub tundra; Kolguev Island - low shrub tundra; Murmansk - forest-tundra ecotone; Naryan-Mar - forest-tundra ecotone	several sites: Vaygach Island - graminoid prostrate dwarf-shrub tundra; Belyi Nos Peninsula - low shrub tundra; Kolguev Island - low shrub tundra; Murmansk - forest-tundra ecotone; Naryan-Mar - forest-tundra ecotone	several sites: Vaygach Island - graminoid prostrate dwarf-shrub tundra; Belyi Nos Peninsula - low shrub tundra; Kolguev Island - low shrub tundra; Murmansk - forest-tundra ecotone; Naryan-Mar - forest-tundra ecotone	habitat not clearly described but mentions thickets of willow scrubs	habitat not clearly described but mentions thickets of willow scrubs	habitat not clearly described but mentions thickets of willow scrubs	habitat not clearly described but mentions thickets of willow scrubs	habitat not clearly described but mentions thickets of willow scrubs	habitat not clearly described but mentions thickets of willow scrubs	habitat not clearly described but mentions thickets of willow scrubs	habitat not clearly described but mentions thickets of willow scrubs	habitat not clearly described but mentions thickets of willow scrubs	habitat not clearly described but mentions thickets of willow scrubs	habitat not clearly described but mentions thickets of willow scrubs	W1;W2;W3;G2;G4;P1;S1;S2;B1	P1;S2:B1													riparian shrublands	riparian shrublands	riparian shrublands	riparian shrublands	tundra heath	frost heath	riparian forest	riparian tundra (willow thickets)	steppe wetland	forest-tundra ecotone	forest-tundra ecotone	forest-tundra ecotone	forest-tundra ecotone	forest-tundra ecotone	forest-tundra ecotone
additional information on study scope	management_focus	if the study is framed within a management context (i.e. management aims are mentioned or not); management status of the area, the herbivore or other parts of the ecosystem. Check for keywords in the file: "herd*", "domestic*", "hunt*", "harvest*", "manage*"	drop-down menu	C	not reported	not reported	not reported	not reported	not reported	mentioned	mentioned	mentioned	mentioned	mentioned	mentioned	mentioned	mentioned	mentioned	mentioned	mentioned	not reported	not reported	not reported	not reported	not reported	not reported	not reported	not reported	not reported	not reported	not reported	not reported	not reported	not reported	mentioned	mentioned	mentioned	mentioned	mentioned	mentioned	mentioned	mentioned	mentioned	mentioned	mentioned	mentioned	mentioned	mentioned	mentioned
	conservation_focus	if the study is framed within a conservation context (i.e. conservation aims are mentioned or not); conservation status of the area, the herbivore or other parts of the ecosystem. Search for keywords in the file: "conservation", "protect*", "reserve"	drop-down menu	C	not reported	not reported	not reported	not reported	not reported	not reported	not reported	not reported	not reported	not reported	not reported	not reported	not reported	not reported	not reported	not reported	not reported	not reported	not reported	not reported	not reported	not reported	not reported	not reported	not reported	not reported	not reported	not reported	not reported	not reported	not reported	not reported	not reported	not reported	not reported	not reported	not reported	not reported	not reported	not reported	not reported	not reported	not reported	not reported	not reported
study type	study_design	indicate if the study involved experimental manipulations (where treatment/exposure are allocated randomly to the study units), observational studies (e.g. studies using gradients or spatial contrasts; treatment/exposure is not allocated/determined by the researcher), other types (please specify; for example for studies using both an observational and an experimental approach to define their stud…	drop-down menu	C	observational	observational	observational	observational	observational	experimental	experimental	experimental	experimental	experimental	experimental	experimental	experimental	experimental	experimental	experimental	observational	observational	observational	observational	observational	observational	observational	observational	observational	observational	observational	observational	observational	observational	experimental	experimental	observational	observational	experimental	experimental	experimental	experimental	experimental	experimental	experimental	experimental	experimental	experimental	experimental
	study_design_comments	if study design is "other", please specify. We will only include primary field studies (e.g. modelling studies, greenhouse experiments will be excluded). (Indicate exclude_study_design in column exclude full text in overview file). Please add as much information here as possible, as this will be very helpful for the study validity assessment.	open-ended	C																																	shrubs divided into "buried" (under snow), "low" (0-50 cm above snow surface) and "high" (>50 cm from snow surface)	shrubs divided into "buried" (under snow), "low" (0-50 cm above snow surface) and "high" (>50 cm from snow surface)
	diversity_contrast	approach used to create or assess the difference in herbivore diversity, including: exclosures, fences that separate areas with different assemblages of herbivores, enclosures, simulated herbivory, spatial contrasts (areas with different herbivore assemblages, not experimentally manipulated), temporal contrasts (for example different species present in different seasons, outbreaks, introductions,…	drop-down menu	C	spatial contrast	spatial contrast	spatial contrast	spatial contrast	spatial contrast	exclosure	exclosure	exclosure	exclosure	exclosure	exclosure	exclosure	exclosure	exclosure	exclosure	exclosure	spatial contrast	spatial contrast	spatial contrast	spatial contrast	spatial contrast	spatial contrast	spatial contrast	spatial contrast	spatial contrast	spatial contrast	spatial contrast	spatial contrast	spatial contrast	spatial contrast	other	other	other	other	exclosure	exclosure	exclosure	exclosure	exclosure	exclosure	exclosure	exclosure	exclosure	exclosure	exclosure
	diversity_contrast_comments	if "other", please specify	open-ended	C																															shrub branches staked upright to prevent snow burial -- snow layer protects branches from winter herbivory by ptarmigan	shrub branches staked upright to prevent snow burial -- snow layer protects branches from winter herbivory by ptarmigan	"buried" stratum is inaccessible to herbivores, while "low" and "high" are accessible to ptarmigan	"buried" stratum is inaccessible to herbivores, while "low" and "high" are accessible to ptarmigan	reindeer fence	reindeer fence	reindeer fence	two types of fences (excluding ptarmigan and excluding reindeer) but results pooled	two types of fences (excluding ptarmigan and excluding reindeer) but results pooled	reindeer fences established in 1997-1998, added ptarmigan fences in 2000	reindeer fences established in 1997-1998, added ptarmigan fences in 2000	reindeer fences established in 1997-1998, added ptarmigan fences in 2000	reindeer fences established in 1997-1998, added ptarmigan fences in 2000	reindeer fences established in 1997-1998, added ptarmigan fences in 2000	reindeer fences established in 1997-1998, added ptarmigan fences in 2000
	size_selective_exclosures	if "exclosure", does the study use different exclosures that prevent access of different sized herbivores (size-selective exclosures)?	drop-down menu	C						no	no	no	no	no	no	no	no	no	no	no																			no	no	no	no	no	yes	yes	yes	yes	yes	yes
	spatial_extent	size of the study area for the study -- the polygon that encompasses all the plots measuring a particular outcome for the study. For example, an article can report multiple sites in the Arctic, but each site is reported as a separate study (i.e. the outcome is reported per site, not for the Arctic as a whole), then the spatial extent corresponds to the study area at each site. Sometimes it is dif…	drop-down menu	C	from 100x100 km to 1000x1000 km (including 1000x1000 km)	from 100x100 km to 1000x1000 km (including 1000x1000 km)	from 100x100 km to 1000x1000 km (including 1000x1000 km)	from 100x100 km to 1000x1000 km (including 1000x1000 km)	from 100x100 km to 1000x1000 km (including 1000x1000 km)	from 1x1 km to 10x10 km (including 10x10 km)	from 1x1 km to 10x10 km (including 10x10 km)	from 1x1 km to 10x10 km (including 10x10 km)	from 1x1 km to 10x10 km (including 10x10 km)	from 1x1 km to 10x10 km (including 10x10 km)	from 1x1 km to 10x10 km (including 10x10 km)	from 1x1 km to 10x10 km (including 10x10 km)	from 1x1 km to 10x10 km (including 10x10 km)	from 1x1 km to 10x10 km (including 10x10 km)	from 1x1 km to 10x10 km (including 10x10 km)	from 1x1 km to 10x10 km (including 10x10 km)	larger than 1000x1000 km	larger than 1000x1000 km	larger than 1000x1000 km	larger than 1000x1000 km	larger than 1000x1000 km	larger than 1000x1000 km	larger than 1000x1000 km	larger than 1000x1000 km	larger than 1000x1000 km	larger than 1000x1000 km	larger than 1000x1000 km	larger than 1000x1000 km	larger than 1000x1000 km	larger than 1000x1000 km	1x1 km or less	1x1 km or less	1x1 km or less	1x1 km or less	from 1x1 km to 10x10 km (including 10x10 km)	from 1x1 km to 10x10 km (including 10x10 km)	from 1x1 km to 10x10 km (including 10x10 km)	from 1x1 km to 10x10 km (including 10x10 km)	from 1x1 km to 10x10 km (including 10x10 km)	1x1 km or less	1x1 km or less	1x1 km or less	1x1 km or less	1x1 km or less	1x1 km or less
	spatial_resolution	spatial scale at which the outcome is REPORTED for each study. Some studies may for example take measurements on individual plants but report their results at the sampling plot level (5x5 m); in this case, spatial resolution would be "from 1x1 m to 10x10 m (including 10x10m)"	drop-down menu	C	up to 1x1 m (including 1x1 m)	up to 1x1 m (including 1x1 m)	up to 1x1 m (including 1x1 m)	up to 1x1 m (including 1x1 m)	up to 1x1 m (including 1x1 m)	up to 1x1 m (including 1x1 m)	up to 1x1 m (including 1x1 m)	up to 1x1 m (including 1x1 m)	up to 1x1 m (including 1x1 m)	up to 1x1 m (including 1x1 m)	up to 1x1 m (including 1x1 m)	up to 1x1 m (including 1x1 m)	up to 1x1 m (including 1x1 m)	up to 1x1 m (including 1x1 m)	up to 1x1 m (including 1x1 m)	up to 1x1 m (including 1x1 m)	larger than 1000x1000 m	larger than 1000x1000 m	larger than 1000x1000 m	larger than 1000x1000 m	larger than 1000x1000 m	larger than 1000x1000 m	larger than 1000x1000 m	larger than 1000x1000 m	larger than 1000x1000 m	larger than 1000x1000 m	larger than 1000x1000 m	larger than 1000x1000 m	larger than 1000x1000 m	larger than 1000x1000 m	up to 1x1 m (including 1x1 m)	up to 1x1 m (including 1x1 m)	up to 1x1 m (including 1x1 m)	up to 1x1 m (including 1x1 m)	up to 1x1 m (including 1x1 m)	up to 1x1 m (including 1x1 m)	up to 1x1 m (including 1x1 m)	up to 1x1 m (including 1x1 m)	up to 1x1 m (including 1x1 m)	from 1x1 m to 10x10 m (including 10x10m)	from 1x1 m to 10x10 m (including 10x10m)	from 1x1 m to 10x10 m (including 10x10m)	from 1x1 m to 10x10 m (including 10x10m)	from 1x1 m to 10x10 m (including 10x10m)	from 1x1 m to 10x10 m (including 10x10m)
	temporal_resolution	interval between measurements of the outcome, if measurements were taken only once, in regular intervals, irregular intervals or if not reported. For studies measuring before/after, before also counts as a measurement.	drop-down menu	C	once	once	once	once	once	regular	regular	regular	regular	regular	regular	regular	regular	regular	regular	regular	once	once	once	once	once	once	once	once	once	once	once	once	once	once	once	once	once	once	once	once	once	once	once	regular	regular	regular	regular	regular	regular
	sampling_frequency	frequency of measurements (once, daily or less, weekly, monthly, yearly or less often). For studies with irregular sampling intervals (e.g. weekly during the growing season for three consecutive years) report the shortest interval (in the previous example that would be weekly), or the interval relevant to the evidence point (e.g. if the study provides one value for the whole growing season, then …	drop-down menu	C	once	once	once	once	once	yearly	yearly	yearly	yearly	yearly	yearly	yearly	yearly	yearly	yearly	yearly	once	once	once	once	once	once	once	once	once	once	once	once	once	once	once	once	once	once	once	once	once	once	once	yearly	yearly	yearly	yearly	yearly	yearly
	year_start	year when the study started, measuring both the herbivores and their impacts, or "not reported". For example, in a study looking at increases in goose populations since 1986, but measuring changes in plant communities in 2003 in areas with and without geese, the start year would be 2003.	open-ended	P	2013	2013	2013	2013	2013	1997	1997	1997	1997	1997	1997	1997	1997	1997	1997	1997	2015	2015	2009	2009	2009	2009	2009	2009	2009	2009	2009	2009	2009	2009	2006	2006	2006	2006	1999	1999	1999	1999	1999	2001	2001	2001	2001	2001	2001
	year_end	year when the study finished, measuring both the the herbivores and their impacts, or "not reported". For studies spanning one year or less, start and end year will be the same	open-ended	P	2013	2013	2013	2013	2013	2002	2002	2002	2002	2002	2002	2002	2002	2002	2002	2002	2015	2015	2015	2015	2015	2015	2015	2015	2015	2015	2015	2015	2015	2015	2007	2007	2007	2007	not reported	not reported	not reported	not reported	not reported	2020	2020	2020	2020	2020	2020
exposure and comparator: herbivore diversity	herbivore_data	how is the composition of the herbivore assemblages assessed? Either quantified somehow (e.g. the study presents trapping data or pellet counts), based on other studies (provides a reference), reported by authors (e.g. the authors report the most common herbivores in the study area) or unclear	drop-down menu	C	quantified	quantified	quantified	quantified	quantified	reported by authors	reported by authors	reported by authors	reported by authors	reported by authors	reported by authors	reported by authors	reported by authors	reported by authors	reported by authors	reported by authors	quantified	quantified	quantified	quantified	quantified	quantified	quantified	quantified	quantified	quantified	quantified	quantified	quantified	quantified	reported by authors	reported by authors	reported by authors	reported by authors	reported by authors	reported by authors	reported by authors	reported by authors	reported by authors	reported by authors	reported by authors	reported by authors	reported by authors	reported by authors	reported by authors
	herbivore_data_comments	if "quantified" please specify here how	open-ended	P	presence/absence of different feeding guilds of invertebrate herbivores assessed based on damage types	presence/absence of different feeding guilds of invertebrate herbivores assessed based on damage types	presence/absence of different feeding guilds of invertebrate herbivores assessed based on damage types	presence/absence of different feeding guilds of invertebrate herbivores assessed based on damage types	presence/absence of different feeding guilds of invertebrate herbivores assessed based on damage types	mention abundance data from other sources	mention abundance data from other sources	mention abundance data from other sources	mention abundance data from other sources	mention abundance data from other sources	mention abundance data from other sources	mention abundance data from other sources	mention abundance data from other sources	mention abundance data from other sources	mention abundance data from other sources	mention abundance data from other sources	quantified by types of leaf damage found	quantified by types of leaf damage found	quantified by types of leaf damage found	quantified by types of leaf damage found	quantified by types of leaf damage found	quantified by types of leaf damage found	quantified by types of leaf damage found	quantified by types of leaf damage found	quantified by types of leaf damage found	quantified by types of leaf damage found	quantified by types of leaf damage found	quantified by types of leaf damage found	quantified by types of leaf damage found	quantified by types of leaf damage found
	herbivore_ID_higher_diversity	Species (or group) list in the areas with higher herbivore diversity. Report species names (Rangifer_tarandus) or group (small_mammals) separated by semicolons (;). If the the study does not refer to a multicellular terrestrial herbivore the study will be excluded (indicate exclude_exposure_herbivore in column exclude full text in overview file)	open-ended	P	defoliating_invertebrates; galling_invertebrates	defoliating_invertebrates; galling_invertebrates	defoliating_invertebrates; mining_invertebrates	defoliating_invertebrates; galling_invertebrates	defoliating_invertebrates; mining_invertebrates	insect_herbivores; small_mammals; Lagopus_lagopus; Rangifer_tarandus	insect_herbivores; small_mammals; Lagopus_lagopus; Rangifer_tarandus	insect_herbivores; small_mammals; Lagopus_lagopus; Rangifer_tarandus	insect_herbivores; small_mammals; Lagopus_lagopus; Rangifer_tarandus	insect_herbivores; small_mammals; Lagopus_lagopus; Rangifer_tarandus	insect_herbivores; small_mammals; Lagopus_lagopus; Rangifer_tarandus	insect_herbivores; small_mammals; Lagopus_lagopus; Rangifer_tarandus	insect_herbivores; small_mammals; Lagopus_lagopus; Rangifer_tarandus	insect_herbivores; small_mammals; Lagopus_lagopus; Rangifer_tarandus	insect_herbivores; small_mammals; Lagopus_lagopus; Rangifer_tarandus	insect_herbivores; small_mammals; Lagopus_lagopus; Rangifer_tarandus	defoliating_invertebrates; mining_invertebrates; galling_invertebrates	defoliating_invertebrates; galling_invertebrates	defoliating_invertebrates; mining_invertebrates; galling_invertebrates	defoliating_invertebrates; mining_invertebrates; galling_invertebrates	defoliating_invertebrates; mining_invertebrates; galling_invertebrates	defoliating_invertebrates; mining_invertebrates	defoliating_invertebrates; mining_invertebrates	defoliating_invertebrates; mining_invertebrates	defoliating_invertebrates	defoliating_invertebrates	defoliating_invertebrates	defoliating_invertebrates; galling_invertebrates	defoliating_invertebrates; galling_invertebrates	defoliating_invertebrates; galling_invertebrates	Lagopus_spp	Lagopus_spp	Lagopus_spp	Lagopus_spp	Rangifer_tarandus; Lagopus_lagopus; Lepus_timidus; Microtus_spp; Lemmus_lemmus	Rangifer_tarandus; Lagopus_lagopus; Lepus_timidus; Microtus_spp; Lemmus_lemmus	Rangifer_tarandus; Lagopus_lagopus; Lepus_timidus; Microtus_spp; Lemmus_lemmus	Rangifer_tarandus; Lagopus_lagopus; Lepus_timidus; Microtus_spp; Lemmus_lemmus	Rangifer_tarandus; Lagopus_lagopus; Lepus_timidus; Microtus_spp; Lemmus_lemmus	Rangifer_tarandus; Lagopus_lagopus; invertebrate_herbivores	Rangifer_tarandus; Lagopus_lagopus; invertebrate_herbivores	Lagopus_lagopus; invertebrate_herbivores	Rangifer_tarandus; Lagopus_lagopus; invertebrate_herbivores	Rangifer_tarandus; Lagopus_lagopus; invertebrate_herbivores	Lagopus_lagopus; invertebrate_herbivores
	herbivore_ID_lower_diversity	Species (or group) list in the areas with lower herbivore diversity. Report species names (Rangifer_tarandus) or group (small_mammals) separated by semicolons (;). If all herbivores are excluded, report as "zero".	open-ended	P	defoliating_invertebrates	defoliating_invertebrates	defoliating_invertebrates	defoliating_invertebrates	defoliating_invertebrates	insect_herbivores; small_mammals; Lagopus_lagopus	insect_herbivores; small_mammals; Lagopus_lagopus	insect_herbivores; small_mammals; Lagopus_lagopus	insect_herbivores; small_mammals; Lagopus_lagopus	insect_herbivores; small_mammals; Lagopus_lagopus	insect_herbivores; small_mammals; Lagopus_lagopus	insect_herbivores; small_mammals; Lagopus_lagopus	insect_herbivores; small_mammals; Lagopus_lagopus	insect_herbivores; small_mammals; Lagopus_lagopus	insect_herbivores; small_mammals; Lagopus_lagopus	insect_herbivores; small_mammals; Lagopus_lagopus	defoliating_invertebrates; galling_invertebrates	defoliating_invertebrates	defoliating_invertebrates; mining_invertebrates	defoliating_invertebrates; mining_invertebrates	defoliating_invertebrates; mining_invertebrates	defoliating_invertebrates	defoliating_invertebrates	defoliating_invertebrates	zero	zero	zero	defoliating_invertebrates	defoliating_invertebrates	defoliating_invertebrates	zero	zero	zero	zero	Lagopus_lagopus; Microtus_spp; Lemmus_lemmus	Lagopus_lagopus; Microtus_spp; Lemmus_lemmus	Lagopus_lagopus; Microtus_spp; Lemmus_lemmus	Lagopus_lagopus; Microtus_spp; Lemmus_lemmus	Lagopus_lagopus; Microtus_spp; Lemmus_lemmus	invertebrate_herbivores	Lagopus_lagopus; invertebrate_herbivores	invertebrate_herbivores	invertebrate_herbivores	Lagopus_lagopus; invertebrate_herbivores	invertebrate_herbivores
outcome: effect of herbivore diversity	measured_response_variable	what was measured in areas exposed to different herbivore assemblages? Each outcome variable will be coded as a separate study. We consider as a response variable any ecosystem function, process or property. If the the study does not report an outcome measurement the study will be excluded (indicate exclude_outcome in column exclude full text in overview file)	open-ended	P/C	foliar damage on Salix lanata	foliar damage on Salix myrtilloides	foliar damage on Betula pubescens	foliar damage woody species	foliar damage woody species	plant height	shoot length	shoot dieback	number of new shoots	number of buds per shoot	number of catkins per ramet	invertebrate herbivory index	number of leaf beetles	number of E. arcticornis	number of Phyllocolpa	number of E. mucronata	Community-weighted biomass loss	Community-weighted biomass loss	Average leaf damage for damaged leafs of Betula nana	Average leaf damage for all leafs of Betula nana	Percentage of leafs of Betula nana with damage	Average leaf damage for damaged leafs of Betula nana	Average leaf damage for all leafs of Betula nana	Percentage of leafs of Betula nana with damage	Average leaf damage for damaged leafs of Betula nana	Average leaf damage for all leafs of Betula nana	Percentage of leafs of Betula nana with damage	Average leaf damage for damaged leafs of Betula nana	Average leaf damage for all leafs of Betula nana	Percentage of leafs of Betula nana with damage	browsed buds of Salix pulchra	browsed buds of Betula nana	browsed buds of Salix alaxensis	broken new shoots of Salix alaxensis	cover of deciduous shrubs	cover of deciduous shrubs	cover of deciduous shrubs	cover of deciduous shrubs	cover of deciduous shrubs	shoot length	shoot length	shoot length	invertebrate herbivory	invertebrate herbivory	invertebrate herbivory
	measured_response_comments		open-ended	P/C	percentage of leaf area damaged or removed by invertebrate herbivores (reported in study as LA)	percentage of leaf area damaged or removed by invertebrate herbivores (reported in study as LA)	percentage of leaf area damaged or removed by invertebrate herbivores (reported in study as LA)	percentage of leaf area damaged or removed by invertebrate herbivores (reported in study as LA)	percentage of leaf area damaged or removed by invertebrate herbivores (reported in study as LA)	willow ramets	current annual shoot length of willow ramets	willow ramets	willow ramets	willow ramets	willow ramets	proportion of leaf area removed by folivorous insects; 1: 0-1%, 2=1-5%; 3=5-25% and 4=25-100%	number of leaf beetles Gonioctena spp. per willow ramet	number of sawfly galls per willow ramet	number of sawfly galls per willow ramet	number of sawfly galls per willow ramet																			Salix spp. and Betula nana; Salix includes S. lapponum, S. phylicifolia and S. glauca	Salix spp. and Betula nana; Salix includes S. lapponum, S. phylicifolia and S. glauca	Salix spp. and Betula nana; Salix includes S. lapponum, S. phylicifolia and S. glauca	Salix spp. and Betula nana; Salix includes S. lapponum, S. phylicifolia and S. glauca	Salix spp. and Betula nana; Salix includes S. lapponum, S. phylicifolia and S. glauca	average shoot length of Salix phylicifolia in 2020	average shoot length of Salix phylicifolia in 2020	average shoot length of Salix phylicifolia in 2020	insect herbivory index: 1 (0%–1%), 2 (1%–5%), 3 (6%–25%), 4 (25%–100%), or 5 (leaves totally defoliated)	insect herbivory index: 1 (0%–1%), 2 (1%–5%), 3 (6%–25%), 4 (25%–100%), or 5 (leaves totally defoliated)	insect herbivory index: 1 (0%–1%), 2 (1%–5%), 3 (6%–25%), 4 (25%–100%), or 5 (leaves totally defoliated)
	reported_units	units in which the response variable is reported; "unitless" if there is no unit	open-ended	P	%	%	%	%	%	cm	cm	cm	number of shoots	number of buds	number of catkins	index	number of individuals	number of galls	number of galls	number of galls	%	%	%	%	%	%	%	%	%	%	%	%	%	%	%	%	%	%	%	%	%	%	%	cm	cm	cm	unitless	unitless	unitless
	value_higher_diversity	value of the outcome in the higher diversity area (see herbivore_ID_higher_diversity)	open-ended	P	11.02	0.96	4.18	3.01	2.16	55.579	2.831	1.407	2.011	5.2299	1.305	3.091	0.025	0.034	0.088	0.037	1.03	0.95	13.83	1.53	11.04	10.4	1.34	13.31	13	1.38	10.59	6.3	0.94	14.42	54.6	43.5	91.385	84.872	9.012	18.023	8.43	11.919	4.36	2.608	2.608	2.22	2.102	2.102	2.1
	variability_higher_diversity	variability of the outcome in the higher diversity area (see herbivore_ID_higher_diversity)	open-ended	P	3.83	0.403	1.78	1.3	0.84	3.719	0.502	0.307	0.188	0.4121	0.655	0.237	0.036	0.022	0.031	0.094	1.47	0.94	2.42	1.16	7.13	3.97	0.68	5.25	8.1	1.56	10.74	1.31	0.37	2.71	6	6	1.282	1.641	6.686; 13.663	4.360; 31.105	8.430; 13.081	6.105; 19.477	0.291; 15.407	1.487	1.487	1.14	0.852	0.852	0.841
	value_lower_diversity	value of the outcome in the lower diversity area (see herbivore_ID_lower_diversity)	open-ended	P	1.04	0.48	0.89	0.64	0.64	64.05	3.607	1.26	2.833	5.417	4.034	2.995	0.1	0.073	0.063	0.15	0.95	0.31	10.4	1.34	13.31	13	1.38	10.59	0	0	0	13.04	2.13	14.67	0	0	5.077	12.667	40.407	50.291	53.198	69.477	74.128	2.199	2.22	2.199	1.68	2.1	1.68
	variability_lower_diversity	variability of the outcome in the lower diversity area (see herbivore_ID_lower_diversity)	open-ended	P	0.32	0.15	0.42	0.35	0.35	3.512	0.48	0.146	0.203	0.323	0.616	0.172	0.091	0.022	0.018	0.092	0.94	0.18	3.97	0.68	5.25	8.1	1.56	10.74	0	0	0	7.27	2.39	14.24	0	0	2.051	1.23	35.174; 50.291	40.988; 57.267	36.919; 75.291	45.640; 85.756	60.756; 84.593	1.577	1.14	1.577	0.885	0.841	0.885
	value_type	does the value refer to the mean, median, etc	open-ended	P	mean	mean	mean	mean	mean	mean	mean	mean	mean	mean	mean	mean	mean	mean	mean	mean	mean	mean	mean	mean	mean	mean	mean	mean	mean	mean	mean	mean	mean	mean	mean	mean	mean	mean	median	median	median	median	median	mean	mean	mean	mean	mean	mean
	variability_type	type of variability measurement (SE, confidence intervals (CI), etc)	open-ended	P	SE	SE	SE	SE	SE	SE	SE	SE	SE	SE	SE	SE	SE	SE	SE	SE	SD	SD	SD	SD	SD	SD	SD	SD	SD	SD	SD	SD	SD	SD	SE	SE	SE	SE	interquartile range	interquartile range	interquartile range	interquartile range	interquartile range	SD	SD	SD	SD	SD	SD
	sample_size_higher_diversity	number of observations in the higher diversity area (see herbivore_ID_higher_diversity)	open-ended	P	2	4	5	13	4	10	10	10	10	10	10	10	10	10	10	10	15	3	5	5	5	8	8	8	39	39	39	2	2	2	40	40	381	381	11	8	12	8	20	40	40	42	40	40	42
	sample_size_lower_diversity	number of observations in the lower diversity area (see herbivore_ID_lower_diversity)	open-ended	P	9	5	2	4	4	10	10	10	10	10	10	10	10	10	10	10	3	3	8	8	8	39	39	39	2	2	2	5	5	5	40	40	381	381	11	8	12	8	20	74	42	74	74	42	74
	effect_size	value of the comparison between areas with different diversity	open-ended	P
	effect_size_variability	variability of the comparison	open-ended	P
	effect_size_variability_type	type of variability measurement (SE, confidence intervals (CI), etc)	open-ended	P
	effect_size_direction	direction of the comparison, or unclear	drop-down menu	C
	effect_size_sample_size	number of observations for the comparison	open-ended	P
	effect_size_type	type of comparison (e.g. model estimate)	open-ended	C
	effect_size_comments	any additional comments	open-ended	C
	statistical_test	type of statistical test reported (e.g. paired t-test)	open-ended	P
	statistical_test_value	value of the test statistic	open-ended	P
	statistical_test_df	degrees of freedom of the statistic	open-ended	P
	statistical_test_p	p-value of the statistical test	open-ended	P
	outcome_comments	any additional comments	open-ended	P/C		not sure about the data extraction (Table 1) for sites with two types of damage summed across damage types, but not sure about calculation of SE…	not sure about the data extraction (Table 1) for sites with two types of damage summed across damage types, but not sure about calculation of SE…	not sure about the data extraction (Table 1) for sites with two types of damage summed across damage types, but not sure about calculation of SE…	not sure about the data extraction (Table 1) for sites with two types of damage summed across damage types, but not sure about calculation of SE…												data (all observations on all plant species) grouped per site from summary data, sample size represents the number of sites	data (all observations on all plant species) grouped per site from summary data, sample size represents the number of sites	data (all observations on betula nana) grouped per site from summary data, sample size represents the number of sites	data (all observations on betula nana) grouped per site from summary data, sample size represents the number of sites	data (all observations on betula nana) grouped per site from summary data, sample size represents the number of sites	data (all observations on betula nana) grouped per site from summary data, sample size represents the number of sites	data (all observations on betula nana) grouped per site from summary data, sample size represents the number of sites	data (all observations on betula nana) grouped per site from summary data, sample size represents the number of sites	data (all observations on betula nana) grouped per site from summary data, sample size represents the number of sites	data (all observations on betula nana) grouped per site from summary data, sample size represents the number of sites	data (all observations on betula nana) grouped per site from summary data, sample size represents the number of sites	data (all observations on betula nana) grouped per site from summary data, sample size represents the number of sites	data (all observations on betula nana) grouped per site from summary data, sample size represents the number of sites	data (all observations on betula nana) grouped per site from summary data, sample size represents the number of sites	Table 1. Variability actually reported as zero	Table 1. Variability actually reported as zero	using here data from "buried" and "low" (but there is also "high", also exposed to herbivores, but less intensively browsed)	using here data from "buried" and "low" (but there is also "high", also exposed to herbivores, but less intensively browsed)	other analyses are done using the %cover of deciduous shrubs as predictor, not the experimental treatments, so we cannot extract much information from those :(	other analyses are done using the %cover of deciduous shrubs as predictor, not the experimental treatments, so we cannot extract much information from those :(	other analyses are done using the %cover of deciduous shrubs as predictor, not the experimental treatments, so we cannot extract much information from those :(	other analyses are done using the %cover of deciduous shrubs as predictor, not the experimental treatments, so we cannot extract much information from those :(	other analyses are done using the %cover of deciduous shrubs as predictor, not the experimental treatments, so we cannot extract much information from those :(	Data obtained from raw data, available on Dryad :)	Data obtained from raw data, available on Dryad :)	Data obtained from raw data, available on Dryad :)	Data obtained from raw data, available on Dryad :)	Data obtained from raw data, available on Dryad :)	Data obtained from raw data, available on Dryad :)
	more_data	is there data available in the paper that is not extractable in its current form? yes/no. If yes, any further actions to obtain the data?	open-ended	C	measures of foliar damage are reported as well as the proportion of leaves damaged by insects (DL); only values for LA are reported here	measures of foliar damage are reported as well as the proportion of leaves damaged by insects (DL); only values for LA are reported here	measures of foliar damage are reported as well as the proportion of leaves damaged by insects (DL); only values for LA are reported here	measures of foliar damage are reported as well as the proportion of leaves damaged by insects (DL); only values for LA are reported here	measures of foliar damage are reported as well as the proportion of leaves damaged by insects (DL); only values for LA are reported here												no	no	no	no	no	no	no	no	no	no	no	no	no	no
comments	comment	Any additional comments. Please indicate aspects that might be relevant for the assessment of the study. Indicate if the study is potentially redundant (and ideally, mention studies where there might be some overlap), additional exposures (for example if the study assessed the effects of other variables on ecosystem responses, such as warming or fertilization)	open-ended	C	COORDINATES: observational study using several tundra and forest-tundra sites, each qith different "herbivore diversity". Site coordinates reported here are the centroid (eyeballed from map). Original coordinates are reported in Table 1 (sites Vaygach Island, Belyi Nos Peninsula, Kolguev Island, Murmansk, Naryan-Mar). ELEVATION is calculated as the average of the five sites. SPATIAL_EXTENT roughl…	COORDINATES: observational study using several tundra and forest-tundra sites, each qith different "herbivore diversity". Site coordinates reported here are the centroid (eyeballed from map). Original coordinates are reported in Table 1 (sites Vaygach Island, Belyi Nos Peninsula, Kolguev Island, Murmansk, Naryan-Mar). ELEVATION is calculated as the average of the five sites. SPATIAL_EXTENT roughl…	COORDINATES: observational study using several tundra and forest-tundra sites, each qith different "herbivore diversity". Site coordinates reported here are the centroid (eyeballed from map). Original coordinates are reported in Table 1 (sites Vaygach Island, Belyi Nos Peninsula, Kolguev Island, Murmansk, Naryan-Mar). ELEVATION is calculated as the average of the five sites. SPATIAL_EXTENT roughl…	COORDINATES: observational study using several tundra and forest-tundra sites, each qith different "herbivore diversity". Site coordinates reported here are the centroid (eyeballed from map). Original coordinates are reported in Table 1 (sites Vaygach Island, Belyi Nos Peninsula, Kolguev Island, Murmansk, Naryan-Mar). ELEVATION is calculated as the average of the five sites. SPATIAL_EXTENT roughl…	COORDINATES: observational study using several tundra and forest-tundra sites, each qith different "herbivore diversity". Site coordinates reported here are the centroid (eyeballed from map). Original coordinates are reported in Table 1 (sites Vaygach Island, Belyi Nos Peninsula, Kolguev Island, Murmansk, Naryan-Mar). ELEVATION is calculated as the average of the five sites. SPATIAL_EXTENT roughl…	here I extract values for “Old, fenced” (black triangles; this is our “lower_diversity” level) and “Old, open to reindeer” (open triangles; this is our “higher_diversity” level); we are not interested in the “Rejuvenated” plants because they received additional manipulations. Finally, we are only interested in year 2002 (last measurement).	here I extract values for “Old, fenced” (black triangles; this is our “lower_diversity” level) and “Old, open to reindeer” (open triangles; this is our “higher_diversity” level); we are not interested in the “Rejuvenated” plants because they received additional manipulations. Finally, we are only interested in year 2002 (last measurement).	here I extract values for “Old, fenced” (black triangles; this is our “lower_diversity” level) and “Old, open to reindeer” (open triangles; this is our “higher_diversity” level); we are not interested in the “Rejuvenated” plants because they received additional manipulations. Data for 2001 (last measurement).	here I extract values for “Old, fenced” (black triangles; this is our “lower_diversity” level) and “Old, open to reindeer” (open triangles; this is our “higher_diversity” level); we are not interested in the “Rejuvenated” plants because they received additional manipulations. Data for 2001 (last measurement).	here I extract values for “Old, fenced” (black triangles; this is our “lower_diversity” level) and “Old, open to reindeer” (open triangles; this is our “higher_diversity” level); we are not interested in the “Rejuvenated” plants because they received additional manipulations. Data for 2002 (last measurement).	here I extract values for “Old, fenced” (black triangles; this is our “lower_diversity” level) and “Old, open to reindeer” (open triangles; this is our “higher_diversity” level); we are not interested in the “Rejuvenated” plants because they received additional manipulations. Data for 2002 (last measurement).	here I extract values for “Old, fenced” (black triangles; this is our “lower_diversity” level) and “Old, open to reindeer” (open triangles; this is our “higher_diversity” level); we are not interested in the “Rejuvenated” plants because they received additional manipulations. Data for 2002 (last measurement).	here I extract values for “Old, fenced” (black triangles; this is our “lower_diversity” level) and “Old, open to reindeer” (open triangles; this is our “higher_diversity” level); we are not interested in the “Rejuvenated” plants because they received additional manipulations. Data for 2002 (last measurement).	here I extract values for “Old, fenced” (black triangles; this is our “lower_diversity” level) and “Old, open to reindeer” (open triangles; this is our “higher_diversity” level); we are not interested in the “Rejuvenated” plants because they received additional manipulations. Data for 2002 (last measurement).	here I extract values for “Old, fenced” (black triangles; this is our “lower_diversity” level) and “Old, open to reindeer” (open triangles; this is our “higher_diversity” level); we are not interested in the “Rejuvenated” plants because they received additional manipulations. Data for 2002 (last measurement).	here I extract values for “Old, fenced” (black triangles; this is our “lower_diversity” level) and “Old, open to reindeer” (open triangles; this is our “higher_diversity” level); we are not interested in the “Rejuvenated” plants because they received additional manipulations. Data for 2002 (last measurement).															snow burial as protection of herbivores	snow burial as protection of herbivores	snow burial as protection of herbivores	snow burial as protection of herbivores	unclear what the fences are excluding! other mammalian herbivores mentioned are Alces_alces (ocasionally migrating through), Lepus_timidus and microtine rodents (Myodes_spp and Lemmus_lemmus). They do not state that fences exclude ALL herbivores so I assume that the low_diversity still allows small mammals in					study site has the same coordinates as ID=32, and the experimental design is very similar to the one described for two of the habitats in ID=15 (15_d and 15_e) but elevation reported does not match.	study site has the same coordinates as ID=32, and the experimental design is very similar to the one described for two of the habitats in ID=15 (15_d and 15_e) but elevation reported does not match.	study site has the same coordinates as ID=32, and the experimental design is very similar to the one described for two of the habitats in ID=15 (15_d and 15_e) but elevation reported does not match.	study site has the same coordinates as ID=32, and the experimental design is very similar to the one described for two of the habitats in ID=15 (15_d and 15_e) but elevation reported does not match.	study site has the same coordinates as ID=32, and the experimental design is very similar to the one described for two of the habitats in ID=15 (15_d and 15_e) but elevation reported does not match.	study site has the same coordinates as ID=32, and the experimental design is very similar to the one described for two of the habitats in ID=15 (15_d and 15_e) but elevation reported does not match.
variables to extract from layers	elevation_DEM	elevation (m a.s.l.) extracted from digital elevation model [1]	open-ended	D	1	1	1	1	1	540	540	540	540	540	540	540	540	540	540	540	NA	NA	NA	NA	NA	NA	NA	NA	NA	NA	NA	NA	NA	NA	730	730	730	730	504	504	504	504	504	560	560	560	560	560	560
	distance_to_treeline	Distance (km) to southern border of arctic subzone E from [2]	open-ended	D	107.904	107.904	107.904	107.904	107.904	294.294	294.294	294.294	294.294	294.294	294.294	294.294	294.294	294.294	294.294	294.294	NA	NA	NA	NA	NA	NA	NA	NA	NA	NA	NA	NA	NA	NA	69.9024	69.9024	69.9024	69.9024	282.533	282.533	282.533	282.533	282.533	294.311	294.311	294.311	294.311	294.311	294.311
	temperature	temperature related variable(s) extracted from WorldClim [3]	open-ended	D	8.23333	8.23333	8.23333	8.23333	8.23333	9.56667	9.56667	9.56667	9.56667	9.56667	9.56667	9.56667	9.56667	9.56667	9.56667	9.56667	NA	NA	NA	NA	NA	NA	NA	NA	NA	NA	NA	NA	NA	NA	8.83333	8.83333	8.83333	8.83333	9.96667	9.96667	9.96667	9.96667	9.96667	9.46667	9.46667	9.46667	9.46667	9.46667	9.46667
	precipitation	precipitation related variable(s) extracted from WorldClim [3]	open-ended	D	409	409	409	409	409	479	479	479	479	479	479	479	479	479	479	479	NA	NA	NA	NA	NA	NA	NA	NA	NA	NA	NA	NA	NA	NA	237	237	237	237	476	476	476	476	476	482	482	482	482	482	482
	growing_season	Duration of growing season (days), according to [4]	open-ended	D	120.454	120.454	120.454	120.454	120.454	103.268	103.268	103.268	103.268	103.268	103.268	103.268	103.268	103.268	103.268	103.268	NA	NA	NA	NA	NA	NA	NA	NA	NA	NA	NA	NA	NA	NA	91.9669	91.9669	91.9669	91.9669	103.268	103.268	103.268	103.268	103.268	103.268	103.268	103.268	103.268	103.268	103.268
	distance_from_coast	Distance in km, extracted from [5]	open-ended	D	2.48775	2.48775	2.48775	2.48775	2.48775	57.4321	57.4321	57.4321	57.4321	57.4321	57.4321	57.4321	57.4321	57.4321	57.4321	57.4321	NA	NA	NA	NA	NA	NA	NA	NA	NA	NA	NA	NA	NA	NA	191.823	191.823	191.823	191.823	36.327	36.327	36.327	36.327	36.327	56.7902	56.7902	56.7902	56.7902	56.7902	56.7902
	bioclimatic_zone	bioclimatic zone A to E, other, according to [2]	drop-down menu	D	D	D	D	D	D	non-arctic (subarctic)	non-arctic (subarctic)	non-arctic (subarctic)	non-arctic (subarctic)	non-arctic (subarctic)	non-arctic (subarctic)	non-arctic (subarctic)	non-arctic (subarctic)	non-arctic (subarctic)	non-arctic (subarctic)	non-arctic (subarctic)	NA	NA	NA	NA	NA	NA	NA	NA	NA	NA	NA	NA	NA	NA	D	D	D	D	non-arctic (subarctic)	non-arctic (subarctic)	non-arctic (subarctic)	non-arctic (subarctic)	non-arctic (subarctic)	non-arctic (subarctic)	non-arctic (subarctic)	non-arctic (subarctic)	non-arctic (subarctic)	non-arctic (subarctic)	non-arctic (subarctic)
	soil_type_D	soil type according to [6]	drop-down menu	D	Leptosols	Leptosols	Leptosols	Leptosols	Leptosols	NA	NA	NA	NA	NA	NA	NA	NA	NA	NA	NA	NA	NA	NA	NA	NA	NA	NA	NA	NA	NA	NA	NA	NA	NA	Cryosols	Cryosols	Cryosols	Cryosols	Podzols	Podzols	Podzols	Podzols	Podzols	Leptosols	Leptosols	Leptosols	Leptosols	Leptosols	Leptosols
	productivity	value of NDVI (vegetation greenness), according to [4]	open-ended	D	74.3687	74.3687	74.3687	74.3687	74.3687	59.5849	59.5849	59.5849	59.5849	59.5849	59.5849	59.5849	59.5849	59.5849	59.5849	59.5849	NA	NA	NA	NA	NA	NA	NA	NA	NA	NA	NA	NA	NA	NA	35.0838	35.0838	35.0838	35.0838	59.5849	59.5849	59.5849	59.5849	59.5849	59.5849	59.5849	59.5849	59.5849	59.5849	59.5849
	recent_warming	extent of recent warming according to [8]	open-ended	D	1.6781	1.6781	1.6781	1.6781	1.6781	1.6083	1.6083	1.6083	1.6083	1.6083	1.6083	1.6083	1.6083	1.6083	1.6083	1.6083	NA	NA	NA	NA	NA	NA	NA	NA	NA	NA	NA	NA	NA	NA	1.8794	1.8794	1.8794	1.8794	1.6083	1.6083	1.6083	1.6083	1.6083	1.6083	1.6083	1.6083	1.6083	1.6083	1.6083
	recent_greening	extent of recent greening according to [4]	open-ended	D	-0.0492957	-0.0492957	-0.0492957	-0.0492957	-0.0492957	0.0751742	0.0751742	0.0751742	0.0751742	0.0751742	0.0751742	0.0751742	0.0751742	0.0751742	0.0751742	0.0751742	NA	NA	NA	NA	NA	NA	NA	NA	NA	NA	NA	NA	NA	NA	-0.154098	-0.154098	-0.154098	-0.154098	0.0751742	0.0751742	0.0751742	0.0751742	0.0751742	0.0751742	0.0751742	0.0751742	0.0751742	0.0751742	0.0751742
	extent_of_recent_change	extent of recent change in growing season length according to [4]	open-ended	D	0.081182	0.081182	0.081182	0.081182	0.081182	-0.0236004	-0.0236004	-0.0236004	-0.0236004	-0.0236004	-0.0236004	-0.0236004	-0.0236004	-0.0236004	-0.0236004	-0.0236004	NA	NA	NA	NA	NA	NA	NA	NA	NA	NA	NA	NA	NA	NA	-0.396313	-0.396313	-0.396313	-0.396313	-0.0236004	-0.0236004	-0.0236004	-0.0236004	-0.0236004	-0.0236004	-0.0236004	-0.0236004	-0.0236004	-0.0236004	-0.0236004
	habitat_type_D	habitat types, according to [2]	drop-down menu	D	Erect dwarf-shrub tundra	Erect dwarf-shrub tundra	Erect dwarf-shrub tundra	Erect dwarf-shrub tundra	Erect dwarf-shrub tundra	NA	NA	NA	NA	NA	NA	NA	NA	NA	NA	NA	NA	NA	NA	NA	NA	NA	NA	NA	NA	NA	NA	NA	NA	NA	Tussock-sedge, dwarf-shrub, moss tundra	Tussock-sedge, dwarf-shrub, moss tundra	Tussock-sedge, dwarf-shrub, moss tundra	Tussock-sedge, dwarf-shrub, moss tundra	NA	NA	NA	NA	NA	NA	NA	NA	NA	NA	NA
	permafrost_D	presence of permafrost according to [10]	extracted	D	16	16	16	16	16	6	6	6	6	6	6	6	6	6	6	6	NA	NA	NA	NA	NA	NA	NA	NA	NA	NA	NA	NA	NA	NA	15	15	15	15	6	6	6	6	6	6	6	6	6	6	6
study validity assessment	bias_risk_criterion1	biases due to uncontrolled confounding variables that influence both the herbivore diversity levels and the response variable	drop-down menu	C	medium_risk	medium_risk	medium_risk	medium_risk	medium_risk	low_risk	low_risk	low_risk	low_risk	low_risk	low_risk	low_risk	low_risk	low_risk	low_risk	low_risk	high_risk	high_risk	high_risk	high_risk	high_risk	high_risk	high_risk	high_risk	high_risk	high_risk	high_risk	high_risk	high_risk	high_risk	low_risk	low_risk	low_risk	low_risk	medium_risk	medium_risk	medium_risk	medium_risk	medium_risk	low_risk	low_risk	low_risk	low_risk	low_risk	low_risk
	bias_risk_criterion2	biases arising from systematic differences in the selection of areas into the study or analyses after treatment	drop-down menu	C	low_risk	low_risk	low_risk	low_risk	low_risk	medium_risk	medium_risk	medium_risk	medium_risk	medium_risk	medium_risk	medium_risk	medium_risk	medium_risk	medium_risk	medium_risk	high_risk	high_risk	high_risk	high_risk	high_risk	high_risk	high_risk	high_risk	high_risk	high_risk	high_risk	high_risk	high_risk	high_risk	medium_risk	medium_risk	medium_risk	medium_risk	low_risk	low_risk	low_risk	low_risk	low_risk	medium_risk	medium_risk	medium_risk	medium_risk	medium_risk	medium_risk
	bias_risk_criterion3or4	biases arising from misclassification or measurement of contrasts of herbivore diversity (observational studies) or treatments (experimental studies)	drop-down menu	C	low_risk	low_risk	low_risk	low_risk	low_risk	low_risk	low_risk	low_risk	low_risk	low_risk	low_risk	low_risk	low_risk	low_risk	low_risk	low_risk	low_risk	low_risk	low_risk	low_risk	low_risk	low_risk	low_risk	low_risk	low_risk	low_risk	low_risk	low_risk	low_risk	low_risk	low_risk	low_risk	medium_risk	medium_risk	high_risk	high_risk	high_risk	high_risk	high_risk	low_risk	low_risk	low_risk	low_risk	low_risk	low_risk
	bias_risk_criterion5	biases arising from systematic differences in measurements of outcomes	drop-down menu	C	medium_risk	medium_risk	medium_risk	medium_risk	medium_risk	medium_risk	medium_risk	medium_risk	medium_risk	medium_risk	medium_risk	medium_risk	medium_risk	medium_risk	medium_risk	medium_risk	low_risk	low_risk	low_risk	low_risk	low_risk	low_risk	low_risk	low_risk	low_risk	low_risk	low_risk	low_risk	low_risk	low_risk	medium_risk	medium_risk	medium_risk	medium_risk	low_risk	low_risk	low_risk	low_risk	low_risk	low_risk	low_risk	low_risk	low_risk	low_risk	low_risk
	bias_risk_criterion6	biases in reporting of study findings	drop-down menu	C	low_risk	low_risk	low_risk	low_risk	low_risk	low_risk	low_risk	low_risk	low_risk	low_risk	low_risk	low_risk	low_risk	low_risk	low_risk	low_risk	low_risk	low_risk	low_risk	low_risk	low_risk	low_risk	low_risk	low_risk	low_risk	low_risk	low_risk	low_risk	low_risk	low_risk	low_risk	low_risk	low_risk	low_risk	low_risk	low_risk	low_risk	low_risk	low_risk	low_risk	low_risk	low_risk	low_risk	low_risk	low_risk
	bias_risk_criterion7	biases due to error in applied statistical methods	drop-down menu	C	low_risk	low_risk	low_risk	low_risk	low_risk	medium_risk	medium_risk	medium_risk	medium_risk	medium_risk	medium_risk	medium_risk	medium_risk	medium_risk	medium_risk	medium_risk	low_risk	low_risk	low_risk	low_risk	low_risk	low_risk	low_risk	low_risk	low_risk	low_risk	low_risk	low_risk	low_risk	low_risk	medium_risk	medium_risk	medium_risk	medium_risk	high_risk	high_risk	high_risk	high_risk	high_risk	low_risk	low_risk	low_risk	low_risk	low_risk	low_risk
	overall_criterion	Overall low risk of bias: a study is considered to have low risk of bias for all assessed risk-of-bias criteria for the findings; Overall medium risk of bias: a study is considered to have medium risk of bias in at least one risk-of-bias criterion, but not to have high risk of bias for any risk-of-bias-criteria for the findings; Overall high risk of bias: a study is considered to have high risk o…	drop-down menu	C	Overall medium risk of bias	Overall medium risk of bias	Overall medium risk of bias	Overall medium risk of bias	Overall medium risk of bias	Overall medium risk of bias	Overall medium risk of bias	Overall medium risk of bias	Overall medium risk of bias	Overall medium risk of bias	Overall medium risk of bias	Overall medium risk of bias	Overall medium risk of bias	Overall medium risk of bias	Overall medium risk of bias	Overall medium risk of bias	Overall high risk of bias	Overall high risk of bias	Overall high risk of bias	Overall high risk of bias	Overall high risk of bias	Overall high risk of bias	Overall high risk of bias	Overall high risk of bias	Overall high risk of bias	Overall high risk of bias	Overall high risk of bias	Overall high risk of bias	Overall high risk of bias	Overall high risk of bias	Overall medium risk of bias	Overall medium risk of bias	Overall medium risk of bias	Overall medium risk of bias	Overall high risk of bias	Overall high risk of bias	Overall high risk of bias	Overall high risk of bias	Overall high risk of bias	Overall medium risk of bias	Overall medium risk of bias	Overall medium risk of bias	Overall medium risk of bias	Overall medium risk of bias	Overall medium risk of bias
	bias_risk_comments	please indicate any relevant comments; if there were confounding variables please report them here	open-ended	C	CRITERION 1: medium risk because of study design using different sites with different habitats and overall conditions that can affect the composition of herbivore assemblages and the intensity of herbivory (outcome) but the main potential confounding variables (habitat, average temperature, precipitation) are reported in the study. CRITERION 5 medium risk because it is unclear if researcher was a…	CRITERION 1: medium risk because of study design using different sites with different habitats and overall conditions that can affect the composition of herbivore assemblages and the intensity of herbivory (outcome) but the main potential confounding variables (habitat, average temperature, precipitation) are reported in the study. CRITERION 5 medium risk because it is unclear if researcher was a…	CRITERION 1: medium risk because of study design using different sites with different habitats and overall conditions that can affect the composition of herbivore assemblages and the intensity of herbivory (outcome) but the main potential confounding variables (habitat, average temperature, precipitation) are reported in the study. CRITERION 5 medium risk because it is unclear if researcher was a…	CRITERION 1: medium risk because of study design using different sites with different habitats and overall conditions that can affect the composition of herbivore assemblages and the intensity of herbivory (outcome) but the main potential confounding variables (habitat, average temperature, precipitation) are reported in the study. CRITERION 5 medium risk because it is unclear if researcher was a…	CRITERION 1: medium risk because of study design using different sites with different habitats and overall conditions that can affect the composition of herbivore assemblages and the intensity of herbivory (outcome) but the main potential confounding variables (habitat, average temperature, precipitation) are reported in the study. CRITERION 5 medium risk because it is unclear if researcher was a…	CRITERION 2 medium risk because it is unclear how they selected the sites and blocks within the sites. Within blocks they selected their willow ramets randomly. CRITERION 5 medium risk because it is unclear if researcher was aware of research question. CRITERION 7 medium risk because it is unclear if researcher was aware of levels of herbivore diversity in the different treatments.	CRITERION 2 medium risk because it is unclear how they selected the sites and blocks within the sites. Within blocks they selected their willow ramets randomly. CRITERION 5 medium risk because it is unclear if researcher was aware of research question. CRITERION 7 medium risk because it is unclear if researcher was aware of levels of herbivore diversity in the different treatments.	CRITERION 2 medium risk because it is unclear how they selected the sites and blocks within the sites. Within blocks they selected their willow ramets randomly. CRITERION 5 medium risk because it is unclear if researcher was aware of research question. CRITERION 7 medium risk because it is unclear if researcher was aware of levels of herbivore diversity in the different treatments.	CRITERION 2 medium risk because it is unclear how they selected the sites and blocks within the sites. Within blocks they selected their willow ramets randomly. CRITERION 5 medium risk because it is unclear if researcher was aware of research question. CRITERION 7 medium risk because it is unclear if researcher was aware of levels of herbivore diversity in the different treatments.	CRITERION 2 medium risk because it is unclear how they selected the sites and blocks within the sites. Within blocks they selected their willow ramets randomly. CRITERION 5 medium risk because it is unclear if researcher was aware of research question. CRITERION 7 medium risk because it is unclear if researcher was aware of levels of herbivore diversity in the different treatments.	CRITERION 2 medium risk because it is unclear how they selected the sites and blocks within the sites. Within blocks they selected their willow ramets randomly. CRITERION 5 medium risk because it is unclear if researcher was aware of research question. CRITERION 7 medium risk because it is unclear if researcher was aware of levels of herbivore diversity in the different treatments.	CRITERION 2 medium risk because it is unclear how they selected the sites and blocks within the sites. Within blocks they selected their willow ramets randomly. CRITERION 5 medium risk because it is unclear if researcher was aware of research question. CRITERION 7 medium risk because it is unclear if researcher was aware of levels of herbivore diversity in the different treatments.	CRITERION 2 medium risk because it is unclear how they selected the sites and blocks within the sites. Within blocks they selected their willow ramets randomly. CRITERION 5 medium risk because it is unclear if researcher was aware of research question. CRITERION 7 medium risk because it is unclear if researcher was aware of levels of herbivore diversity in the different treatments.	CRITERION 2 medium risk because it is unclear how they selected the sites and blocks within the sites. Within blocks they selected their willow ramets randomly. CRITERION 5 medium risk because it is unclear if researcher was aware of research question. CRITERION 7 medium risk because it is unclear if researcher was aware of levels of herbivore diversity in the different treatments.	CRITERION 2 medium risk because it is unclear how they selected the sites and blocks within the sites. Within blocks they selected their willow ramets randomly. CRITERION 5 medium risk because it is unclear if researcher was aware of research question. CRITERION 7 medium risk because it is unclear if researcher was aware of levels of herbivore diversity in the different treatments.	CRITERION 2 medium risk because it is unclear how they selected the sites and blocks within the sites. Within blocks they selected their willow ramets randomly. CRITERION 5 medium risk because it is unclear if researcher was aware of research question. CRITERION 7 medium risk because it is unclear if researcher was aware of levels of herbivore diversity in the different treatments.	this is essentially a comparison between study sites with varying herbivore diversities, which creates the potential for many confounding factors	this is essentially a comparison between study sites with varying herbivore diversities, which creates the potential for many confounding factors	this is essentially a comparison between study sites with varying herbivore diversities, which creates the potential for many confounding factors	this is essentially a comparison between study sites with varying herbivore diversities, which creates the potential for many confounding factors	this is essentially a comparison between study sites with varying herbivore diversities, which creates the potential for many confounding factors	this is essentially a comparison between study sites with varying herbivore diversities, which creates the potential for many confounding factors	this is essentially a comparison between study sites with varying herbivore diversities, which creates the potential for many confounding factors	this is essentially a comparison between study sites with varying herbivore diversities, which creates the potential for many confounding factors	this is essentially a comparison between study sites with varying herbivore diversities, which creates the potential for many confounding factors	this is essentially a comparison between study sites with varying herbivore diversities, which creates the potential for many confounding factors	this is essentially a comparison between study sites with varying herbivore diversities, which creates the potential for many confounding factors	this is essentially a comparison between study sites with varying herbivore diversities, which creates the potential for many confounding factors	this is essentially a comparison between study sites with varying herbivore diversities, which creates the potential for many confounding factors	this is essentially a comparison between study sites with varying herbivore diversities, which creates the potential for many confounding factors	the experimental manipulation (snow cover as protection of herbivores) could be also affecting other properties of the plants that influence the amount of herbivory (% of buds removed, e.g. because of different amount of buds above/below snow) --> marked this as medium_risk in CRITERION 5 (in principle no confounding variables for herbivore diversity levels). CRITERION 2 medium risk because it is…	the experimental manipulation (snow cover as protection of herbivores) could be also affecting other properties of the plants that influence the amount of herbivory (% of buds removed, e.g. because of different amount of buds above/below snow) --> marked this as medium_risk in CRITERION 5 (in principle no confounding variables for herbivore diversity levels). CRITERION 2 medium risk because it is…	snow cover as protection of herbivores could be also affecting other properties of the plants that influence the amount of herbivory (% of buds removed, e.g. because of different amount of buds above/below snow) --> marked this as medium_risk in CRITERION 5 (in principle no confounding variables for herbivore diversity levels). CRITERION 2 medium risk because it is unclear how the shrub patches w…	snow cover as protection of herbivores could be also affecting other properties of the plants that influence the amount of herbivory (% of buds removed, e.g. because of different amount of buds above/below snow) --> marked this as medium_risk in CRITERION 5 (in principle no confounding variables for herbivore diversity levels). CRITERION 2 medium risk because it is unclear how the shrub patches w…	CRITERION 1 unclear what the fences are excluding and whether other herbivores are having an influence; CRITERION 4 high risk because it is unclear whether there were alterations in the application of the treatments (e.g. for some habitats fences excluding different herbivores are pooled together) and it is unclear if the uneven application of treatments was considered in the analyses. CRITERION …	CRITERION 1 unclear what the fences are excluding and whether other herbivores are having an influence; CRITERION 4 high risk because it is unclear whether there were alterations in the application of the treatments (e.g. for some habitats fences excluding different herbivores are pooled together) and it is unclear if the uneven application of treatments was considered in the analyses. CRITERION …	CRITERION 1 unclear what the fences are excluding and whether other herbivores are having an influence; CRITERION 4 high risk because it is unclear whether there were alterations in the application of the treatments (e.g. for some habitats fences excluding different herbivores are pooled together) and it is unclear if the uneven application of treatments was considered in the analyses. CRITERION …	CRITERION 1 unclear what the fences are excluding and whether other herbivores are having an influence; CRITERION 4 high risk because it is unclear whether there were alterations in the application of the treatments (e.g. for some habitats fences excluding different herbivores are pooled together) and it is unclear if the uneven application of treatments was considered in the analyses. CRITERION …	CRITERION 1 unclear what the fences are excluding and whether other herbivores are having an influence; CRITERION 4 high risk because it is unclear whether there were alterations in the application of the treatments (e.g. for some habitats fences excluding different herbivores are pooled together) and it is unclear if the uneven application of treatments was considered in the analyses. CRITERION …	CRITERION 2 medium risk because there is no mention of randomization for block or willow genet selection. CRITERION 7 is low risk here because data were extracted from the raw dataset, so no data processing was made	CRITERION 2 medium risk because there is no mention of randomization for block or willow genet selection. CRITERION 7 is low risk here because data were extracted from the raw dataset, so no data processing was made	CRITERION 2 medium risk because there is no mention of randomization for block or willow genet selection. CRITERION 7 is low risk here because data were extracted from the raw dataset, so no data processing was made	CRITERION 2 medium risk because there is no mention of randomization for block or willow genet selection. CRITERION 7 is low risk here because data were extracted from the raw dataset, so no data processing was made	CRITERION 2 medium risk because there is no mention of randomization for block or willow genet selection. CRITERION 7 is low risk here because data were extracted from the raw dataset, so no data processing was made	CRITERION 2 medium risk because there is no mention of randomization for block or willow genet selection. CRITERION 7 is low risk here because data were extracted from the raw dataset, so no data processing was made
study validity assessment (repeatability)	bias_risk_criterion1_2	biases due to uncontrolled confounding variables that influence both the herbivore diversity levels and the response variable	drop-down menu	C
	bias_risk_criterion2_2	biases arising from systematic differences in the selection of areas into the study or analyses after treatment	drop-down menu	C
	bias_risk_criterion3or4_2	biases arising from misclassification or measurement of contrasts of herbivore diversity (observational studies) or treatments (experimental studies)	drop-down menu	C
	bias_risk_criterion5_2	biases arising from systematic differences in measurements of outcomes	drop-down menu	C
	bias_risk_criterion6_2	biases in reporting of study findings	drop-down menu	C
	bias_risk_criterion7_2	biases due to error in applied statistical methods	drop-down menu	C
	overall_criterion_2	Overall low risk of bias: a study is considered to have low risk of bias for all assessed risk-of-bias criteria for the findings; Overall medium risk of bias: a study is considered to have medium risk of bias in at least one risk-of-bias criterion, but not to have high risk of bias for any risk-of-bias-criteria for the findings; Overall high risk of bias: a study is considered to have high risk o…	open-ended	C
quantitative synthesis	quantitative_synthesis	whether the study was included or not in the quantitative synthesis (meta-analysis) and why	drop-down menu	C	no diversity contrast	no diversity contrast	no diversity contrast	no diversity contrast	no diversity contrast	no diversity contrast	no diversity contrast	no diversity contrast	no diversity contrast	no diversity contrast	no diversity contrast	no diversity contrast	no diversity contrast	no diversity contrast	no diversity contrast	no diversity contrast	no diversity contrast	no diversity contrast	no diversity contrast	no diversity contrast	no diversity contrast	no diversity contrast	no diversity contrast	no diversity contrast	included (5 articles)	included (5 articles)	included (5 articles)	no diversity contrast	no diversity contrast	no diversity contrast	included (5 articles)	included (5 articles)	included (5 articles)	included (5 articles)	no diversity contrast	no diversity contrast	no diversity contrast	no diversity contrast	no diversity contrast	included (10 articles)	no diversity contrast	included (10 articles)	included (5 articles)	no diversity contrast	included (5 articles)
reviewer	coding_person	person who extracted information from the study	open-ended	C	Isabel C. Barrio	Isabel C. Barrio	Isabel C. Barrio	Isabel C. Barrio	Isabel C. Barrio	Isabel C. Barrio	Isabel C. Barrio	Isabel C. Barrio	Isabel C. Barrio	Isabel C. Barrio	Isabel C. Barrio	Isabel C. Barrio	Isabel C. Barrio	Isabel C. Barrio	Isabel C. Barrio	Isabel C. Barrio	Thomas K. Lameris	Thomas K. Lameris	Thomas K. Lameris	Thomas K. Lameris	Thomas K. Lameris	Thomas K. Lameris	Thomas K. Lameris	Thomas K. Lameris	Thomas K. Lameris	Thomas K. Lameris	Thomas K. Lameris	Thomas K. Lameris	Thomas K. Lameris	Thomas K. Lameris	Isabel C. Barrio	Isabel C. Barrio	Isabel C. Barrio	Isabel C. Barrio	Isabel C. Barrio	Isabel C. Barrio	Isabel C. Barrio	Isabel C. Barrio	Isabel C. Barrio	Isabel C. Barrio	Isabel C. Barrio	Isabel C. Barrio	Isabel C. Barrio	Isabel C. Barrio	Isabel C. Barrio
	editing_person	if information was updated/edited in the coding database (info differs from the original coding template from the coding person)	open-ended	C
[truncated: 3,668 more columns]

## Sheet: herbivores
original.value	new.value	type	herb.gr	herb.fct.gr	comments
Aculus_tetanothrix	Aculus_tetranothix	species	invertebrate_herbivores	inv
Alces_alces	Alces_alces	species	large_herbivores	F3
Anser_albifrons	Anser_albifrons	species	medium_herbivores	F1
Anser_albifrons_frontalis	Anser_albifrons_frontalis	species	medium_herbivores	F1
Anser_brachyrhynchus	Anser_brachyrhynchus	species	medium_herbivores	F1
Anser_caerulescens	Chen_caerulescens	species	medium_herbivores	F1	NL: if we aim for a european journal we can keep Anser otherwise it should be Chen
Anser_caerulescens_atlanticus	Chen_caerulescens_atlanticus	species	medium_herbivores	F1	NL: if we aim for a european journal we can keep Anser otherwise it should be Chen
Anser_caerulescens_caerulescens	Chen_caerulescens_caerulescens	species	medium_herbivores	F1	NL: if we aim for a european journal we can keep Anser otherwise it should be Chen
Branta_bernicla	Branta_bernicla	species	medium_herbivores	F1
Branta_bernicla_bernicla	Branta_bernicla_bernicla	species	medium_herbivores	F1
Branta_bernicla_nigricans	Branta_bernicla_nigricans	species	medium_herbivores	F1
Branta_canadensis	Branta_canadensis	species	medium_herbivores	F1
Branta_canadensis_interior	Branta_canadensis_interior	species	medium_herbivores	F1
Branta_canadensis_minima	Branta_canadensis_minima	species	medium_herbivores	F1
Branta_leucopsis	Branta_leucopsis	species	medium_herbivores	F1
Chen_caerulescens	Chen_caerulescens	species	medium_herbivores	F1	NL: if we aim for a european journal we can keep Anser otherwise it should be Chen
Chen_caerulescens_atlantica	Chen_caerulescens_atlanticus	species	medium_herbivores	F1	NL: if we aim for a european journal we can keep Anser otherwise it should be Chen
Chen_caerulescens_caerulescens	Chen_caerulescens_caerulescens	species	medium_herbivores	F1	NL: if we aim for a european journal we can keep Anser otherwise it should be Chen
Clethrionomys_rufocanus	Myodes_rufocanus	species	small_herbivores	F2
Clethrionomys_rutilus	Myodes_rutilus	species	small_herbivores	F3	*Myodes rutilus is grouped in F3, separate from other small mammals (incl. for example Myodes rufocanus, which is F2)
Clethrionomys_spp	Myodes_spp	species	small_herbivores	F2
defoliating_invertebrates	defoliating_invertebrates	group	invertebrate_herbivores	inv
Dicrostonyx_groenlandicus	Dicrostonyx_groenlandicus	species	small_herbivores	F2
Dicrostonyx_rubicatus	Dicrostonyx_rubicatus	species	small_herbivores	F2
Dicrostonyx_spp	Dicrostonyx_spp	species	small_herbivores	F2
Dicrostonyx_torquatus	Dicrostonyx_torquatus	species	small_herbivores	F2
Dicrostonyx_torquatus_groenlandicus	Dicrostonyx_torquatus_groenlandicus	species	small_herbivores	F2
Epirrita autumnata	Epirrita_autumnata	species	invertebrate_herbivores	inv
Epirrita_autumnata	Epirrita_autumnata	species	invertebrate_herbivores	inv
eriophyid_mite	eriophyid_mites	group	invertebrate_herbivores	inv
eriophyid_mites	eriophyid_mites	group	invertebrate_herbivores	inv
Eupontania_aquilonis	Euura_aquilonis	species	invertebrate_herbivores	inv
Eupontania_arctica	Euura_arctica	species	invertebrate_herbivores	inv
galling_invertebrates	galling_invertebrates	group	invertebrate_herbivores	inv
geese	geese	group	medium_herbivores	F1
goose	geese	group	medium_herbivores	F1
grey_sided_vole	Myodes_rufocanus	species	small_herbivores	F2
insect_herbivores	invertebrate_herbivores	group	invertebrate_herbivores	inv
invertebrate_herbivores	invertebrate_herbivores	group	invertebrate_herbivores	inv
invertebrates	invertebrate_herbivores	group	invertebrate_herbivores	inv
Lagopus_lagopus	Lagopus_lagopus	species	medium_herbivores	F3
Lagopus_muta	Lagopus_muta	species	medium_herbivores	F3
Lagopus_mutus	Lagopus_muta	species	medium_herbivores	F3
Lagopus_mutus_hyperboreus	Lagopus_muta_hyperborea	species	medium_herbivores	F3
Lagopus_spp	Lagopus_spp	species	medium_herbivores	F3
large_herbivores	large_herbivores	group	large_herbivores	F3
lemming	lemmings	group	small_herbivores	F2
lemmings	lemmings	group	small_herbivores	F2
Lemmus_lemmus	Lemmus_lemmus	species	small_herbivores	F2
Lemmus_sibiricus	Lemmus_sibiricus	species	small_herbivores	F2
Lemmus_spp	Lemmus_spp	species	small_herbivores	F2
Lemmus_trimucronatus	Lemmus_trimucronatus	species	small_herbivores	F2
Lepus_americanus	Lepus_americanus	species	medium_herbivores	F3
Lepus_arcticus	Lepus_arcticus	species	medium_herbivores	F3
Lepus_timidus	Lepus_timidus	species	medium_herbivores	F3
microtine_rodents	microtine_rodents	group	small_herbivores	F2
Microtus_agrestis	Microtus_agrestis	species	small_herbivores	F2
Microtus_gregalis	Microtus_gregalis	species	small_herbivores	F2
Microtus_middendorffi	Microtus_middendorffi	species	small_herbivores	F2
Microtus_miurus	Microtus_miurus	species	small_herbivores	F2
Microtus_oeconomus	Microtus_oeconomus	species	small_herbivores	F2
Microtus_spp	Microtus_spp	species	small_herbivores	F2
mining_invertebrates	mining_invertebrates	group	invertebrate_herbivores	inv
Myodes_rufocanus	Myodes_rufocanus	species	small_herbivores	F2
Myodes_rutilus	Myodes_rutilus	species	small_herbivores	F3	*Myodes rutilus is grouped in F3, separate from other small mammals (incl. for example Myodes rufocanus, which is F2)
Myodes_spp	Myodes_spp	species	small_herbivores	F2
Operophtera_brumata	Operophtera_brumata	species	invertebrate_herbivores	inv
Ovibos_moschatus	Ovibos_moschatus	species	large_herbivores	F3
Ovis aries	Ovis_aries	species	large_herbivores	F3
Ovis_aries	Ovis_aries	species	large_herbivores	F3
Pontania_nivalis	Pontania_nivalis	species	invertebrate_herbivores	inv
Rangifer_tarandus	Rangifer_tarandus	species	large_herbivores	F3
Rangifer_tarandus_groenlandicus	Rangifer_tarandus_groenlandicus	species	large_herbivores	F3
Rangifer_tarandus_platyrhynchus	Rangifer_tarandus_platyrhynchus	species	large_herbivores	F3
Rangifer_tarandus_tarandus	Rangifer_tarandus_tarandus	species	large_herbivores	F3
rodents	rodents	group	small_herbivores	F2
small_mammals	small_mammals	group	small_herbivores	F2
Spermophilus_parryii	Urocitellus_parryii	species	medium_herbivores	F3
Urocitellus_parryii	Urocitellus_parryii	species	medium_herbivores	F3
voles	voles	group	small_herbivores	F2
zero	zero	group	zero	zero

## Sheet: plants
original.value	new.value	type	plant.group	comments
Achillea_millefolia	Achillea_millefolia	species	forbs
Alchemilla spp	Alchemilla_spp	species	forbs
Alectoria_nigricans	Alectoria_nigricans	species	lichens
Alectoria_ochroleuca	Alectoria_ochroleuca	species	lichens
Andromeda_polifolia	Andromeda_polifolia	species	dwarf_shrubs
Anthoxanthum_odoratum	Anthoxanthum_odoratum	species	graminoids
Anthoxanthum_odoratum_spp._alpinum	Anthoxanthum_odoratum_spp._alpinum	species	graminoids
Arctagrostis_latifolia	Arctagrostis_latifolia	species	graminoids
Aulacomnium_palustre	Aulacomnium_palustre	species	bryophytes
Aulacomnium_spp	Aulacomnium_spp	species	bryophytes
Barbilophozia_kunzeana	Barbilophozia_kunzeana	species	bryophytes
Betula_and_Salix	Betula_and_Salix	group	tall_shrubs
Betula_glandulosa	Betula_glandulosa	species	tall_shrubs
Betula_nana	Betula_nana	species	dwarf_shrubs
Betula_pubescens	Betula_pubescens	species	trees
Bistorta_vivipara	Bistorta_vivipara	species	forbs
Bryales	Bryales	group	bryophytes
Bryidae	Bryidae	group	bryophytes
bryophytes	bryophytes	group	bryophytes
Calamagrostis_canadensis	Calamagrostis_canadensis	species	graminoids
Calamagrostis_deschampsioides	Calamagrostis_deschampsioides	species	graminoids
Calamagrostis_lapponica	Calamagrostis_lapponica	species	graminoids
Calamagrostis_purpurea	Calamagrostis_purpurea	species	graminoids
Calliergon_richardsonii	Calliergon_richardsonii	species	bryophytes
Campanula_rotundifolia	Campanula_rotundifolia	species	forbs
Cardamine_pratensis	Cardamine_pratensis	species	forbs
Cardamine_pratensis_subsp._polemonioides	Cardamine_pratensis_subsp._polemonioides	species	forbs
Carex_aquatilis	Carex_aquatilis	species	graminoids
Carex_aquatilis_ssp_stans	Carex_aquatilis_subsp._stans	species	graminoids
Carex_bigelowii	Carex_bigelowii	species	graminoids
Carex_brunnescens	Carex_brunnescens	species	graminoids
Carex_glareosa	Carex_glareosa	species	graminoids
Carex_juncella	Carex_juncella	species	graminoids
Carex_lachenalii	Carex_lachenalii	species	graminoids
Carex_membranacea	Carex_membranacea	species	graminoids
Carex_ramenskii	Carex_ramenskii	species	graminoids
Carex_spp	Carex_spp	species	graminoids
Carex_stans	Carex_stans	species	graminoids
Carex_subspathacea	Carex_subspathacea	species	graminoids
Carex_vaginata	Carex_vaginata	species	graminoids
Caryophyllaceae	Caryophyllaceae	group	forbs
Cassiope_hypnoides	Cassiope_hypnoides	species	dwarf_shrubs
Cerastium_arcticum	Cerastium_arcticum	species	forbs
Cerastium_fontanum	Cerastium_fontanum	species	forbs
Cetraria_cucullata	Cetraria_cucullata	species	lichens
Cetraria_delisei	Cetraria_delisei	species	lichens
Cetraria_islandica	Cetraria_islandica	species	lichens
Cetraria_kamczatka	Cetraria_kamczatka	species	lichens
Cetraria_nivalis	Cetraria_nivalis	species	lichens
Cetraria_spp	Cetraria_spp	species	lichens
Cetrariella_delisei	Cetrariella_delisei	species	lichens
Cladina_arbuscula	Cladina_arbuscula	species	lichens
Cladina_mitis	Cladina_mitis	species	lichens
Cladina_rangiferina	Cladina_rangiferina	species	lichens
Cladina_spp	Cladina_spp	species	lichens
Cladina_stellaris	Cladina_stellaris	species	lichens
Cladina_uncialis	Cladina_uncialis	species	lichens
Cladonia_amaurocrea	Cladonia_amaurocrea	species	lichens
Cladonia_crispata	Cladonia_crispata	species	lichens
Cladonia_digitata	Cladonia_digitata	species	lichens
Cladonia_gracilis	Cladonia_gracilis	species	lichens
Cladonia_gracillis	Cladonia_gracilis	species	lichens
Cladonia_nigripes	Cladonia_nigripes	species	lichens
Cladonia_rangiferina	Cladonia_rangiferina	species	lichens
Cladonia_spp	Cladonia_spp	species	lichens
Cladonia_uncialis	Cladonia_uncialis	species	lichens
Cochlearia_groenlandica	Cochlearia_groenlandica	species	forbs
colonizing_bryophytes	colonizing_bryophytes	group	bryophytes
community	community	group	total
Conostomum_tetragonum	Conostomum_tetragonum	species	bryophytes
Cornus_canadensis	Cornus_canadensis	species	tall_shrubs
Cornus_suecica	Cornus_suecica	species	tall_shrubs
crustose_lichens	crustose_lichens	group	lichens
cryptogams	cryptogams	group	cryptogams	*cannot merge with others
cryptogams_and_other	cryptogams_and_other	group	cryptogams_and_other	*one article (ID 221) pooling together cryptogams_and_other (moss, bare ground, etc), another (ID 1785) includes crustose lichens and bare ground (reclassified as "bare_ground"); cannot merge with others
Cynodontium_sp.	Cynodontium_spp	species	bryophytes
Dactylina_arctica	Dactylina_arctica	species	graminoids
dead_vascular_plants	dead_vascular_plants	group	litter	*mix of dwarf and tall shrubs
deciduous_dwarf_shrubs	deciduous_dwarf_shrubs	group	dwarf_shrubs
deciduous_shrubs	deciduous_shrubs	group	woody_species	*cannot merge with others
deciduous_tall_shrubs	deciduous_tall_shrubs	group	tall_shrubs	*includes dwarf, tall shrubs and trees
deciduous_woody_plants	deciduous_woody_plants	group	woody_species
Deschampsia_alpina	Deschampsia_alpina	species	graminoids
Deschampsia_caespitosa	Deschampsia_caespitosa	species	graminoids
Deschampsia_flexuosa	Deschampsia_flexuosa	species	graminoids
dicotyledoneous_plants	dicotyledoneous_plants	group	forbs
Dicranum_spp_and_Kiaeria_spp	Dicranum_spp_and_Kiaeria_spp	group	bryophytes
Dryas_octopetala	Dryas_octopetala	species	dwarf_shrubs
Dupontia_fisheri	Dupontia_fisheri	species	graminoids
Dupontia_psilosantha	Dupontia_psilosantha	species	graminoids
dwarf_shrubs	dwarf_shrubs	group	dwarf_shrubs
Eleocharis_acicularis	Eleocharis_acicularis	species	graminoids
Empetrum_hermaphroditum	Empetrum_hermaphroditum	species	dwarf_shrubs
Empetrum_nigrum	Empetrum_nigrum	species	dwarf_shrubs
Equisetum_arvense	Equisetum_arvense	species	forbs
Equisetum_pratense	Equisetum_pratense	species	forbs
Equisetum_sp	Equisetum_spp	species	forbs
Equisetum_spp	Equisetum_spp	species	forbs
erect_herbs	erect_herbs	group	forbs
ericoids	ericoids	group	dwarf_shrubs
ericoids_and_evergreen_shrubs	ericoids_and_evergreen_shrubs	group	dwarf_shrubs
Eriophorum_angustifolium	Eriophorum_angustifolium	species	graminoids
Eriophorum_angustifolium_ssp_triste	Eriophorum_angustifolium_ssp_triste	species	graminoids
Eriophorum_scheuchzeri	Eriophorum_scheuchzeri	species	graminoids
Eriophorum_spp	Eriophorum_spp	species	graminoids
Eriophorum_triste	Eriophorum_angustifolium_ssp_triste	species	graminoids
Eriophorum_vaginatum	Eriophorum_vaginatum	species	graminoids
evergreen_dwarf_shrubs	evergreen_dwarf_shrubs	group	dwarf_shrubs
evergreen_shrubs	evergreen_shrubs	group	dwarf_shrubs
Festuca_ovina	Festuca_ovina	species	graminoids
Festuca_ovina_and_Deschampsia_flexuosa	Festuca_ovina_and_Deschampsia_flexuosa	group	graminoids
Festuca_rubra	Festuca_rubra	species	graminoids
flowering_plants	flowering_plants	group	forbs
foliose_lichens	foliose_lichens	group	lichens
forbs	forbs	group	forbs
forbs_and_shrubs	forbs_and_shrubs	group	forbs_and_shrubs	*cannot merge with others
fruticose_lichens	fruticose_lichens	group	lichens
fungi	fungi	group	fungi
Geranium_sylvaticum	Geranium_sylvaticum	species	forbs
Gnaphalium_norvegicum	Gnaphalium_norvegicum	species	forbs
Gnaphalium_supinum	Gnaphalium_supinum	species	forbs
graminoids	graminoids	group	graminoids
grasses	grasses	group	graminoids
Gymnomitrion_type_hepatics	Gymnomitrion_type_hepatics	group	bryophytes	*could include liverworts with mosses and hornworts in bryophytes
Hepaticae	hepatics	group	bryophytes	*could include liverworts with mosses and hornworts in bryophytes
hepatics	hepatics	group	bryophytes	*could include liverworts with mosses and hornworts in bryophytes
herbaceous_plants	herbaceous_plants	group	forbs
herbs	herbaceous_plants	group	forbs
Hierochloe_alpina	Hierochloe_alpina	species	graminoids
Hippurus_tetraphylla	Hippurus_tetraphylla	species	forbs
horsetails	horsetails	group	forbs
Hylocomium_splendens	Hylocomium_splendens	species	bryophytes
Juncaceae	Juncaceae	group	graminoids
Juncus_biglumis	Juncus_biglumis	species	graminoids
Juncus_filiformis	Juncus_filiformis	species	graminoids
Juncus_trifidus	Juncus_trifidus	species	graminoids
Kiaeria_spp.	Kiaeria_spp	species	bryophytes
Kiaeria_starkei	Kiaeria_starkei	species	bryophytes
Lecidea_spp	Lecidea_spp	species	lichens
Ledum_decumbens	Ledum_decumbens	species	dwarf_shrubs
Ledum_groenlandicum	Ledum_groenlandicum	species	dwarf_shrubs
Leymus_mollis	Leymus_mollis	species	graminoids
lichens	lichens	group	lichens
Linnaea_borealis	Linnaea_borealis	species	forbs
litter	litter	group	litter
Lophozia_spp.	Lophozia_spp	species	bryophytes
Luzula_arcuata	Luzula_arcuata	species	graminoids
Luzula_multiflora	Luzula_multiflora	species	graminoids
Luzula_multiflora_spp._frigida	Luzula_multiflora_spp._frigida	species	graminoids
Luzula_spicata	Luzula_spicata	species	graminoids
Lycopodium_spp	Lycopodium_spp	species	vascular_cryptogams	*cannot merge with others
Marchantiophyta	Marchantiophyta	species	bryophytes	*could include liverworts with mosses and hornworts in bryophytes
Mnium	Mnium_spp	species	bryophytes
Moerkia_blyttii	Moerkia_blyttii	species	bryophytes
mosses	mosses	group	bryophytes
mosses_lichens	mosses_lichens	group	mosses_and_lichens	*cannot merge with others
mushrooms	fungi	group	fungi
Nephroma_arcticum	Nephroma_arcticum	species	lichens
Ochrolechia_spp	Ochrolechia_spp	species	lichens
other_forbs	forbs	group	forbs
other_graminoids	graminoids	group	graminoids
other_lichens	lichens	group	lichens
other_short_shrubs	short_shrubs	group	dwarf_shrubs
other_shrubs	shrubs	group	woody_species
Oxyria_digyna	Oxyria_digyna	species	forbs
Oxytropis_viscida	Oxytropis_viscida	species	forbs
Paludella_squarrosa	Paludella_squarrosa	species	bryophytes
Parnassia_palustris	Parnassia_palustris	species	forbs
Peltigera_rufocanus	Peltigera_rufocanus	species	lichens
Phlia/Bryum	Phlia/Bryum	species	bryophytes
Phyllodoce_caerulea	Phyllodoce_caerulea	species	dwarf_shrubs
Plagiomnium_spp	Plagiomnium_spp	species	bryophytes
Plantago_maritima	Plantago_maritima	species	forbs
Pleurozium_schreberi	Pleurozium_schreberi	species	bryophytes
Poa_abbreviata	Poa_abbreviata	species	graminoids
Poa_alpigena	Poa_pratensis_subsp._alpigena	species	graminoids
Poa_alpina	Poa_alpina	species	graminoids
Poa_arctica	Poa_arctica	species	graminoids
Poa_pratensis_subsp._alpigena	Poa_pratensis_subsp._alpigena	species	graminoids
Poa_sp	Poa_spp	species	graminoids
Poa_spp	Poa_spp	species	graminoids
Poaceae	Poaceae	group	graminoids
Pohlia_sp.	Pohlia_spp	species	bryophytes
Pohlia_spp	Pohlia_spp	species	bryophytes
Polygonaceae	Polygonaceae	group	forbs
Polygonum_viviparum	Polygonum_viviparum	species	forbs
Polytrichaceae	Polytrichaceae	group	bryophytes
Polytrichastrum_alpinum	Polytrichastrum_alpinum	species	bryophytes
Polytrichastrum_sexangulare	Polytrichastrum_sexangulare	species	bryophytes
Polytrichum	Polytrichum_spp	species	bryophytes
Polytrichum_alpinum	Polytrichum_alpinum	species	bryophytes
Polytrichum_commune	Polytrichum_commune	species	bryophytes
Polytrichum_hyperboreum	Polytrichum_hyperboreum	species	bryophytes
Polytrichum_juniperinum	Polytrichum_juniperinum	species	bryophytes
Polytrichum_juniperium	Polytrichum_juniperium	species	bryophytes
Polytrichum_norvegicum	Polytrichum_norvegicum	species	bryophytes
Polytrichum_piliferum	Polytrichum_piliferum	species	bryophytes
Polytrichum_spp	Polytrichum_spp	species	bryophytes
Potentilla_crantzii	Potentilla_crantzii	species	forbs
Potentilla_egedii	Potentilla_egedii	species	forbs
prostrate_herbs	prostrate_herbs	group	forbs
Psoroma_hypnorum	Psoroma_hypnorum	species	lichens
Puccinellia_phryganodes	Puccinellia_phryganodes	species	graminoids
Racomitrium_lanuginosum	Racomitrium_lanuginosum	species	bryophytes
Ranunculus_acris	Ranunculus_acris	species	forbs
Ranunculus_cymbalaria	Ranunculus_cymbalaria	species	forbs
Ranunculus_hyperboreus	Ranunculus_hyperboreus	species	forbs
Ranunculus_spp	Ranunculus_spp	species	forbs
Rhododendron_subarcticum	Rhododendron_subarcticum	species	dwarf_shrubs
robust_bryophytes	robust_bryophytes	group	bryophytes
Rubus_arcticus	Rubus_arcticus	species	forbs
Rubus_chamaemorus	Rubus_chamaemorus	species	forbs
Rumex_acetosa	Rumex_acetosa	species	forbs
Rumex_acetosella	Rumex_acetosella	species	forbs
rushes	rushes	group	graminoids
Salix_arctica	Salix_arctica	species	dwarf_shrubs
Salix_glauca	Salix_glauca	species	tall_shrubs
Salix_hastigiata	Salix_hastigiata	species	tall_shrubs
Salix_herbacea	Salix_herbacea	species	dwarf_shrubs
Salix_lapponum	Salix_lapponum	species	tall_shrubs
Salix_ovalifolia	Salix_ovalifolia	species	tall_shrubs
Salix_phylicifolia	Salix_phylicifolia	species	tall_shrubs
Salix_planifolia	Salix_planifolia	species	tall_shrubs
Salix_polaris	Salix_polaris	species	dwarf_shrubs
Salix_polaris_female	Salix_polaris_female	species	dwarf_shrubs
Salix_polaris_male	Salix_polaris_male	species	dwarf_shrubs
Salix_spp	Salix_spp	species	tall_shrubs
Salix_uva-ursi	Salix_uva-ursi	species	dwarf_shrubs
Sanionia_spp	Sanionia_spp	species	bryophytes
Sanionia_spp.	Sanionia_spp	species	bryophytes
Sanionia_uncinata	Sanionia_uncinata	species	bryophytes
Saussurea_alpina	Saussurea_alpina	species	forbs
Saxifraga_cernua	Saxifraga_cernua	species	forbs
Saxifraga_cespitosa	Saxifraga_cespitosa	species	forbs
Saxifraga_oppositifolia	Saxifraga_oppositifolia	species	forbs
sedges	sedges	group	graminoids
short_shrubs	short_shrubs	group	dwarf_shrubs
Sibbaldia_procumbens	Sibbaldia_procumbens	species	forbs
Silene_acaulis	Silene_acaulis	species	forbs
small_bryophytes	small_bryophytes	group	bryophytes
Solidago_macrophylla	Solidago_macrophylla	species	forbs
Solidago_virgaurea	Solidago_virgaurea	species	forbs
Sphaerophorus_globosus	Sphaerophorus_globosus	species	lichens
Sphagnum	Sphagnum_spp	species	bryophytes
Sphagnum_spp	Sphagnum_spp	species	bryophytes
Stellaria_graminea	Stellaria_graminea	species	forbs
Stellaria_longipes	Stellaria_longipes	species	forbs
Stereocaulon	Stereocaulon_spp	species	lichens
Stereocaulon_paschale	Stereocaulon_paschale	species	lichens
Stereocaulon_spp	Stereocaulon_spp	species	lichens
Straminergon_stramineum	Straminergon_stramineum	species	bryophytes
tall_shrubs	tall_shrubs	group	tall_shrubs
Thamnolia_spp	Thamnolia_spp	species	lichens
Trientalis_europaea	Trientalis_europaea	species	forbs
Triglochin_palustris	Triglochin_palustris	species	graminoids
Trollius_europaeus	Trollius_europaeus	species	forbs
Vaccinium_caespitosum	Vaccinium_caespitosum	species	dwarf_shrubs
Vaccinium_myrtillus	Vaccinium_myrtillus	species	dwarf_shrubs
Vaccinium_uliginosum	Vaccinium_uliginosum	species	dwarf_shrubs
Vaccinium_vitis-idaea	Vaccinium_vitis-idaea	species	dwarf_shrubs
vascular_cryptogams	vascular_cryptogams	group	vascular_cryptogams	*cannot merge with others
vascular_plants	vascular_plants	group	total	*cannot merge with others; maybe a big assumption but we could pool them with community
Veronica_alpina	Veronica_alpina	species	forbs
Veronica_longifolia	Veronica_longifolia	species	forbs
Viola_biflora	Viola_biflora	species	forbs
Viola_epipsila	Viola_epipsila	species	forbs
Warnstorfia_spp	Warnstorfia_spp	species	bryophytes
woody_plants	woody_plants	group	woody_species

## Sheet: outcome_variables
variable.group	new.value	comments.new.value	MA.value	comments.MA.value	direction
herbivory_marks	bud_damage		herbivory_marks
	shoot_damage		herbivory_marks
	browsing_intensity		herbivory_marks
	browsing_frequency		herbivory_marks
	leaf_damage		herbivory_marks
	grazing_preference		grazing_preference	*only one article (ID 637); measures the ratio of ungrazed small vs large tillers and takes it as large tillers being grazed less often -- keep it as separate value because we cannot really merge with others
herbivory_rate	intake_rate		herbivory_rate
invertebrate_abundance	nr_individuals		invertebrate_abundance
	invertebrate_relative_abundance		invertebrate_abundance
invertebrate_properties	weight		invertebrate_properties
	relative_growth_rate		invertebrate_properties
invertebrate_diversity	invertebrate_species_richness		invertebrate_species_richness
	invertebrate_diversity		invertebrate_diversity
	invertebrate_evenness		invertebrate_evenness
plant_abundance	cover		plant_abundance
	relative_cover		plant_abundance
	aboveground_biomass	*including lichens	plant_abundance
	aboveground_biomass_woody		plant_abundance
	aboveground_biomass_leaves		plant_abundance
	abundance		plant_abundance
	relative_abundance		plant_abundance
	stem_density	*including shoot density, stem density and tiller density	plant_abundance
	sward_height		plant_abundance
	occurrence		plant_abundance
	seedling_density	*as a proxy for seed density in the soil seed bank	plant_abundance
	litter_abundance		litter_abundance
	cover_litter	*litter, standing dead	litter_abundance
	belowground_biomass		plant_abundance_belowground
	belowground_abundance		plant_abundance_belowground	*only one article (ID 310); measure DNA and RNA
plant_community_dynamics	seed_recruitment		plant_population_dynamics
	colonization		plant_population_dynamics
	nr_seedlings		plant_population_dynamics	check article -- what does this mean?
	extinction		plant_population_dynamics		negative
	germination		plant_population_dynamics
	survival		plant_population_dynamics
	mortality		plant_population_dynamics		negative
	biomass_change		plant_abundance_change
	abundance_change		plant_abundance_change
	cover_change		plant_abundance_change
	community_stability		plant_diversity_change	*only one article (ID 2148)
	species_richness_change		plant_diversity_change
	species_gained		plant_diversity_change
	species_lost		plant_diversity_change		negative
plant_chemistry	plant_C_content		plant_C_content
	plant_C_content_below		plant_C_content
	C_pool		plant_C_content
	C_pool_below		plant_C_content
	organic_matter_content		plant_C_content
	CN_ratio		plant_CN_ratio
	CN_ratio_below	*for roots and rhizomes	plant_CN_ratio
	phenolic_content		plant_defense
	volatile_organic_compounds		plant_defense
	catechin_content		plant_defense
	condensed_tannins		plant_defense
	Si_content		plant_defense
	quinic_acid_derivatives_content		plant_defense	*only one article (ID 1665)
	flavonoid_content		plant_defense	*only one article (ID 1665)
	galloylglucose_content		plant_defense	*only one article (ID 1665)
	ellagitannin_content		plant_defense	*only one article (ID 1665)
	hydrolysable_tannin_content		plant_defense
	Si:N_ratio		plant_defense	*only one article (ID 5321); lower leaf Si:N ratio indicates higher forage quality; grouped in plant_defense (EMS)
	Si:P_ratio		plant_defense	*only one article (ID 5321); lower leaf Si:P ratio indicates higher forage quality; grouped in plant_defense (EMS)
	Cl_content		plant_minerals	*only one article (ID 2133)
	Na_content		plant_minerals
	Mg_content		plant_minerals
	K_content		plant_minerals
	Ca_content		plant_minerals
	Cu_content		plant_minerals
	Fe_content		plant_minerals
	Mn_content		plant_minerals
	S_content		plant_minerals
	Zn_content		plant_minerals
	plant_N_content		plant_N_content
	N_content_below		plant_N_content
	N_pool		plant_N_content
	NP_ratio		plant_NP_ratio	*only one article (ID 628); N:P ratio as a measure of plant N limitation (higher values indicate stronger N limitation)
	P_content		plant_P_content
	digestibility		plant_quality
	cellulose		plant_quality	*only one article (ID 175); fiber content	negative
	lignin		plant_quality	*only one article (ID 175); fiber content	negative
	crude_protein		plant_quality	*crude protein content is the total amount of protein; measures the N content of the feed
	acid_detergent_fibre		plant_quality	*acid detergent fibre (ADF) is a measure of non-digestible components of forage, including cellulose and lignin
	TNC_content		plant_quality	*total non-structural carbohydrates (TNC) include water soluble carbohydrates (glucose, fructose, sucrose, fructans) and starch.
	TNC_content_below		plant_quality	*total non-structural carbohydrates (TNC) include water soluble carbohydrates (glucose, fructose, sucrose, fructans) and starch.
	ratio_CP:ADF		plant_quality
	ash_content		plant_quality	*high ash content of feeds may dilute the amount of nutrients available to the animal	negative
	sugar_content		plant_quality
	sugar_content_below		plant_quality
	starch_content		plant_quality
	glucose_and_fructose_content		plant_quality
	sucrose_content		plant_quality
	sucrose_content_below		plant_quality
	glucose_content		plant_quality
	glucose_content_below		plant_quality
	fructose_content		plant_quality
	fructose_content_below		plant_quality
	soluble_sugar_content		plant_quality
	carbohydrate_content		plant_quality
	carbohydrate_content_below		plant_quality
	water_soluble_carbohydrates		plant_quality
	protein-bound_aminoacids_content		plant_quality	*only one article (ID 1665)
	free_aminoacids		plant_quality	*only one article (ID 1665)
	gross_energy		plant_quality
	energy_content		plant_quality
plant_physiology	stomatal_conductance		plant_physiology	*only one article (ID 257)
	evotranspiration		plant_physiology	*only one article (ID 257)
	water_use_efficiency		plant_physiology	*only one article (ID 257)
	chlorophyll_fluorescence		plant_physiology	*only one article (ID 257)
	chlorophyll_content		plant_physiology	*only one article (ID 257); pigment concentration
	anthocyanin_content		plant_physiology	*only one article (ID 257); pigment concentration
	acidic_polyphenoloxidase_activity		plant_physiology	*oxidative responses of birch after herbivory
	alkaline_polyphenoloxidase_activity		plant_physiology	*oxidative responses of birch after herbivory
	catalase_activity		plant_physiology	*oxidative responses of birch after herbivory
	peroxidase_activity		plant_physiology	*oxidative responses of birch after herbivory
	polyphenoloxidase/peroxidase_activity		plant_physiology	*oxidative responses of birch after herbivory
	leaf_greenness		plant_physiology	*moved from plant_structure
	leaf_water_ratio		plant_physiology	*moved from plant_structure
plant_demography	shoot_new		plant_structure_change
	shoot_death		plant_structure_change		negative
	shoot_dieback		plant_structure_change		negative
	shoot_growth		plant_structure_change
	shoot_change		plant_structure_change
	height_change		plant_structure_change
	root_growth		plant_structure_change
	leaves_new		plant_structure_change
	leaf_death		plant_structure_change		negative
	leaf_change		plant_structure_change
	leaf_growth		plant_structure_change
	ring_width	*measured to assess radial growth	plant_structure_change
	phenology_index		plant_phenology	*only one study (ID 864); keep as a separate category?
plant_diversity	species_frequency	*some studies used average frequency of occurrence of several species as a measure of community diversity	plant_diversity
	diversity		plant_diversity
	richness_variability		plant_diversity_variability	*only one article (ID 152)
	community_dissimilarity		plant_diversity_variability	*only one article (ID 419)
	evenness		plant_evenness
	dominance		plant_evenness
	species_accumulation_rate		plant_species_accumulation_rate	*only one article (ID 152)
	species_richness		plant_species_richness
	seedling_richness	*as proxy for species richness in the seed bank	plant_species_richness
plant_properties	competition_intensity		plant_competition_intensity
	nr_flowers		plant_fitness
	nr_flowering_shoots		plant_fitness
	nr_inflorescences		plant_fitness
	flowering_frequency		plant_fitness
	flower_density		plant_fitness
	flowering_individuals		plant_fitness
	flower_new		plant_fitness
	flowering_change		plant_fitness	Explained in the article as: Reduction in flowering frequency of all flowering species
	flower_weight		plant_fitness
	nr_seeds		plant_fitness
	moss_layer_moisture	*some studies measured e.g. moisture of moss mat	plant_microclimate
	moss_layer_temperature	*some studies measured e.g. temperature of moss mat	plant_microclimate
	age		plant_population_structure
	sex_ratio		plant_population_structure
	distribution_reproductive_tillers		plant_population_structure	*only one article (ID 906)
	leaf_area		plant_leaf_size
	leaf_area_index		plant_leaf_size
	specific_leaf_area		plant_leaf_size
	leaf_length		plant_leaf_size
	leaf_width		plant_leaf_size
	leaf_weight	*for a single leaf	plant_leaf_size
	specific_leaf_weight		plant_leaf_size
	leaf_biomass	*for the whole plant	plant_leaf_size
	nr_leaves		plant_structure
	leaf_density		plant_structure
	nr_shoots		plant_structure
	diameter		plant_structure
	total_biomass	*for the whole plant	plant_structure
	shoot_weight		plant_structure
	shoot_length		plant_structure
	nr_internodes		plant_structure
	nr_buds		plant_structure
	leaf:shoot_ratio		plant_structure
	root:shoot_ratio		plant_structure
	dead_biomass	*for the whole plant, expressed as proportion	plant_structure		negative
	live_biomass	*for the whole plant, expressed as proportion	plant_structure
	bulb_biomass	*for the whole plant	plant_structure_belowground
	root_biomass	*for the whole plant	plant_structure_belowground
	nr_roots		plant_structure_belowground
	rooting_depth		plant_structure_belowground
	rhizome_length		plant_structure_belowground
	height		plant_height
	lichen_depth		lichen_depth	*keep these separately -- cannot really pool with anything else
	moss_depth		moss_depth	*keep these separately -- cannot really pool with anything else
	litter_depth		litter_depth	*keep these separately -- cannot really pool with anything else
	bare_ground_cover	*for non-vegetation classes (bare_ground, rocks)	vegetation_structure
soil_chemical_properties	acetate_content		soil_C_labile
	non-polar_extractives		non-polar_extractives	Jeppe: "Polarity correlates to the ability of a compound to be dissolved in water. Hence, the less polarity a compound is, the more likely it is go get sorbed in the soil rather than being dissolved and available in the soil water. The higher polarity-compounds on the other hand, are typically highly bioavailable." Only 2 studies; i don't think we can group it anywhere else
	pH		pH
	CH4_content		redox_conditions
	soil_free_aminoacids		redox_conditions
	cation_exchange_capacity		redox_conditions
	O2_concentration		redox_conditions
	redox_potential		redox_conditions
	salinity		salinity
	soil_C_change		soil_C_change
	soil_C_labile		soil_C_labile
	organic_matter		soil_C_labile
	soil_C_total		soil_C_total
	soil_C_pool		soil_C_total
	soil_CN_ratio		soil_CN_ratio
	soil_N_labile		soil_N_labile
	soil_N_total		soil_N_total
	soil_P_content		soil_P_total
	total_organic_acids		soil_organic_acids	Only 1 study. Jeppe: It has recalcitrant compounds, it cannot go to the labile pool
	acid-soluble_fraction		soil_C_labile
	acid-insoluble_residue		soil_organic_acids	Only 1 study. Jeppe: It has recalcitrant compounds, it cannot go to the labile pool
	soil_phenolic_content		phenolic_content_soils	recalcitrant fraction of the soil. Only 2 studies
soil_processes	soil_respiration		soil_respiration
	N_mineralization		N_mineralization
	N_immobilization		N_immobilization
	N_microbial_uptake		N_immobilization	Closely linked to N-immob above. Could at a high level be merged into that
soil_physical_properties	albedo		albedo
	depth_organic_horizon		depth_organic_horizon
	thaw_depth		permafrost_depth	Jeppe: What is the hypothesis here? Something like herbivores->snow compaction/less snow insulation+lighter surface/higher albedo during spring and summer->lower annual soil temperature->less annual permafrost thaw/shallower active layer depth/shallower permafrost depth.
	permafrost_depth		permafrost_depth
	active_layer_depth		permafrost_depth
	bulk_density		soil_compaction
	air_saturation		soil_compaction
	depth		soil_depth
	thickness		soil_depth	*original value was described as "top soil layer"
	soil_moisture		soil_moisture
	soil_temperature		soil_temperature
	water_table_depth		water_table_depth
	saturated_depth	the water table is defined as where 100% of the pore space becomes water-filled, i.e. Saturated	water_table_depth
soil_fauna	microorganism_abundance	*microorganisms other than fungi or bacteria (e.g. microarthropods)	microorganism_abundance
	microorganism_relative_abundance	*microorganisms other than fungi or bacteria (e.g. microarthropods)	microorganism_abundance
	microorganism_richness	*microorganisms other than fungi or bacteria (e.g. microarthropods)	microorganism_diversity
	microorganism_diversity	*microorganisms other than fungi or bacteria (e.g. microarthropods)	microorganism_diversity
microbial_properties	microbial_C_content		microbial_C_content
	microbial_N_content		microbial_N_content
	microbial_P_content		microbial_P_content
microbial_abundance	bacteria_biomass		microbial_abundance
	DNA		microbial_abundance
	RNA		microbial_abundance														This is the traditional way of classiying soil organisms into size classes. So either you just have one category called 'soil fauna', or perhaps 'soil fauna (<20mm)', if you are worried people will get confused, or you split it up into subgroups. I doubt there are enough observations to meanigfully distinguish between meso and macrofauna, so one possibliity could be to subgroup to 'microfauna' (n…
	phospholipid_fatty_acids		microbial_abundance
	fungi:bacteria_ratio		fungi:bacteria_ratio
microbial_processes	alphaglucosidase_activity		microbial_C_cycle	A measure of labile C-decomposition my microbes, hence could be merged into a broader cat about microbial influence on the C-cycle, called 'mic_C_cyc' at a high level
	betacellobiosidase_activity		microbial_C_cycle	A measure of labile C-decomposition my microbes, hence could be merged into a broader cat about microbial influence on the C-cycle, called 'mic_C_cyc' at a high level
	microbial_activity		microbial_activity	In the units comments it says "Lag time between the addition of substrate and the start of the exponential increase in the repiration rate as measured as an indicator of microbial activity". Jeppe says: Okay, so this is something else than activity? - otherwise merge with microbial activity, and if microbial activity is estimated as microbial respiration, I think we should call it respiration rat…
	microbial_respiration		microbial_C_cycle	Jeppe: Microbial activity/respiration is just a crude measure of how much metabolism is going on, and hence doesn't say much about anything else than just that, If you want to into more detail in terms of linking it to bacterial growth, carbon use efficiency etc etc, then you'd need more information. The only place I can see it can be justififed to put it is perhaps under 'C-cycling', as that if …
	microbial_acquisition		microbial_N_cycle	In the study it is said: "percent recovery of 15N-glycine in soils 1 day after soil injection with 15N-glycine"
	betaglucosidase_activity		microbial_C_cycle	A measure of labile C-decomposition my microbes, hence could be merged into a broader cat about microbial influence on the C-cycle, called 'mic_C_cyc' at a high level
	betaxylosidase_activity		microbial_C_cycle	A measure of recalcitrant C-decomposition my microbes, hence could be merged into a broader cat about microbial influence on the C-cycle, called 'mic_C_cyc' at a high level
	microbial_peroxidase_activity		microbial_C_cycle	A measure of recalcitrant C-decomposition my microbes, hence could be merged into a broader cat about microbial influence on the C-cycle, called 'mic_C_cyc' at a high level
	phenoloxidase_activity		microbial_C_cycle	A measure of recalcitrant C-decomposition my microbes, hence could be merged into a broader cat about microbial influence on the C-cycle, called 'mic_C_cyc' at a high level
	LAP_activity		microbial_N_cycle	The full name of LAP is leucine aminopeptidase. It's involved in microbial N-aquisition from relatively simple organic compounds, hence could be merged into a broader cat about microbial influence on the P-cycle, called 'mic_N_cyc' at a high level
	NAG_activity		microbial_N_cycle	The full name of LAP is leucine aminopeptidase. It's involved in microbial N-aquisition from relatively simple organic compounds, hence could be merged into a broader cat about microbial influence on the P-cycle, called 'mic_N_cyc' at a high level
	nitrogenase_activity		microbial_N_cycle	A measure of N-aquisition my microbes, hence could be merged into a broader cat about microbial influence on the P-cycle, called 'mic_N_cyc' at a high level
	acid_phosphatase_activity		microbial_P_cycle	A measure of P-aquisition my microbes, hence could be merged into a broader cat about microbial influence on the P-cycle, called 'mic_P_cyc' at a high level
	phosphatase_activity		microbial_P_cycle	A measure of P-aquisition my microbes, hence could be merged into a broader cat about microbial influence on the P-cycle, called 'mic_P_cyc' at a high level
	phosphodiesterase_activity		microbial_P_cycle	A measure of P-aquisition my microbes, hence could be merged into a broader cat about microbial influence on the P-cycle, called 'mic_P_cyc' at a high level
ecosystem_processes	N_fixing		acetylene_reduction	*acetylene reduction is included under microbial processes too? (but then it is grouped in microbial N cycle)
	C_turnover		C_turnover
	CH4_flux		CH4_flux
	acetylene_reduction		acetylene_reduction
	decomposition		C_turnover	*JAK: of course one could argue that it isn't just about C, but also all the other elements, but that is a constant discussion in soil science that doesn't really have an answer. So you just put it under C-turnover and note that you did that.
	ecosystem_respiration		ecosystem_respiration
	CO2_flux		ecosystem_respiration
	gross_ecosystem_exchange	Gross Ecosystem Exchange (GEE) refers to the total exchange of carbon dioxide (CO2) between an ecosystem and the atmosphere, including both carbon uptake through photosynthesis and carbon release through respiration. On the other hand, Gross Ecosystem Production (GEP) refers specifically to the amount of carbon that is fixed by an ecosystem through photosynthesis. It does not include the carbon t…	gross_ecosystem_exchange
	net_primary_production		plant_productivity
	net_aboveground_primary_productivity		plant_productivity
	biomass_production		plant_productivity
	NDVI		plant_productivity
	productivity		plant_productivity
	gross_primary_production	Gross Primary Production (GPP): amount of energy that plants can trap from the sun is referred to as gross primary production (GPP). An indirect way of measuring this is to measure the mass of carbon that a plant takes in during photosynthesis. Plant also respire, so they will be giving out CO2 as well as taking it in.	gross_primary_productivity
	net_ecosystem_production		net_ecosystem_production	*JAK: NEP = GPP- total ecosystem respiration, so net_ecosystem_production and gross_primary_productivity cannot be merged
	gross_ecosystem_photosynthesis	Gross ecosystem photosynthesis refers to the total amount of carbon dioxide (CO2) that is fixed through photosynthesis by all the plants in an ecosystem. It is a measure of the ecosystem's primary productivity. On the other hand, gross ecosystem production is the total amount of organic matter, or biomass, that is produced by all the plants in an ecosystem through photosynthesis, minus the amount…	gross_primary_productivity
	photosynthetic_efficiency		gross_primary_productivity
	net_photosynthetic_capacity		gross_primary_productivity
	net_ecosystem_exchange		net_ecosystem_exchange
fungal_diversity	hyphal_load		fungal_abundance
	root_fungal_colonization		fungal_abundance
	spores_presence		fungal_abundance
	occurrence_of _dark_septate_endophytes		fungal_abundance
	fungal_biomass		fungal_abundance
	morphotype_simpson_index		fungal_diversity
	morphotype_richness		fungal_diversity
disease	disease_frequency		disease

## Sheet: outcomes
ID	original.value	original.comments	reported units	new.value	target	name.target	variable.group	MA.value	comments
1_a	foliar damage on Salix lanata	percentage of leaf area damaged or removed by invertebrate herbivores (reported in study as LA)	%	leaf_damage	species	Salix_lanata	herbivory_marks	herbivory_marks
1_b	foliar damage on Salix myrtilloides	percentage of leaf area damaged or removed by invertebrate herbivores (reported in study as LA)	%	leaf_damage	species	Salix_myrtilloides	herbivory_marks	herbivory_marks
1_c	foliar damage on Betula pubescens	percentage of leaf area damaged or removed by invertebrate herbivores (reported in study as LA)	%	leaf_damage	species	Betula_pubescens	herbivory_marks	herbivory_marks
1_d	foliar damage woody species	percentage of leaf area damaged or removed by invertebrate herbivores (reported in study as LA)	%	leaf_damage	group	woody_species	herbivory_marks	herbivory_marks
1_e	foliar damage woody species	percentage of leaf area damaged or removed by invertebrate herbivores (reported in study as LA)	%	leaf_damage	group	woody_species	herbivory_marks	herbivory_marks
3_a	plant height	willow ramets	cm	height	group	Salix_spp	plant_properties	plant_height	*Willows (S. phylicifolia, Salix lapponum, Salix myrsinifolia) --> Salix_spp
3_b	shoot length	current annual shoot length of willow ramets	cm	shoot_length	group	Salix_spp	plant_properties	plant_structure	*Willows (S. phylicifolia, Salix lapponum, Salix myrsinifolia) --> Salix_spp
3_c	shoot dieback	willow ramets	cm	shoot_dieback	group	Salix_spp	plant_demography	plant_structure_change	*Willows (S. phylicifolia, Salix lapponum, Salix myrsinifolia) --> Salix_spp
3_d	number of new shoots	willow ramets	number of shoots	shoot_new	group	Salix_spp	plant_demography	plant_structure_change	*Willows (S. phylicifolia, Salix lapponum, Salix myrsinifolia) --> Salix_spp
3_e	number of buds per shoot	willow ramets	number of buds	nr_buds	group	Salix_spp	plant_properties	plant_structure	*Willows (S. phylicifolia, Salix lapponum, Salix myrsinifolia) --> Salix_spp
3_f	number of catkins per ramet	willow ramets	number of catkins	nr_flowers	group	Salix_spp	plant_properties	plant_fitness	*Willows (S. phylicifolia, Salix lapponum, Salix myrsinifolia) --> Salix_spp
3_g	invertebrate herbivory index	proportion of leaf area removed by folivorous insects; 1: 0-1%, 2=1-5%; 3=5-25% and 4=25-100%	index	leaf_damage	group	Salix_spp	herbivory_marks	herbivory_marks	*Willows (S. phylicifolia, Salix lapponum, Salix myrsinifolia) --> Salix_spp
3_h	number of leaf beetles	number of leaf beetles Gonioctena spp. per willow ramet	number of individuals	nr_individuals	species	Gonioctena_spp	invertebrate_abundance	invertebrate_abundance
3_i	number of E. arcticornis	number of sawfly galls per willow ramet	number of galls	nr_individuals	species	Euura_arcticornis	invertebrate_abundance	invertebrate_abundance
3_j	number of Phyllocolpa	number of sawfly galls per willow ramet	number of galls	nr_individuals	species	Phyllocolpa_spp	invertebrate_abundance	invertebrate_abundance
3_k	number of E. mucronata	number of sawfly galls per willow ramet	number of galls	nr_individuals	species	Euura_mucronata	invertebrate_abundance	invertebrate_abundance
4_a	Community-weighted biomass loss	NA	%	biomass_change	community	NA	plant_community_dynamics	plant_abundance_change
4_b	Community-weighted biomass loss	NA	%	biomass_change	community	NA	plant_community_dynamics	plant_abundance_change
5_a	Average leaf damage for damaged leafs of Betula nana	NA	%	leaf_damage	species	Betula_nana	herbivory_marks	herbivory_marks
5_b	Average leaf damage for all leafs of Betula nana	NA	%	leaf_damage	species	Betula_nana	herbivory_marks	herbivory_marks
5_c	Percentage of leafs of Betula nana with damage	NA	%	leaf_damage	species	Betula_nana	herbivory_marks	herbivory_marks
5_d	Average leaf damage for damaged leafs of Betula nana	NA	%	leaf_damage	species	Betula_nana	herbivory_marks	herbivory_marks
5_e	Average leaf damage for all leafs of Betula nana	NA	%	leaf_damage	species	Betula_nana	herbivory_marks	herbivory_marks
5_f	Percentage of leafs of Betula nana with damage	NA	%	leaf_damage	species	Betula_nana	herbivory_marks	herbivory_marks
5_g	Average leaf damage for damaged leafs of Betula nana	NA	%	leaf_damage	species	Betula_nana	herbivory_marks	herbivory_marks
5_h	Average leaf damage for all leafs of Betula nana	NA	%	leaf_damage	species	Betula_nana	herbivory_marks	herbivory_marks
5_i	Percentage of leafs of Betula nana with damage	NA	%	leaf_damage	species	Betula_nana	herbivory_marks	herbivory_marks
5_j	Average leaf damage for damaged leafs of Betula nana	NA	%	leaf_damage	species	Betula_nana	herbivory_marks	herbivory_marks
5_k	Average leaf damage for all leafs of Betula nana	NA	%	leaf_damage	species	Betula_nana	herbivory_marks	herbivory_marks
5_l	Percentage of leafs of Betula nana with damage	NA	%	leaf_damage	species	Betula_nana	herbivory_marks	herbivory_marks
8_a	browsed buds of Salix pulchra	NA	%	bud_damage	species	Salix_pulchra	herbivory_marks	herbivory_marks
8_b	browsed buds of Betula nana	NA	%	bud_damage	species	Betula_nana	herbivory_marks	herbivory_marks
8_c	browsed buds of Salix alaxensis	NA	%	bud_damage	species	Salix_alaxensis	herbivory_marks	herbivory_marks
8_d	broken new shoots of Salix alaxensis	NA	%	shoot_damage	species	Salix_alaxensis	herbivory_marks	herbivory_marks
15_a	cover of deciduous shrubs	Salix spp. and Betula nana	%	cover	group	deciduous_shrubs	plant_abundance	plant_abundance	*Salix includes S. lapponum, S. phylicifolia and S. glauca --> mix of dwarf and tall shrubs
15_b	cover of deciduous shrubs	Salix spp. and Betula nana	%	cover	group	deciduous_shrubs	plant_abundance	plant_abundance	*Salix includes S. lapponum, S. phylicifolia and S. glauca --> mix of dwarf and tall shrubs
15_c	cover of deciduous shrubs	Salix spp. and Betula nana	%	cover	group	deciduous_shrubs	plant_abundance	plant_abundance	*Salix includes S. lapponum, S. phylicifolia and S. glauca --> mix of dwarf and tall shrubs
15_d	cover of deciduous shrubs	Salix spp. and Betula nana	%	cover	group	deciduous_shrubs	plant_abundance	plant_abundance	*Salix includes S. lapponum, S. phylicifolia and S. glauca --> mix of dwarf and tall shrubs
15_e	cover of deciduous shrubs	Salix spp. and Betula nana	%	cover	group	deciduous_shrubs	plant_abundance	plant_abundance	*Salix includes S. lapponum, S. phylicifolia and S. glauca --> mix of dwarf and tall shrubs
16_a	shoot length	average shoot length of Salix phylicifolia in 2020	cm	shoot_length	species	Salix_phylicifolia	plant_properties	plant_structure
16_b	shoot length	average shoot length of Salix phylicifolia in 2020	cm	shoot_length	species	Salix_phylicifolia	plant_properties	plant_structure
16_c	shoot length	average shoot length of Salix phylicifolia in 2020	cm	shoot_length	species	Salix_phylicifolia	plant_properties	plant_structure
16_d	invertebrate herbivory	insect herbivory index: 1 (0%–1%), 2 (1%–5%), 3 (6%–25%), 4 (25%–100%), or 5 (leaves totally defoliated)	unitless	leaf_damage	species	Salix_phylicifolia	herbivory_marks	herbivory_marks
16_e	invertebrate herbivory	insect herbivory index: 1 (0%–1%), 2 (1%–5%), 3 (6%–25%), 4 (25%–100%), or 5 (leaves totally defoliated)	unitless	leaf_damage	species	Salix_phylicifolia	herbivory_marks	herbivory_marks
16_f	invertebrate herbivory	insect herbivory index: 1 (0%–1%), 2 (1%–5%), 3 (6%–25%), 4 (25%–100%), or 5 (leaves totally defoliated)	unitless	leaf_damage	species	Salix_phylicifolia	herbivory_marks	herbivory_marks
17_a	Carbon concentration of Betula glandulosa leaves	NA	%	plant_C_content	species	Betula_glandulosa	plant_chemistry	plant_C_content
17_b	Carbon concentration of Betula glandulosa 'new stem'	NA	%	plant_C_content	species	Betula_glandulosa	plant_chemistry	plant_C_content
17_c	Carbon concentration of Betula glandulosa 'old stem'	NA	%	plant_C_content	species	Betula_glandulosa	plant_chemistry	plant_C_content
17_d	Carbon concentration of Vaccinium uliginosum leaves	NA	%	plant_C_content	species	Vaccinium_uliginosum	plant_chemistry	plant_C_content
17_e	Carbon concentration of Vaccinium uliginosum 'old stems'	NA	%	plant_C_content	species	Vaccinium_uliginosum	plant_chemistry	plant_C_content
17_f	Carbon concentration of Vaccinium vitis-idaea 'new leaves'	NA	%	plant_C_content	species	Vaccinium_vitis-idaea	plant_chemistry	plant_C_content
17_g	Carbon concentration of Vaccinium vitis-idaea 'old leaves'	NA	%	plant_C_content	species	Vaccinium_vitis-idaea	plant_chemistry	plant_C_content
17_h	Carbon concentration of Vaccinium vitis-idaea 'old stems'	NA	%	plant_C_content	species	Vaccinium_vitis-idaea	plant_chemistry	plant_C_content
17_i	Carbon concentration of Ledum decumbens 'new leaves'	NA	%	plant_C_content	species	Ledum_decumbens	plant_chemistry	plant_C_content
17_j	Carbon concentration of Ledum decumbens 'old leaves'	NA	%	plant_C_content	species	Ledum_decumbens	plant_chemistry	plant_C_content
17_k	Carbon concentration of Ledum decumbens 'new stems'	NA	%	plant_C_content	species	Ledum_decumbens	plant_chemistry	plant_C_content
17_l	Carbon concentration of Ledum decumbens 'old stems'	NA	%	plant_C_content	species	Ledum_decumbens	plant_chemistry	plant_C_content
17_m	Carbon concentration in graminoid blades and sheaths	NA	%	plant_C_content	group	graminoids	plant_chemistry	plant_C_content
17_n	Carbon concentration mosses (live tissue)	NA	%	plant_C_content	group	mosses	plant_chemistry	plant_C_content
17_o	Carbon concentration lichen (all tissue)	NA	%	plant_C_content	group	lichens	plant_chemistry	plant_C_content
17_p	Nitrogen concentration (%) of Betula glandulosa leaves	NA	%	plant_N_content	species	Betula_glandulosa	plant_chemistry	plant_N_content
17_q	Nitrogen concentration (%) of Betula glandulosa 'new stem'	NA	%	plant_N_content	species	Betula_glandulosa	plant_chemistry	plant_N_content
17_r	Nitrogen concentration (%) of Betula glandulosa 'old stem'	NA	%	plant_N_content	species	Betula_glandulosa	plant_chemistry	plant_N_content
17_s	Nitrogen concentration (%) of Vaccinium uliginosum leaves	NA	%	plant_N_content	species	Vaccinium_uliginosum	plant_chemistry	plant_N_content
17_t	Nitrogen concentration (%) of Vaccinium uliginosum 'old stems'	NA	%	plant_N_content	species	Vaccinium_uliginosum	plant_chemistry	plant_N_content
17_u	Nitrogen Concentration of Vaccinium vitis-idaea 'new leaves'	NA	%	plant_N_content	species	Vaccinium_vitis-idaea	plant_chemistry	plant_N_content
17_v	Nitrogen Concentration of Vaccinium vitis-idaea 'old leaves'	NA	%	plant_N_content	species	Vaccinium_vitis-idaea	plant_chemistry	plant_N_content
17_w	Nitrogen Concentration of Vaccinium vitis-idaea 'old stems'	NA	%	plant_N_content	species	Vaccinium_vitis-idaea	plant_chemistry	plant_N_content
17_x	Nitrogen Concentration of Ledum decumbens 'new leaves'	NA	%	plant_N_content	species	Ledum_decumbens	plant_chemistry	plant_N_content
17_y	Nitrogen Concentration of Ledum decumbens 'old leaves'	NA	%	plant_N_content	species	Ledum_decumbens	plant_chemistry	plant_N_content
17_z	Nitrogen Concentration of Ledum decumbens 'new stems'	NA	%	plant_N_content	species	Ledum_decumbens	plant_chemistry	plant_N_content
17_aa	Nitrogen Concentration of Ledum decumbens 'old stems'	NA	%	plant_N_content	species	Ledum_decumbens	plant_chemistry	plant_N_content
17_ab	Nitrogen Concentration in graminoid blades and sheaths	NA	%	plant_N_content	group	graminoids	plant_chemistry	plant_N_content
17_ac	Nitrogen Concentration mosses (live tissue)	NA	%	plant_N_content	group	mosses	plant_chemistry	plant_N_content
17_ad	Nitrogen Concentration lichen (all tissue)	NA	%	plant_N_content	group	lichens	plant_chemistry	plant_N_content
17_ae	Phenolics concentration of Betula glandulosa leaves	NA	mg/g dw	phenolic_content	species	Betula_glandulosa	plant_chemistry	plant_defense
17_af	Phenolics concentration of Betula glandulosa 'new stem'	NA	mg/g dw	phenolic_content	species	Betula_glandulosa	plant_chemistry	plant_defense
17_ag	Phenolics concentration of Betula glandulosa 'old stem'	NA	mg/g dw	phenolic_content	species	Betula_glandulosa	plant_chemistry	plant_defense
17_ah	Phenolics concentration of Vaccinium uliginosum leaves	NA	mg/g dw	phenolic_content	species	Vaccinium_uliginosum	plant_chemistry	plant_defense
17_ai	Phenolics concentration of Vaccinium uliginosum 'new stems'	NA	mg/g dw	phenolic_content	species	Vaccinium_uliginosum	plant_chemistry	plant_defense
17_aj	Phenolics concentration of Vaccinium uliginosum 'old stems'	NA	mg/g dw	phenolic_content	species	Vaccinium_uliginosum	plant_chemistry	plant_defense
17_ak	Phenolics concentration of Vaccinium vitis-idaea 'new leaves'	NA	mg/g dw	phenolic_content	species	Vaccinium_vitis-idaea	plant_chemistry	plant_defense
17_al	Phenolics concentration of Vaccinium vitis-idaea 'old leaves'	NA	mg/g dw	phenolic_content	species	Vaccinium_vitis-idaea	plant_chemistry	plant_defense
17_am	Phenolics concentration of Vaccinium vitis-idaea 'new stems'	NA	mg/g dw	phenolic_content	species	Vaccinium_vitis-idaea	plant_chemistry	plant_defense
17_an	Phenolics concentration of Vaccinium vitis-idaea 'old stems'	NA	mg/g dw	phenolic_content	species	Vaccinium_vitis-idaea	plant_chemistry	plant_defense
17_ao	Phenolics concentration of Ledum decumbens 'new leaves'	NA	mg/g dw	phenolic_content	species	Ledum decumbens	plant_chemistry	plant_defense
17_ap	Phenolics concentration of Ledum decumbens 'old leaves'	NA	mg/g dw	phenolic_content	species	Ledum decumbens	plant_chemistry	plant_defense
17_aq	Phenolics concentration of Ledum decumbens 'new stems'	NA	mg/g dw	phenolic_content	species	Ledum decumbens	plant_chemistry	plant_defense
17_ar	Phenolics concentration of Ledum decumbens 'old stems'	NA	mg/g dw	phenolic_content	species	Ledum decumbens	plant_chemistry	plant_defense
17_as	Phenolics concentration in Rubus chamamemorus shoots	NA	mg/g dw	phenolic_content	species	Rubus_chamamemorus	plant_chemistry	plant_defense
17_at	Phenolics concentration in graminoid blades and sheaths	NA	mg/g dw	phenolic_content	group	graminoids	plant_chemistry	plant_defense
17_au	Phenolics Concentration mosses (live tissue)	NA	mg/g dw	phenolic_content	group	mosses	plant_chemistry	plant_defense
17_av	Phenolics Concentration lichen (all tissue)	NA	mg/g dw	phenolic_content	group	lichens	plant_chemistry	plant_defense
17_aw	Soil NH4-N	NA	g/m-2	soil_N_labile	NA	NA	soil_chemical_properties	soil_N_labile
17_ax	Soil DON	NA	g/m-2	soil_N_labile	NA	NA	soil_chemical_properties	soil_N_labile
17_ay	Soil DOC	NA	g/m-2	soil_C_labile	NA	NA	soil_chemical_properties	soil_C_labile
17_az	Soil Carbon	NA	%	soil_C_total	NA	NA	soil_chemical_properties	soil_C_total
17_ba	Soil Nitrogen	NA	%	soil_N_total	NA	NA	soil_chemical_properties	soil_N_total
17_bb	Soil Bulk Density	NA	g dw soil/cm-3	bulk_density	NA	NA	soil_physical_properties	soil_compaction
17_bc	Soil Moisture	NA	% of dw	soil_moisture	NA	NA	soil_physical_properties	soil_moisture
21_a	tiller length of Eriophorum vaginatum	NA	cm	height	species	Eriophorum_vaginatum	plant_properties	plant_height
21_b	number of flowers per tussock of Eriophorum vaginatum	NA	number of flowers	nr_flowers	species	Eriophorum_vaginatum	plant_properties	plant_fitness
27_a	Damage leaves	NA	%	leaf_damage	species	Betula_nana	herbivory_marks	herbivory_marks
27_b	Green leaf volatiles emission rates	volatile organic compound (VOC) emission rates of Betula nana	ng cm-2 leaf area h-1	volatile_organic_compounds	species	Betula_nana	plant_chemistry	plant_defense
27_c	Homoterpenes	volatile organic compound (VOC) emission rates of Betula nana	ng cm-2 leaf area h-1	volatile_organic_compounds	species	Betula_nana	plant_chemistry	plant_defense
27_d	Isoprene	volatile organic compound (VOC) emission rates of Betula nana	ng cm-2 leaf area h-1	volatile_organic_compounds	species	Betula_nana	plant_chemistry	plant_defense
27_e	Monoterpenes	volatile organic compound (VOC) emission rates of Betula nana	ng cm-2 leaf area h-1	volatile_organic_compounds	species	Betula_nana	plant_chemistry	plant_defense
27_f	Sesquiterpenes	volatile organic compound (VOC) emission rates of Betula nana	ng cm-2 leaf area h-1	volatile_organic_compounds	species	Betula_nana	plant_chemistry	plant_defense
27_g	Hydrocarbons	volatile organic compound (VOC) emission rates of Betula nana	ng cm-2 leaf area h-1	volatile_organic_compounds	species	Betula_nana	plant_chemistry	plant_defense
27_h	oxygenated volatiles	volatile organic compound (VOC) emission rates of Betula nana	ng cm-2 leaf area h-1	volatile_organic_compounds	species	Betula_nana	plant_chemistry	plant_defense
27_i	Other VOC	volatile organic compound (VOC) emission rates of Betula nana	ng cm-2 leaf area h-1	volatile_organic_compounds	species	Betula_nana	plant_chemistry	plant_defense
27_j	Total VOCs	volatile organic compound (VOC) emission rates of Betula nana	ng cm-2 leaf area h-1	volatile_organic_compounds	species	Betula_nana	plant_chemistry	plant_defense
27_k	(E)-DMNT emission rate	volatile organic compound (VOC) emission rates of Betula nana	ng cm-2 leaf area h-1	volatile_organic_compounds	species	Betula_nana	plant_chemistry	plant_defense
27_l	Benzyl nitrile	volatile organic compound (VOC) emission rates of Betula nana	ng cm-2 leaf area h-1	volatile_organic_compounds	species	Betula_nana	plant_chemistry	plant_defense
27_m	2-Methylbutanetrile	volatile organic compound (VOC) emission rates of Betula nana	ng cm-2 leaf area h-1	volatile_organic_compounds	species	Betula_nana	plant_chemistry	plant_defense
27_n	Indole	volatile organic compound (VOC) emission rates of Betula nana	ng cm-2 leaf area h-1	volatile_organic_compounds	species	Betula_nana	plant_chemistry	plant_defense
27_o	(E)-β-ocimene	volatile organic compound (VOC) emission rates of Betula nana	ng cm-2 leaf area h-1	volatile_organic_compounds	species	Betula_nana	plant_chemistry	plant_defense
27_p	Linalool	volatile organic compound (VOC) emission rates of Betula nana	ng cm-2 leaf area h-1	volatile_organic_compounds	species	Betula_nana	plant_chemistry	plant_defense
30_b	Betula glandulosa leaf area	NA	NA	leaf_area	species	Betula_glandulosa	plant_properties	plant_leaf_size
30_c	Betula glandulosa number of long shoots	NA	NA	nr_shoots	species	Betula_glandulosa	plant_properties	plant_structure
30_d	Betula glandulosa number of short shoots	NA	NA	nr_shoots	species	Betula_glandulosa	plant_properties	plant_structure
32_a	height of Salix glauca	NA	cm	height	species	Salix_glauca	plant_properties	plant_height
32_b	number of shoots eaten by grouse	NA	number of shoots	shoot_damage	species	Salix_glauca	herbivory_marks	herbivory_marks
32_d	shoot elongation in Salix glauca	NA	cm	shoot_growth	species	Salix_glauca	plant_demography	plant_structure_change
37_a	Species Richness (dry land)	NA	unitless	species_richness	community	NA	plant_diversity	plant_species_richness
37_b	Species Richness (moist land)	NA	unitless	species_richness	community	NA	plant_diversity	plant_species_richness
37_c	Species Richness (wet land)	NA	unitless	species_richness	community	NA	plant_diversity	plant_species_richness
37_d	Shannon-Wiener index (dry land)	NA	unitless	diversity	community	NA	plant_diversity	plant_diversity
37_e	Shannon-Wiener index (moist land)	NA	unitless	diversity	community	NA	plant_diversity	plant_diversity
37_f	Shannon-Wiener index (wet land)	NA	unitless	diversity	community	NA	plant_diversity	plant_diversity
39_c	Ring width estimate	To see radial growth response	microm	ring_width	species	Betula_glandulosa	plant_demography	plant_structure_change
43_a	aboveground net primary productivity	DH	g / m2 year	net_primary_production	community	NA	ecosystem_processes	plant_productivity
43_b	aboveground net primary productivity	MAT	g / m2 year	net_primary_production	community	NA	ecosystem_processes	plant_productivity
43_c	C:N ratio for new shoot tissues	DH	NA	CN_ratio	community	NA	plant_chemistry	plant_CN_ratio
43_d	C:N ratio for new shoot tissues	MAT	NA	CN_ratio	community	NA	plant_chemistry	plant_CN_ratio
43_e	C:N ratio for root tissues	DH	NA	CN_ratio	community	NA	plant_chemistry	plant_CN_ratio
43_f	C:N ratio for root tissues	MAT	NA	CN_ratio	community	NA	plant_chemistry	plant_CN_ratio
43_g	total aboveground biomass	DH	g / m2	aboveground_biomass	community	NA	plant_abundance	plant_abundance
43_h	total aboveground biomass	MAT	g / m2	aboveground_biomass	community	NA	plant_abundance	plant_abundance
43_i	vascular plant belowground biomass	DH	g / m2	belowground_biomass	group	vascular_plants	plant_abundance	plant_abundance_belowground
43_j	vascular plant belowground biomass	MAT	g / m2	belowground_biomass	group	vascular_plants	plant_abundance	plant_abundance_belowground
43_k	root biomass	DH	g / cm2	belowground_biomass	community	NA	plant_abundance	plant_abundance_belowground
43_l	root biomass	MAT	g / cm2	belowground_biomass	community	NA	plant_abundance	plant_abundance_belowground
43_m	plant-feeding nematodes	DH	mg C / m2	microorganism_abundance	group	herbivorous_nematodes	soil_fauna	microorganism_abundance
43_n	predatory mites	DH	mg C / m2	microorganism_abundance	group	predatory_acari	soil_fauna	microorganism_abundance
43_o	nematophagous mites	DH	mg C / m2	microorganism_abundance	group	nematophagous_acari	soil_fauna	microorganism_abundance
43_p	tardigrades	DH	mg C / m2	microorganism_abundance	group	tardigrades	soil_fauna	microorganism_abundance
43_q	total predators	DH	mg C / m2	microorganism_abundance	group	total_predators	soil_fauna	microorganism_abundance
43_r	plant-feeding nematodes	MAT	mg C / m2	microorganism_abundance	group	herbivorous_nematodes	soil_fauna	microorganism_abundance
43_s	predatory mites	MAT	mg C / m2	microorganism_abundance	group	predatory_acari	soil_fauna	microorganism_abundance
43_t	nematophagous mites	MAT	mg C / m2	microorganism_abundance	group	nematophagous_acari	soil_fauna	microorganism_abundance
43_u	predatory nematodes	MAT	mg C / m2	microorganism_abundance	group	predatory_nematodes	soil_fauna	microorganism_abundance
43_v	tardigrades	MAT	mg C / m2	microorganism_abundance	group	tardigrades	soil_fauna	microorganism_abundance
43_w	total predators	MAT	mg C / m2	microorganism_abundance	group	total_predators	soil_fauna	microorganism_abundance
46_a	Betula glandulosa biomass (total)	point intercept transformed by the authors to g/m2 using local calibrations	g/m-2	aboveground_biomass	species	Betula_glandulosa	plant_abundance	plant_abundance	*point intercept estimates transformed to g/m2 by the authors
46_b	Betula glandulosa biomass (foliar)	point intercept transformed by the authors to g/m2 using local calibrations	g/m-2	aboveground_biomass_leaves	species	Betula_glandulosa	plant_abundance	plant_abundance	*point intercept estimates transformed to g/m2 by the authors
46_c	Betula glandulosa biomass (stem)	point intercept transformed by the authors to g/m2 using local calibrations	g/m-2	aboveground_biomass_woody	species	Betula_glandulosa	plant_abundance	plant_abundance	*point intercept estimates transformed to g/m2 by the authors
46_d	Vaccinium uliginosum biomass (total)	point intercept transformed by the authors to g/m2 using local calibrations	g/m-2	aboveground_biomass	species	Vaccinium_uliginosum	plant_abundance	plant_abundance	*point intercept estimates transformed to g/m2 by the authors
46_e	Vaccinium uliginosum biomass (foliar)	point intercept transformed by the authors to g/m2 using local calibrations	g/m-2	aboveground_biomass_leaves	species	Vaccinium_uliginosum	plant_abundance	plant_abundance	*point intercept estimates transformed to g/m2 by the authors
46_f	Vaccinium uliginosum biomass (stem)	point intercept transformed by the authors to g/m2 using local calibrations	g/m-2	aboveground_biomass_woody	species	Vaccinium_uliginosum	plant_abundance	plant_abundance	*point intercept estimates transformed to g/m2 by the authors
46_g	Rhododendron subarcticum biomass (total)	point intercept transformed by the authors to g/m2 using local calibrations	g/m-2	aboveground_biomass	species	Rhododendron_subarcticum	plant_abundance	plant_abundance	*point intercept estimates transformed to g/m2 by the authors
46_h	Rhododendron subarcticum biomass (foliar)	point intercept transformed by the authors to g/m2 using local calibrations	g/m-2	aboveground_biomass_leaves	species	Rhododendron_subarcticum	plant_abundance	plant_abundance	*point intercept estimates transformed to g/m2 by the authors
46_i	Rhododendron subarcticum biomass (stem)	point intercept transformed by the authors to g/m2 using local calibrations	g/m-2	aboveground_biomass_woody	species	Rhododendron_subarcticum	plant_abundance	plant_abundance	*point intercept estimates transformed to g/m2 by the authors
46_j	Vaccinium vitis-idaea biomass (total)	point intercept transformed by the authors to g/m2 using local calibrations	g/m-2	aboveground_biomass	species	Vaccinium_vitis-idaea	plant_abundance	plant_abundance	*point intercept estimates transformed to g/m2 by the authors
46_k	Vaccinium vitis-idaea biomass (foliar)	point intercept transformed by the authors to g/m2 using local calibrations	g/m-2	aboveground_biomass_leaves	species	Vaccinium_vitis-idaea	plant_abundance	plant_abundance	*point intercept estimates transformed to g/m2 by the authors
46_l	Vaccinium vitis-idaea biomass (stem)	point intercept transformed by the authors to g/m2 using local calibrations	g/m-2	aboveground_biomass_woody	species	Vaccinium_vitis-idaea	plant_abundance	plant_abundance	*point intercept estimates transformed to g/m2 by the authors
46_m	Andromeda polifolia biomass (total)	point intercept transformed by the authors to g/m2 using local calibrations	g/m-2	aboveground_biomass	species	Andromeda_polifolia	plant_abundance	plant_abundance	*point intercept estimates transformed to g/m2 by the authors
46_n	Andromeda polifolia biomass (foliar)	point intercept transformed by the authors to g/m2 using local calibrations	g/m-2	aboveground_biomass_leaves	species	Andromeda_polifolia	plant_abundance	plant_abundance	*point intercept estimates transformed to g/m2 by the authors
46_o	Eriophorum vaginatum biomass (total)	point intercept transformed by the authors to g/m2 using local calibrations	g/m-2	aboveground_biomass	species	Eriophorum_vaginatum	plant_abundance	plant_abundance	*point intercept estimates transformed to g/m2 by the authors
46_p	Lichen biomass (total)	point intercept transformed by the authors to g/m2 using local calibrations	g/m-2	aboveground_biomass	group	lichens	plant_abundance	plant_abundance	*point intercept estimates transformed to g/m2 by the authors
46_q	Moss biomass (total)	point intercept transformed by the authors to g/m2 using local calibrations	g/m-2	aboveground_biomass	group	mosses	plant_abundance	plant_abundance	*point intercept estimates transformed to g/m2 by the authors
49_a	Leaf Area Index	NA	m2 leaf / m2 ground	leaf_area_index	community	NA	plant_properties	plant_leaf_size
49_b	Leaf Area Index	NA	m2 leaf / m2 ground	leaf_area_index	community	NA	plant_properties	plant_leaf_size
49_c	Leaf Area Index	NA	m2 leaf / m2 ground	leaf_area_index	community	NA	plant_properties	plant_leaf_size
49_d	Lichen abundance	out of 62 points; multiple hits per pin. Plot area 0.43 m2	pin hits 0.43m-2	abundance	group	lichens	plant_abundance	plant_abundance	*multiple hits per pin (62 pins per plot) --> measure of abundance
49_e	Lichen abundance	out of 62 points; multiple hits per pin. Plot area 0.43 m2	pin hits 0.43m-2	abundance	group	lichens	plant_abundance	plant_abundance	*multiple hits per pin (62 pins per plot) --> measure of abundance
49_f	Lichen abundance	out of 62 points; multiple hits per pin. Plot area 0.43 m2	pin hits 0.43m-2	abundance	group	lichens	plant_abundance	plant_abundance	*multiple hits per pin (62 pins per plot) --> measure of abundance
49_g	Vascular plant abundance	out of 62 points; multiple hits per pin. Plot area 0.43 m2	pin hits 0.43m-2	abundance	group	vascular_plants	plant_abundance	plant_abundance	*multiple hits per pin (62 pins per plot) --> measure of abundance
49_h	Vascular plant abundance	out of 62 points; multiple hits per pin. Plot area 0.43 m2	pin hits 0.43m-2	abundance	group	vascular_plants	plant_abundance	plant_abundance	*multiple hits per pin (62 pins per plot) --> measure of abundance
49_i	Vascular plant abundance	out of 62 points; multiple hits per pin. Plot area 0.43 m2	pin hits 0.43m-2	abundance	group	vascular_plants	plant_abundance	plant_abundance	*multiple hits per pin (62 pins per plot) --> measure of abundance
49_j	Bareground Abundance	out of 62 points; cover	pin hits 0.43m-2	bare_ground_cover	group	bare_ground	plant_properties	vegetation_structure
49_k	Bareground Abundance	out of 62 points; cover	pin hits 0.43m-2	bare_ground_cover	group	bare_ground	plant_properties	vegetation_structure
49_l	Bareground Abundance	out of 62 points; cover	pin hits 0.43m-2	bare_ground_cover	group	bare_ground	plant_properties	vegetation_structure
49_m	Deciduous Abundance	out of 62 points; multiple hits per pin. Plot area 0.43 m2	pin hits 0.43m-2	abundance	group	deciduous_dwarf_shrubs	plant_abundance	plant_abundance	*multiple hits per pin (62 pins per plot) --> measure of abundance
49_n	Deciduous Abundance	out of 62 points; multiple hits per pin. Plot area 0.43 m2	pin hits 0.43m-2	abundance	group	deciduous_dwarf_shrubs	plant_abundance	plant_abundance	*multiple hits per pin (62 pins per plot) --> measure of abundance
49_o	Deciduous Abundance	out of 62 points; multiple hits per pin. Plot area 0.43 m2	pin hits 0.43m-2	abundance	group	deciduous_dwarf_shrubs	plant_abundance	plant_abundance	*multiple hits per pin (62 pins per plot) --> measure of abundance
49_p	Evergreen Abundance	out of 62 points; multiple hits per pin. Plot area 0.43 m2	pin hits 0.43m-2	abundance	group	evergreen_shrubs	plant_abundance	plant_abundance	*multiple hits per pin (62 pins per plot) --> measure of abundance
49_q	Evergreen Abundance	out of 62 points; multiple hits per pin. Plot area 0.43 m2	pin hits 0.43m-2	abundance	group	evergreen_shrubs	plant_abundance	plant_abundance	*multiple hits per pin (62 pins per plot) --> measure of abundance
49_r	Evergreen Abundance	out of 62 points; multiple hits per pin. Plot area 0.43 m2	pin hits 0.43m-2	abundance	group	evergreen_shrubs	plant_abundance	plant_abundance	*multiple hits per pin (62 pins per plot) --> measure of abundance
49_s	Graminoid Abundance	out of 62 points; multiple hits per pin. Plot area 0.43 m2	pin hits 0.43m-2	abundance	group	graminoids	plant_abundance	plant_abundance	*multiple hits per pin (62 pins per plot) --> measure of abundance
49_t	Graminoid Abundance	out of 62 points; multiple hits per pin. Plot area 0.43 m2	pin hits 0.43m-2	abundance	group	graminoids	plant_abundance	plant_abundance	*multiple hits per pin (62 pins per plot) --> measure of abundance
49_u	Graminoid Abundance	out of 62 points; multiple hits per pin. Plot area 0.43 m2	pin hits 0.43m-2	abundance	group	graminoids	plant_abundance	plant_abundance	*multiple hits per pin (62 pins per plot) --> measure of abundance
49_v	Crustose Lichen Abundance	out of 62 points; multiple hits per pin. Plot area 0.43 m2	pin hits 0.43m-2	abundance	group	crustose_lichens	plant_abundance	plant_abundance	*multiple hits per pin (62 pins per plot) --> measure of abundance
49_w	Crustose Lichen Abundance	out of 62 points; multiple hits per pin. Plot area 0.43 m2	pin hits 0.43m-2	abundance	group	crustose_lichens	plant_abundance	plant_abundance	*multiple hits per pin (62 pins per plot) --> measure of abundance
49_x	Crustose Lichen Abundance	out of 62 points; multiple hits per pin. Plot area 0.43 m2	pin hits 0.43m-2	abundance	group	crustose_lichens	plant_abundance	plant_abundance	*multiple hits per pin (62 pins per plot) --> measure of abundance
49_y	Foliose Lichen Abundance	out of 62 points; multiple hits per pin. Plot area 0.43 m2	pin hits 0.43m-2	abundance	group	foliose_lichens	plant_abundance	plant_abundance	*multiple hits per pin (62 pins per plot) --> measure of abundance
49_z	Foliose Lichen Abundance	out of 62 points; multiple hits per pin. Plot area 0.43 m2	pin hits 0.43m-2	abundance	group	foliose_lichens	plant_abundance	plant_abundance	*multiple hits per pin (62 pins per plot) --> measure of abundance
49_aa	Foliose Lichen Abundance	out of 62 points; multiple hits per pin. Plot area 0.43 m2	pin hits 0.43m-2	abundance	group	foliose_lichens	plant_abundance	plant_abundance	*multiple hits per pin (62 pins per plot) --> measure of abundance
49_ab	Fruticose Lichen Abundance	out of 62 points; multiple hits per pin. Plot area 0.43 m2	pin hits 0.43m-2	abundance	group	fruticose_lichens	plant_abundance	plant_abundance	*multiple hits per pin (62 pins per plot) --> measure of abundance
49_ac	Fruticose Lichen Abundance	out of 62 points; multiple hits per pin. Plot area 0.43 m2	pin hits 0.43m-2	abundance	group	fruticose_lichens	plant_abundance	plant_abundance	*multiple hits per pin (62 pins per plot) --> measure of abundance
49_ad	Fruticose Lichen Abundance	out of 62 points; multiple hits per pin. Plot area 0.43 m2	pin hits 0.43m-2	abundance	group	fruticose_lichens	plant_abundance	plant_abundance	*multiple hits per pin (62 pins per plot) --> measure of abundance
51_a	aboveground NPP	NA	g/m2	net_primary_production	community	NA	ecosystem_processes	plant_productivity
51_b	soil water content	NA	cm3/cm3	soil_moisture	NA	NA	soil_physical_properties	soil_moisture
51_c	NO3 supply rate	NA	microg /10 cm2 d	soil_N_labile	NA	NA	soil_chemical_properties	soil_N_labile
51_d	NH4 supply rate	NA	microg /10 cm2 d	soil_N_labile	NA	NA	soil_chemical_properties	soil_N_labile
51_e	soil T	10 cm below surface; grid 1	°C	soil_temperature	NA	NA	soil_physical_properties	soil_temperature
51_f	soil T	10 cm below surface; grid 2	°C	soil_temperature	NA	NA	soil_physical_properties	soil_temperature
56_a	Soil NH4+ (unfertilised)	NA	μg/g OM	soil_N_labile	NA	NA	soil_chemical_properties	soil_N_labile
56_b	Soil NH4+ (unfertilised)	NA	μg/g OM	soil_N_labile	NA	NA	soil_chemical_properties	soil_N_labile
56_c	Soil NH4+ (fertilised)	NA	μg/g OM	soil_N_labile	NA	NA	soil_chemical_properties	soil_N_labile
56_d	Soil NH4+ (fertilised)	NA	μg/g OM	soil_N_labile	NA	NA	soil_chemical_properties	soil_N_labile
56_e	Soil NO3- (unfertilised)	NA	μg/g OM	soil_N_labile	NA	NA	soil_chemical_properties	soil_N_labile
56_f	Soil NO3- (unfertilised)	NA	μg/g OM	soil_N_labile	NA	NA	soil_chemical_properties	soil_N_labile
56_g	Soil NO3- (fertilised)	NA	μg/g OM	soil_N_labile	NA	NA	soil_chemical_properties	soil_N_labile
56_h	Soil NO3- (fertilised)	NA	μg/g OM	soil_N_labile	NA	NA	soil_chemical_properties	soil_N_labile
56_i	Soil Organic Nitrogen (unfertilised)	NA	μg/g OM	soil_N_labile	NA	NA	soil_chemical_properties	soil_N_labile
56_j	Soil Organic Nitrogen (unfertilised)	NA	μg/g OM	soil_N_labile	NA	NA	soil_chemical_properties	soil_N_labile
56_k	Soil Organic Nitrogen (fertilised)	NA	μg/g OM	soil_N_labile	NA	NA	soil_chemical_properties	soil_N_labile
56_l	Soil Organic Nitrogen (fertilised)	NA	μg/g OM	soil_N_labile	NA	NA	soil_chemical_properties	soil_N_labile
56_m	Soil Microbial Nitrogen (unfertilised)	NA	μg/g OM	microbial_N_content	NA	NA	microbial_properties	microbial_N_content
56_n	Soil Microbial Nitrogen (unfertilised)	NA	μg/g OM	microbial_N_content	NA	NA	microbial_properties	microbial_N_content
56_o	Soil Microbial Nitrogen (fertilised)	NA	μg/g OM	microbial_N_content	NA	NA	microbial_properties	microbial_N_content
56_p	Soil Microbial Nitrogen (fertilised)	NA	μg/g OM	microbial_N_content	NA	NA	microbial_properties	microbial_N_content
56_q	Soil total extractable Phosphorus (unfertilised)	NA	μg/g OM	soil_P_content	NA	NA	soil_chemical_properties	soil_P_total
56_r	Soil total extractable Phosphorus (unfertilised)	NA	μg/g OM	soil_P_content	NA	NA	soil_chemical_properties	soil_P_total
56_s	Soil total extractable Phosphorus (fertilised)	NA	μg/g OM	soil_P_content	NA	NA	soil_chemical_properties	soil_P_total
56_t	Soil total extractable Phosphorus (fertilised)	NA	μg/g OM	soil_P_content	NA	NA	soil_chemical_properties	soil_P_total
56_u	Soil Microbial Phosphorus (unfertilised)	NA	μg/g OM	microbial_P_content	NA	NA	microbial_properties	microbial_P_content
56_v	Soil Microbial Phosphorus (unfertilised)	NA	μg/g OM	microbial_P_content	NA	NA	microbial_properties	microbial_P_content
56_w	Soil Microbial Phosphorus (fertilised)	NA	μg/g OM	microbial_P_content	NA	NA	microbial_properties	microbial_P_content
56_x	Soil Microbial Phosphorus (fertilised)	NA	μg/g OM	microbial_P_content	NA	NA	microbial_properties	microbial_P_content
56_y	Total plant Carbon (unfertilised)	NA	g/m2	plant_C_content	group	vascular_plants	plant_chemistry	plant_C_content
56_z	Total plant Carbon (unfertilised)	NA	g/m2	plant_C_content	group	vascular_plants	plant_chemistry	plant_C_content
56_aa	Total plant Carbon (fertilised)	NA	g/m2	plant_C_content	group	vascular_plants	plant_chemistry	plant_C_content
56_ab	Total plant Carbon (fertilised)	NA	g/m2	plant_C_content	group	vascular_plants	plant_chemistry	plant_C_content
56_ac	Deciduous dwarf shrub Carbon (unfertilised)	NA	g/m2	plant_C_content	group	dwarf_shrubs	plant_chemistry	plant_C_content
56_ad	Deciduous dwarf shrub Carbon (unfertilised)	NA	g/m2	plant_C_content	group	dwarf_shrubs	plant_chemistry	plant_C_content
56_ae	Deciduous dwarf shrub Carbon (fertilised)	NA	g/m2	plant_C_content	group	dwarf_shrubs	plant_chemistry	plant_C_content
56_af	Deciduous dwarf shrub Carbon (fertilised)	NA	g/m2	plant_C_content	group	dwarf_shrubs	plant_chemistry	plant_C_content
56_ag	Evergreen dwarf shrub Carbon (unfertilised)	NA	g/m2	plant_C_content	group	dwarf_shrubs	plant_chemistry	plant_C_content
56_ah	Evergreen dwarf shrub Carbon (unfertilised)	NA	g/m2	plant_C_content	group	dwarf_shrubs	plant_chemistry	plant_C_content
56_ai	Evergreen dwarf shrub Carbon (fertilised)	NA	g/m2	plant_C_content	group	dwarf_shrubs	plant_chemistry	plant_C_content
56_aj	Evergreen dwarf shrub Carbon (fertilised)	NA	g/m2	plant_C_content	group	dwarf_shrubs	plant_chemistry	plant_C_content
56_ak	Graminoid Carbon (unfertilised)	NA	g/m2	plant_C_content	group	graminoids	plant_chemistry	plant_C_content
56_al	Graminoid Carbon (unfertilised)	NA	g/m2	plant_C_content	group	graminoids	plant_chemistry	plant_C_content
56_am	Graminoid Carbon (fertilised)	NA	g/m2	plant_C_content	group	graminoids	plant_chemistry	plant_C_content
56_an	Graminoid Carbon (fertilised)	NA	g/m2	plant_C_content	group	graminoids	plant_chemistry	plant_C_content
56_ao	Total plant Nitrogen (unfertilised)	NA	g/m2	plant_N_content	group	vascular_plants	plant_chemistry	plant_N_content
56_ap	Total plant Nitrogen (unfertilised)	NA	g/m2	plant_N_content	group	vascular_plants	plant_chemistry	plant_N_content
56_aq	Total plant Nitrogen (fertilised)	NA	g/m2	plant_N_content	group	vascular_plants	plant_chemistry	plant_N_content
56_ar	Total plant Nitrogen (fertilised)	NA	g/m2	plant_N_content	group	vascular_plants	plant_chemistry	plant_N_content
56_as	Deciduous dwarf shrub Nitrogen (unfertilised)	NA	g/m2	plant_N_content	group	dwarf_shrubs	plant_chemistry	plant_N_content
56_at	Deciduous dwarf shrub Nitrogen (unfertilised)	NA	g/m2	plant_N_content	group	dwarf_shrubs	plant_chemistry	plant_N_content
56_au	Deciduous dwarf shrub Nitrogen (fertilised)	NA	g/m2	plant_N_content	group	dwarf_shrubs	plant_chemistry	plant_N_content
56_av	Deciduous dwarf shrub Nitrogen (fertilised)	NA	g/m2	plant_N_content	group	dwarf_shrubs	plant_chemistry	plant_N_content
56_aw	Evergreen dwarf shrub Nitrogen (unfertilised)	NA	g/m2	plant_N_content	group	evergreen_shrubs	plant_chemistry	plant_N_content
56_ax	Evergreen dwarf shrub Nitrogen (unfertilised)	NA	g/m2	plant_N_content	group	evergreen_shrubs	plant_chemistry	plant_N_content
56_ay	Evergreen dwarf shrub Nitrogen (fertilised)	NA	g/m2	plant_N_content	group	evergreen_shrubs	plant_chemistry	plant_N_content
56_az	Evergreen dwarf shrub Nitrogen (fertilised)	NA	g/m2	plant_N_content	group	evergreen_shrubs	plant_chemistry	plant_N_content
56_ba	Graminoid Nitrogen (unfertilised)	NA	g/m2	plant_N_content	group	graminoids	plant_chemistry	plant_N_content
56_bb	Graminoid Nitrogen (unfertilised)	NA	g/m2	plant_N_content	group	graminoids	plant_chemistry	plant_N_content
56_bc	Graminoid Nitrogen (fertilised)	NA	g/m2	plant_N_content	group	graminoids	plant_chemistry	plant_N_content
56_bd	Graminoid Nitrogen (fertilised)	NA	g/m2	plant_N_content	group	graminoids	plant_chemistry	plant_N_content
56_be	Plant Nitrogen (unfertilised)	NA	% of dry mass	plant_N_content	group	vascular_plants	plant_chemistry	plant_N_content
56_bf	Plant Nitrogen (unfertilised)	NA	% of dry mass	plant_N_content	group	vascular_plants	plant_chemistry	plant_N_content
56_bg	Plant Nitrogen (fertilised)	NA	% of dry mass	plant_N_content	group	vascular_plants	plant_chemistry	plant_N_content
56_bh	Plant Nitrogen (fertilised)	NA	% of dry mass	plant_N_content	group	vascular_plants	plant_chemistry	plant_N_content
56_bi	Deciduous dwarf shrub Nitrogen (unfertilised)	NA	% of dry mass	plant_N_content	group	dwarf_shrubs	plant_chemistry	plant_N_content
56_bj	Deciduous dwarf shrub Nitrogen (unfertilised)	NA	% of dry mass	plant_N_content	group	dwarf_shrubs	plant_chemistry	plant_N_content
56_bk	Deciduous dwarf shrub Nitrogen (fertilised)	NA	% of dry mass	plant_N_content	group	dwarf_shrubs	plant_chemistry	plant_N_content
56_bl	Deciduous dwarf shrub Nitrogen (fertilised)	NA	% of dry mass	plant_N_content	group	dwarf_shrubs	plant_chemistry	plant_N_content
56_bm	Evergreen dwarf shrub Nitrogen (unfertilised)	NA	% of dry mass	plant_N_content	group	evergreen_shrubs	plant_chemistry	plant_N_content
56_bn	Evergreen dwarf shrub Nitrogen (unfertilised)	NA	% of dry mass	plant_N_content	group	evergreen_shrubs	plant_chemistry	plant_N_content
56_bo	Evergreen dwarf shrub Nitrogen (fertilised)	NA	% of dry mass	plant_N_content	group	evergreen_shrubs	plant_chemistry	plant_N_content
56_bp	Evergreen dwarf shrub Nitrogen (fertilised)	NA	% of dry mass	plant_N_content	group	evergreen_shrubs	plant_chemistry	plant_N_content
56_bq	Graminoid Nitrogen (unfertilised)	NA	% of dry mass	plant_N_content	group	graminoids	plant_chemistry	plant_N_content
56_br	Graminoid Nitrogen (unfertilised)	NA	% of dry mass	plant_N_content	group	graminoids	plant_chemistry	plant_N_content
56_bs	Graminoid Nitrogen (fertilised)	NA	% of dry mass	plant_N_content	group	graminoids	plant_chemistry	plant_N_content
56_bt	Graminoid Nitrogen (fertilised)	NA	% of dry mass	plant_N_content	group	graminoids	plant_chemistry	plant_N_content
61_as	Number of Vascular Plant Species	NA	NA	species_richness	group	vascular_plants	plant_diversity	plant_species_richness
69_a	abundance	in Figure 2 y-axis shows "cover value" but it is nr of hits/100; for groups other than mosses and lichens they recorded multiple hits/pin, so this is a measure of abundance. Sampling area is 20 x 20 cm, 100 pins	hits/100 points	abundance	community	NA	plant_abundance	plant_abundance	*for plants other than mosses/lichens they recorded multiple hits per pin, so this is an index of abundance; sampling area 50x50 cm, 100 pins
69_b	Aboveground biomass	NA	g/m2	aboveground_biomass	community	NA	plant_abundance	plant_abundance
69_c	Aboveground biomass	NA	g/m2	aboveground_biomass	community	NA	plant_abundance	plant_abundance
75_a	Salix recruit mortality	Due browsing	Percentage	mortality	species	Salix_phylicifolia	plant_demography	plant_population_dynamics
75_b	Salix recruit mortality	Due browsing	Percentage	mortality	species	Salix_phylicifolia	plant_demography	plant_population_dynamics
75_c	Salix recruit mortality	Due browsing	Percentage	mortality	species	Salix_phylicifolia	plant_demography	plant_population_dynamics
75_d	Salix recruit mortality	Due browsing	Percentage	mortality	species	Salix_phylicifolia	plant_demography	plant_population_dynamics
75_e	Salix recruit mortality	Due browsing	Percentage	mortality	species	Salix_phylicifolia	plant_demography	plant_population_dynamics
75_f	Salix recruit mortality	Due browsing	Percentage	mortality	species	Salix_phylicifolia	plant_demography	plant_population_dynamics
75_g	Shoot sum (response ratio)	Size change of Salix shoots	unitless	shoot_growth	species	Salix_phylicifolia	plant_demography	plant_structure_change
75_h	Shoot sum (response ratio)	Size change of Salix shoots	unitless	shoot_growth	species	Salix_phylicifolia	plant_demography	plant_structure_change
75_i	Shoot sum (response ratio)	Size change of Salix shoots	unitless	shoot_growth	species	Salix_phylicifolia	plant_demography	plant_structure_change
75_j	Shoot sum (response ratio)	Size change of Salix shoots	unitless	shoot_growth	species	Salix_phylicifolia	plant_demography	plant_structure_change
75_k	Shoot sum (response ratio)	Size change of Salix shoots	unitless	shoot_growth	species	Salix_phylicifolia	plant_demography	plant_structure_change
75_l	Shoot sum (response ratio)	Size change of Salix shoots	unitless	shoot_growth	species	Salix_phylicifolia	plant_demography	plant_structure_change
77_d	Shrub biomass	change in biomass for open habitat in Vassijaure	g m-2 yr-1	biomass_change	species	Betula_nana	plant_community_dynamics	plant_abundance_change
77_e	Shrub biomass	change in biomass for open habitat in Vassijaure	g m-2 yr-1	biomass_change	species	Betula_nana	plant_community_dynamics	plant_abundance_change
77_f	Shrub biomass	change in biomass for open habitat in Vassijaure	g m-2 yr-1	biomass_change	species	Betula_nana	plant_community_dynamics	plant_abundance_change
77_g	Shrub biomass	change in biomass for open habitatin Joatka	g m-2 yr-1	biomass_change	species	Betula_nana	plant_community_dynamics	plant_abundance_change
77_h	Shrub biomass	change in biomass for open habitatin Joatka	g m-2 yr-1	biomass_change	species	Betula_nana	plant_community_dynamics	plant_abundance_change
77_i	Shrub biomass	change in biomass for open habitatin Joatka	g m-2 yr-1	biomass_change	species	Betula_nana	plant_community_dynamics	plant_abundance_change
77_j	Shrub biomass	change in biomass for open habitat in Seiland	g m-2 yr-1	biomass_change	species	Betula_nana	plant_community_dynamics	plant_abundance_change
77_k	Shrub biomass	change in biomass for open habitat in Seiland	g m-2 yr-1	biomass_change	species	Betula_nana	plant_community_dynamics	plant_abundance_change
77_l	Shrub biomass	change in biomass for open habitat in Seiland	g m-2 yr-1	biomass_change	species	Betula_nana	plant_community_dynamics	plant_abundance_change
77_m	Shrub height	change in height in open habitats in Abisko	g m-2 yr-1	height_change	species	Betula_nana	plant_demography	plant_structure_change
77_n	Shrub height	change in height in open habitats in Abisko	g m-2 yr-1	height_change	species	Betula_nana	plant_demography	plant_structure_change
77_o	Shrub height	change in height in open habitats in Abisko	g m-2 yr-1	height_change	species	Betula_nana	plant_demography	plant_structure_change
77_p	Shrub height	change in height in open habitats in Vassijaure	g m-2 yr-1	height_change	species	Betula_nana	plant_demography	plant_structure_change
77_q	Shrub height	change in height in open habitats in Vassijaure	g m-2 yr-1	height_change	species	Betula_nana	plant_demography	plant_structure_change
77_r	Shrub height	change in height in open habitats in Vassijaure	g m-2 yr-1	height_change	species	Betula_nana	plant_demography	plant_structure_change
77_s	Shrub height	change in height in open habitats in Joatka	g m-2 yr-1	height_change	species	Betula_nana	plant_demography	plant_structure_change
77_t	Shrub height	change in height in open habitats in Joatka	g m-2 yr-1	height_change	species	Betula_nana	plant_demography	plant_structure_change
77_u	Shrub height	change in height in open habitats in Joatka	g m-2 yr-1	height_change	species	Betula_nana	plant_demography	plant_structure_change
77_v	Shrub height	change in height in open habitats in Seiland	g m-2 yr-1	height_change	species	Betula_nana	plant_demography	plant_structure_change
77_w	Shrub height	change in height in open habitats in Seiland	g m-2 yr-1	height_change	species	Betula_nana	plant_demography	plant_structure_change
77_x	Shrub height	change in height in open habitats in Seiland	g m-2 yr-1	height_change	species	Betula_nana	plant_demography	plant_structure_change
77_y	Deschampsia flexuosa change of biomass	tundra plots in Abisko	gm-2 yr-1	biomass_change	species	Deschampsia_flexuosa	plant_community_dynamics	plant_abundance_change
77_z	Deschampsia flexuosa change of biomass	tundra plots in Abisko	gm-2 yr-1	biomass_change	species	Deschampsia_flexuosa	plant_community_dynamics	plant_abundance_change
77_aa	Deschampsia flexuosa change of biomass	tundra plots in Abisko	gm-2 yr-1	biomass_change	species	Deschampsia_flexuosa	plant_community_dynamics	plant_abundance_change
77_ab	Deschampsia flexuosa change of biomass	tundra plots in Vassijaure	gm-2 yr-1	biomass_change	species	Deschampsia_flexuosa	plant_community_dynamics	plant_abundance_change
77_ac	Deschampsia flexuosa change of biomass	tundra plots in Vassijaure	gm-2 yr-1	biomass_change	species	Deschampsia_flexuosa	plant_community_dynamics	plant_abundance_change
77_ad	Deschampsia flexuosa change of biomass	tundra plots in Vassijaure	gm-2 yr-1	biomass_change	species	Deschampsia_flexuosa	plant_community_dynamics	plant_abundance_change
77_ae	Deschampsia flexuosa change of biomass	tundra plots in Joatka	gm-2 yr-1	biomass_change	species	Deschampsia_flexuosa	plant_community_dynamics	plant_abundance_change
77_af	Deschampsia flexuosa change of biomass	tundra plots in Joatka	gm-2 yr-1	biomass_change	species	Deschampsia_flexuosa	plant_community_dynamics	plant_abundance_change
77_ag	Deschampsia flexuosa change of biomass	tundra plots in Joatka	gm-2 yr-1	biomass_change	species	Deschampsia_flexuosa	plant_community_dynamics	plant_abundance_change
77_ah	Deschampsia flexuosa change of biomass	tundra plots in Seiland	gm-2 yr-1	biomass_change	species	Deschampsia_flexuosa	plant_community_dynamics	plant_abundance_change
77_ai	Deschampsia flexuosa change of biomass	tundra plots in Seiland	gm-2 yr-1	biomass_change	species	Deschampsia_flexuosa	plant_community_dynamics	plant_abundance_change
77_aj	Deschampsia flexuosa change of biomass	tundra plots in Seiland	gm-2 yr-1	biomass_change	species	Deschampsia_flexuosa	plant_community_dynamics	plant_abundance_change
77_an	Empetrum nigrum change of biomass	tundra plots in Vassijaure	gm-2 yr-1	biomass_change	species	Empetrum_nigrum	plant_community_dynamics	plant_abundance_change
77_ao	Empetrum nigrum change of biomass	tundra plots in Vassijaure	gm-2 yr-1	biomass_change	species	Empetrum_nigrum	plant_community_dynamics	plant_abundance_change
77_ap	Empetrum nigrum change of biomass	tundra plots in Vassijaure	gm-2 yr-1	biomass_change	species	Empetrum_nigrum	plant_community_dynamics	plant_abundance_change
77_aq	Empetrum nigrum change of biomass	tundra plots in Joatka	gm-2 yr-1	biomass_change	species	Empetrum_nigrum	plant_community_dynamics	plant_abundance_change
77_ar	Empetrum nigrum change of biomass	tundra plots in Joatka	gm-2 yr-1	biomass_change	species	Empetrum_nigrum	plant_community_dynamics	plant_abundance_change
77_as	Empetrum nigrum change of biomass	tundra plots in Joatka	gm-2 yr-1	biomass_change	species	Empetrum_nigrum	plant_community_dynamics	plant_abundance_change
77_at	Empetrum nigrum change of biomass	tundra plots in Seiland	gm-2 yr-1	biomass_change	species	Empetrum_nigrum	plant_community_dynamics	plant_abundance_change
77_au	Empetrum nigrum change of biomass	tundra plots in Seiland	gm-2 yr-1	biomass_change	species	Empetrum_nigrum	plant_community_dynamics	plant_abundance_change
77_av	Empetrum nigrum change of biomass	tundra plots in Seiland	gm-2 yr-1	biomass_change	species	Empetrum_nigrum	plant_community_dynamics	plant_abundance_change
77_aw	Vaccinium myrtillus change of biomass	tundra plots in Abisko	gm-2 yr-1	biomass_change	species	Vaccinium_myrtillus	plant_community_dynamics	plant_abundance_change
77_ax	Vaccinium myrtillus change of biomass	tundra plots in Abisko	gm-2 yr-1	biomass_change	species	Vaccinium_myrtillus	plant_community_dynamics	plant_abundance_change
77_ay	Vaccinium myrtillus change of biomass	tundra plots in Abisko	gm-2 yr-1	biomass_change	species	Vaccinium_myrtillus	plant_community_dynamics	plant_abundance_change
77_az	Vaccinium myrtillus change of biomass	tundra plots in Vassijaure	gm-2 yr-1	biomass_change	species	Vaccinium_myrtillus	plant_community_dynamics	plant_abundance_change
77_ba	Vaccinium myrtillus change of biomass	tundra plots in Vassijaure	gm-2 yr-1	biomass_change	species	Vaccinium_myrtillus	plant_community_dynamics	plant_abundance_change
77_bb	Vaccinium myrtillus change of biomass	tundra plots in Vassijaure	gm-2 yr-1	biomass_change	species	Vaccinium_myrtillus	plant_community_dynamics	plant_abundance_change
77_bc	Vaccinium myrtillus change of biomass	tundra plots in Joatka	gm-2 yr-1	biomass_change	species	Vaccinium_myrtillus	plant_community_dynamics	plant_abundance_change
77_bd	Vaccinium myrtillus change of biomass	tundra plots in Joatka	gm-2 yr-1	biomass_change	species	Vaccinium_myrtillus	plant_community_dynamics	plant_abundance_change
77_be	Vaccinium myrtillus change of biomass	tundra plots in Joatka	gm-2 yr-1	biomass_change	species	Vaccinium_myrtillus	plant_community_dynamics	plant_abundance_change
77_bf	Vaccinium myrtillus change of biomass	tundra plots in Seiland	gm-2 yr-1	biomass_change	species	Vaccinium_myrtillus	plant_community_dynamics	plant_abundance_change
77_bg	Vaccinium myrtillus change of biomass	tundra plots in Seiland	gm-2 yr-1	biomass_change	species	Vaccinium_myrtillus	plant_community_dynamics	plant_abundance_change
77_bh	Vaccinium myrtillus change of biomass	tundra plots in Seiland	gm-2 yr-1	biomass_change	species	Vaccinium_myrtillus	plant_community_dynamics	plant_abundance_change
77_bj	Vaccinium uliginosum change of biomass	tundra plots in Abisko	gm-2 yr-1	biomass_change	species	Vaccinium_uliginosum	plant_community_dynamics	plant_abundance_change
77_bk	Vaccinium uliginosum change of biomass	tundra plots in Abisko	gm-2 yr-1	biomass_change	species	Vaccinium_uliginosum	plant_community_dynamics	plant_abundance_change
77_bl	Vaccinium uliginosum change of biomass	tundra plots in Vassijaure	gm-2 yr-1	biomass_change	species	Vaccinium_uliginosum	plant_community_dynamics	plant_abundance_change
77_bm	Vaccinium uliginosum change of biomass	tundra plots in Vassijaure	gm-2 yr-1	biomass_change	species	Vaccinium_uliginosum	plant_community_dynamics	plant_abundance_change
77_bn	Vaccinium uliginosum change of biomass	tundra plots in Vassijaure	gm-2 yr-1	biomass_change	species	Vaccinium_uliginosum	plant_community_dynamics	plant_abundance_change
77_bo	Vaccinium uliginosum change of biomass	tundra plots in Joatka	gm-2 yr-1	biomass_change	species	Vaccinium_uliginosum	plant_community_dynamics	plant_abundance_change
77_bp	Vaccinium uliginosum change of biomass	tundra plots in Joatka	gm-2 yr-1	biomass_change	species	Vaccinium_uliginosum	plant_community_dynamics	plant_abundance_change
77_bq	Vaccinium uliginosum change of biomass	tundra plots in Joatka	gm-2 yr-1	biomass_change	species	Vaccinium_uliginosum	plant_community_dynamics	plant_abundance_change
77_br	Vaccinium uliginosum change of biomass	tundra plots in Seiland	gm-2	biomass_change	species	Vaccinium_uliginosum	plant_community_dynamics	plant_abundance_change
77_bs	Vaccinium uliginosum change of biomass	tundra plots in Seiland	gm-2	biomass_change	species	Vaccinium_uliginosum	plant_community_dynamics	plant_abundance_change
77_bt	Vaccinium uliginosum change of biomass	tundra plots in Seiland	gm-2	biomass_change	species	Vaccinium_uliginosum	plant_community_dynamics	plant_abundance_change
77_bx	Vaccinium vitis-idaea change of biomass	tundra plots in Vassijaure	gm-2 yr-1	biomass_change	species	Vaccinium_vitis-idaea	plant_community_dynamics	plant_abundance_change
77_by	Vaccinium vitis-idaea change of biomass	tundra plots in Vassijaure	gm-2 yr-1	biomass_change	species	Vaccinium_vitis-idaea	plant_community_dynamics	plant_abundance_change
77_bz	Vaccinium vitis-idaea change of biomass	tundra plots in Vassijaure	gm-2 yr-1	biomass_change	species	Vaccinium_vitis-idaea	plant_community_dynamics	plant_abundance_change
77_ca	Vaccinium vitis-idaea change of biomass	tundra plots in Joatka	gm-2 yr-1	biomass_change	species	Vaccinium_vitis-idaea	plant_community_dynamics	plant_abundance_change
77_cb	Vaccinium vitis-idaea change of biomass	tundra plots in Joatka	gm-2 yr-1	biomass_change	species	Vaccinium_vitis-idaea	plant_community_dynamics	plant_abundance_change
77_cc	Vaccinium vitis-idaea change of biomass	tundra plots in Joatka	gm-2 yr-1	biomass_change	species	Vaccinium_vitis-idaea	plant_community_dynamics	plant_abundance_change
77_cd	Vaccinium vitis-idaea change of biomass	tundra plots in Seiland	gm-2 yr-1	biomass_change	species	Vaccinium_vitis-idaea	plant_community_dynamics	plant_abundance_change
77_ce	Vaccinium vitis-idaea change of biomass	tundra plots in Seiland	gm-2 yr-1	biomass_change	species	Vaccinium_vitis-idaea	plant_community_dynamics	plant_abundance_change
77_cf	Vaccinium vitis-idaea change of biomass	tundra plots in Seiland	gm-2 yr-1	biomass_change	species	Vaccinium_vitis-idaea	plant_community_dynamics	plant_abundance_change
77_cj	Change of total plant biomass	tundra plots in Vassijaure	gm-2 yr-1	biomass_change	community	NA	plant_community_dynamics	plant_abundance_change
77_ck	Change of total plant biomass	tundra plots in Vassijaure	gm-2 yr-1	biomass_change	community	NA	plant_community_dynamics	plant_abundance_change
77_cl	Change of total plant biomass	tundra plots in Vassijaure	gm-2 yr-1	biomass_change	community	NA	plant_community_dynamics	plant_abundance_change
77_cm	Change of total plant biomass	tundra plots in Joatka	gm-2 yr-1	biomass_change	community	NA	plant_community_dynamics	plant_abundance_change
77_cn	Change of total plant biomass	tundra plots in Joatka	gm-2 yr-1	biomass_change	community	NA	plant_community_dynamics	plant_abundance_change
77_co	Change of total plant biomass	tundra plots in Joatka	gm-2 yr-1	biomass_change	community	NA	plant_community_dynamics	plant_abundance_change
77_cp	Change of total plant biomass	tundra plots in Seiland	gm-2 yr-1	biomass_change	community	NA	plant_community_dynamics	plant_abundance_change
77_cq	Change of total plant biomass	tundra plots in Seiland	gm-2 yr-1	biomass_change	community	NA	plant_community_dynamics	plant_abundance_change
77_cr	Change of total plant biomass	tundra plots in Seiland	gm-2 yr-1	biomass_change	community	NA	plant_community_dynamics	plant_abundance_change
77_cs	Change of cover of mosses	tundra plots in Abisko	% year-1	cover_change	group	mosses	plant_community_dynamics	plant_abundance_change
77_ct	Change of cover of mosses	tundra plots in Abisko	% year-1	cover_change	group	mosses	plant_community_dynamics	plant_abundance_change
77_cu	Change of cover of mosses	tundra plots in Abisko	% year-1	cover_change	group	mosses	plant_community_dynamics	plant_abundance_change
77_cv	Change of cover of mosses	tundra plots in Vassijaure	% year-1	cover_change	group	mosses	plant_community_dynamics	plant_abundance_change
77_cw	Change of cover of mosses	tundra plots in Vassijaure	% year-1	cover_change	group	mosses	plant_community_dynamics	plant_abundance_change
77_cx	Change of cover of mosses	tundra plots in Vassijaure	% year-1	cover_change	group	mosses	plant_community_dynamics	plant_abundance_change
77_cy	Change of cover of mosses	tundra plots in Joatka	% year-1	cover_change	group	mosses	plant_community_dynamics	plant_abundance_change
77_cz	Change of cover of mosses	tundra plots in Joatka	% year-1	cover_change	group	mosses	plant_community_dynamics	plant_abundance_change
77_da	Change of cover of mosses	tundra plots in Joatka	% year-1	cover_change	group	mosses	plant_community_dynamics	plant_abundance_change
77_db	Change of cover of mosses	tundra plots in Seiland	% year-1	cover_change	group	mosses	plant_community_dynamics	plant_abundance_change
77_dc	Change of cover of mosses	tundra plots in Seiland	% year-1	cover_change	group	mosses	plant_community_dynamics	plant_abundance_change
77_dd	Change of cover of mosses	tundra plots in Seiland	% year-1	cover_change	group	liverworts	plant_community_dynamics	plant_abundance_change
77_de	Change of cover of liverworts	tundra plots in Abisko	% year-1	cover_change	group	liverworts	plant_community_dynamics	plant_abundance_change
77_df	Change of cover of liverworts	tundra plots in Abisko	% year-1	cover_change	group	liverworts	plant_community_dynamics	plant_abundance_change
77_dg	Change of cover of liverworts	tundra plots in Abisko	% year-1	cover_change	group	liverworts	plant_community_dynamics	plant_abundance_change
77_dh	Change of cover of liverworts	tundra plots in Vassijaure	% year-1	cover_change	group	liverworts	plant_community_dynamics	plant_abundance_change
77_di	Change of cover of liverworts	tundra plots in Vassijaure	% year-1	cover_change	group	liverworts	plant_community_dynamics	plant_abundance_change
77_dj	Change of cover of liverworts	tundra plots in Vassijaure	% year-1	cover_change	group	liverworts	plant_community_dynamics	plant_abundance_change
77_dk	Change of cover of liverworts	tundra plots in Joatka	% year-1	cover_change	group	liverworts	plant_community_dynamics	plant_abundance_change
77_dl	Change of cover of liverworts	tundra plots in Joatka	% year-1	cover_change	group	liverworts	plant_community_dynamics	plant_abundance_change
77_dm	Change of cover of liverworts	tundra plots in Joatka	% year-1	cover_change	group	liverworts	plant_community_dynamics	plant_abundance_change
77_dn	Change of cover of liverworts	tundra plots in Seiland	% year-1	cover_change	group	liverworts	plant_community_dynamics	plant_abundance_change
77_do	Change of cover of liverworts	tundra plots in Seiland	% year-1	cover_change	group	liverworts	plant_community_dynamics	plant_abundance_change
77_dp	Change of cover of liverworts	tundra plots in Seiland	% year-1	cover_change	group	liverworts	plant_community_dynamics	plant_abundance_change
77_dq	Change of cover of lichens	tundra plots in Abisko	% year-1	cover_change	group	lichens	plant_community_dynamics	plant_abundance_change
77_dr	Change of cover of lichens	tundra plots in Abisko	% year-1	cover_change	group	lichens	plant_community_dynamics	plant_abundance_change
77_ds	Change of cover of lichens	tundra plots in Abisko	% year-1	cover_change	group	lichens	plant_community_dynamics	plant_abundance_change
77_dt	Change of cover of lichens	tundra plots in Vassijaure	% year-1	cover_change	group	lichens	plant_community_dynamics	plant_abundance_change
77_du	Change of cover of lichens	tundra plots in Vassijaure	% year-1	cover_change	group	lichens	plant_community_dynamics	plant_abundance_change
77_dv	Change of cover of lichens	tundra plots in Vassijaure	% year-1	cover_change	group	lichens	plant_community_dynamics	plant_abundance_change
77_dw	Change of cover of lichens	tundra plots in Joatka	% year-1	cover_change	group	lichens	plant_community_dynamics	plant_abundance_change
77_dx	Change of cover of lichens	tundra plots in Joatka	% year-1	cover_change	group	lichens	plant_community_dynamics	plant_abundance_change
77_dy	Change of cover of lichens	tundra plots in Joatka	% year-1	cover_change	group	lichens	plant_community_dynamics	plant_abundance_change
77_dz	Change of cover of lichens	tundra plots in Seiland	% year-1	cover_change	group	lichens	plant_community_dynamics	plant_abundance_change
77_ea	Change of cover of lichens	tundra plots in Seiland	% year-1	cover_change	group	lichens	plant_community_dynamics	plant_abundance_change
77_eb	Change of cover of lichens	tundra plots in Seiland	% year-1	cover_change	group	lichens	plant_community_dynamics	plant_abundance_change
78_a	tiller length of Hierochloe alpina	NA	cm	shoot_length	species	Hierochloe_alpina	plant_properties	plant_structure
78_b	ramet size of Carex microchaeta	NA	cm	shoot_length	species	Carex_microchaeta	plant_properties	plant_structure
78_c	new shoot length of Betula nana	NA	cm	shoot_length	species	Betula_nana	plant_properties	plant_structure
78_d	mean maximum number of inflorescences of Hierochloe alpina	NA	number of inflorescences	nr_flowers	species	Hierochloe_alpina	plant_properties	plant_fitness
78_g	number of leaves per tiller of Eriophorum vaginatum	NA	nr of leaves	nr_leaves	species	Eriophorum_vaginatum	plant_properties	plant_structure
78_h	ramet size of Carex microchaeta	NA	cm	shoot_length	species	Carex_microchaeta	plant_properties	plant_structure
78_i	new shoot length of Betula nana	NA	cm	shoot_length	species	Betula_nana	plant_properties	plant_structure
79_a	Total aboveground plant biomass	NA	g/m2	aboveground_biomass	community	NA	plant_abundance	plant_abundance
79_b	Dead standing litter	dlitter still standing erect, often still attached to living plants	g/m2	litter_abundance	group	litter	plant_abundance	litter_abundance
79_c	Graminoid biomass	NA	g/m2	aboveground_biomass	group	graminoids	plant_abundance	plant_abundance
79_d	Litter	litter detached from plants, lying down horizontally	g/m2	litter_abundance	group	litter	plant_abundance	litter_abundance
79_e	Moss	NA	g/m2	aboveground_biomass	group	mosses	plant_abundance	plant_abundance
79_f	Other biomass	biomass fraction of arctic willow, Equisetum spp, Polygonum viviparum, Saxifraga sp	g/m2	aboveground_biomass	group	community	plant_abundance	plant_abundance
79_g	Total aboveground plant N pool	NA	g/m2	N_pool	community	NA	plant_chemistry	plant_N_content
79_h	Dead standing litter N pool	dlitter still standing erect, often still attached to living plants	g/m2	N_pool	group	standing_litter	plant_chemistry	plant_N_content
79_i	Graminoid N pool	NA	g/m2	N_pool	group	graminoids	plant_chemistry	plant_N_content
79_j	Litter N pool	litter detached from plants, lying down horizontally	g/m2	N_pool	group	litter	plant_chemistry	plant_N_content
79_k	Moss N pool	NA	g/m2	N_pool	group	moss	plant_chemistry	plant_N_content
79_l	Other N pool	biomass fraction of arctic willow, Equisetum spp, Polygonum viviparum, Saxifraga sp	g/m2	N_pool	group	community	plant_chemistry	plant_N_content
79_m	Total aboveground plant N concentration	NA	%	plant_N_content	community	NA	plant_chemistry	plant_N_content
79_n	Total aboveground plant quality	NA	C:N ratio	CN_ratio	community	NA	plant_chemistry	plant_CN_ratio
79_o	Active layer depth	The active layer depth is defined as the depth from the permafrost barrier to the transition between the green and brown moss layer	cm	active_layer_depth	NA	NA	soil_physical_properties	permafrost_depth
79_q	Soil temperature	NA	C	soil_temperature	NA	NA	soil_physical_properties	soil_temperature
90_a	GPP600L	NA	micromol CO2 m-2 s-1	gross_primary_production	NA	NA	ecosystem_processes	gross_primary_productivity
90_b	Soil temperature	NA	oC	soil_temperature	NA	NA	soil_physical_properties	soil_temperature
90_c	Soil moisture	NA	%	soil_moisture	NA	NA	soil_physical_properties	soil_moisture
90_f	Betula nana	point intercept data transformed to g/m with site-specfic conversion functions	g m-2	aboveground_biomass	species	Betula_nana	plant_abundance	plant_abundance	*point intercept data transformed to g/m with site-specfic conversion functions
90_g	Empetrum hermaphroditum	point intercept data transformed to g/m with site-specfic conversion functions	g m-2	aboveground_biomass	species	Empetrum_hermaphroditum	plant_abundance	plant_abundance	*point intercept data transformed to g/m with site-specfic conversion functions
90_h	Vaccinium vitis-idaea	point intercept data transformed to g/m with site-specfic conversion functions	g m-2	aboveground_biomass	species	Vaccinium_vitis-idaea	plant_abundance	plant_abundance	*point intercept data transformed to g/m with site-specfic conversion functions
90_i	GPP600L	NA	micromol CO2 m-2 s-1	gross_primary_production	NA	NA	ecosystem_processes	gross_primary_productivity
90_j	Soil temperature	NA	oC	soil_temperature	NA	NA	soil_physical_properties	soil_temperature
90_k	Soil moisture	NA	%	soil_moisture	NA	NA	soil_physical_properties	soil_moisture
90_n	Betula nana	point intercept data transformed to g/m with site-specfic conversion functions	g m-2	aboveground_biomass	species	Betula_nana	plant_abundance	plant_abundance	*point intercept data transformed to g/m with site-specfic conversion functions
90_o	Empetrum hermaphroditum	point intercept data transformed to g/m with site-specfic conversion functions	g m-2	aboveground_biomass	species	Empetrum_hermaphroditum	plant_abundance	plant_abundance	*point intercept data transformed to g/m with site-specfic conversion functions
90_p	Vaccinium vitis-idaea	point intercept data transformed to g/m with site-specfic conversion functions	g m-2	aboveground_biomass	species	Vaccinium_vitis-idaea	plant_abundance	plant_abundance	*point intercept data transformed to g/m with site-specfic conversion functions
90_q	GPP600L	NA	micromol CO2 m-2 s-1	gross_primary_production	NA	NA	ecosystem_processes	gross_primary_productivity
90_r	Soil temperature	NA	oC	soil_temperature	NA	NA	soil_physical_properties	soil_temperature
90_s	Soil moisture	NA	%	soil_moisture	NA	NA	soil_physical_properties	soil_moisture
90_v	Betula nana	point intercept data transformed to g/m with site-specfic conversion functions	g m-2	aboveground_biomass	species	Betula_nana	plant_abundance	plant_abundance	*point intercept data transformed to g/m with site-specfic conversion functions
90_w	Empetrum hermaphroditum	point intercept data transformed to g/m with site-specfic conversion functions	g m-2	aboveground_biomass	species	Empetrum_hermaphroditum	plant_abundance	plant_abundance	*point intercept data transformed to g/m with site-specfic conversion functions
90_x	Vaccinium vitis-idaea	point intercept data transformed to g/m with site-specfic conversion functions	g m-2	aboveground_biomass	species	Vaccinium_vitis-idaea	plant_abundance	plant_abundance	*point intercept data transformed to g/m with site-specfic conversion functions
90_y	net ecosystem respiration			ecosystem_respiration	NA	NA	ecosystem_processes	ecosystem_respiration
90_z	net ecosystem exchange			net_ecosystem_exchange	NA	NA	ecosystem_processes	net_ecosystem_exchange
90_aa	net ecosystem respiration			ecosystem_respiration	NA	NA	ecosystem_processes	ecosystem_respiration
90_ab	net ecosystem exchange			net_ecosystem_exchange	NA	NA	ecosystem_processes	net_ecosystem_exchange
90_ac	net ecosystem respiration			ecosystem_respiration	NA	NA	ecosystem_processes	ecosystem_respiration
90_ad	net ecosystem exchange			net_ecosystem_exchange	NA	NA	ecosystem_processes	net_ecosystem_exchange
94_a	Thaw depth	Depth of thaw using protocols from the Circumpolar Active Layer Monitoring Program (negative values)	cm	thaw_depth	NA	NA	soil_physical_properties	permafrost_depth
94_b	Thaw depth	Depth of thaw using protocols from the Circumpolar Active Layer Monitoring Program (negative values)	cm	thaw_depth	NA	NA	soil_physical_properties	permafrost_depth
94_c	Thaw depth	Depth of thaw using protocols from the Circumpolar Active Layer Monitoring Program (negative values)	cm	thaw_depth	NA	NA	soil_physical_properties	permafrost_depth
94_d	Saturated soil depth	A hole was drilled and a porous PVC tube was used to determine the height of the water table relative to the soil surface and permafrost (i.e. depth of inundated soil) - negative values	cm	saturated_depth	NA	NA	soil_physical_properties	water_table_depth
94_e	Saturated soil depth	A hole was drilled and a porous PVC tube was used to determine the height of the water table relative to the soil surface and permafrost (i.e. depth of inundated soil) - negative values	cm	saturated_depth	NA	NA	soil_physical_properties	water_table_depth
94_f	Saturated soil depth	A hole was drilled and a porous PVC tube was used to determine the height of the water table relative to the soil surface and permafrost (i.e. depth of inundated soil) - negative values	cm	saturated_depth	NA	NA	soil_physical_properties	water_table_depth
94_g	NDVI	Normalized difference vegetation index (hyperspectral data)	unitless	NDVI	community	NA	ecosystem_processes	plant_productivity
94_h	NDVI	Normalized difference vegetation index (hyperspectral data)	unitless	NDVI	community	NA	ecosystem_processes	plant_productivity
94_i	NDVI	Normalized difference vegetation index (hyperspectral data)	unitless	NDVI	community	NA	ecosystem_processes	plant_productivity
94_j	Albedo	Surface albedo (short-wave surface reflectance)	unitless	albedo	NA	NA	soil_physical_properties	albedo
94_k	Albedo	Surface albedo (short-wave surface reflectance)	unitless	albedo	NA	NA	soil_physical_properties	albedo
94_l	Albedo	Surface albedo (short-wave surface reflectance)	unitless	albedo	NA	NA	soil_physical_properties	albedo
94_m	Gross Ecosystem Exchange (CO2)	Measured following Oberbauer et al., 2007. This is the influx of CO2 from atmosphere to ecosystem (it always takes negative values)	gC m-2 day-1	gross_ecosystem_exchange	community	NA	ecosystem_processes	gross_ecosystem_exchange
94_n	Gross Ecosystem Exchange (CO2)	Measured following Oberbauer et al., 2007. This is the influx of CO2 from atmosphere to ecosystem (it always takes negative values)	gC m-2 day-1	gross_ecosystem_exchange	community	NA	ecosystem_processes	gross_ecosystem_exchange
94_o	Gross Ecosystem Exchange (CO2)	Measured following Oberbauer et al., 2007. This is the influx of CO2 from atmosphere to ecosystem (it always takes negative values)	gC m-2 day-1	gross_ecosystem_exchange	community	NA	ecosystem_processes	gross_ecosystem_exchange
94_p	Ecosystem respiration (CO2)	Measured following Oberbauer et al., 2007. This is the efflux of CO2 from ecosystem to atmosphere (it always takes positive values)	gC m-2 day-1	ecosystem_respiration	NA	NA	ecosystem_processes	ecosystem_respiration
94_q	Ecosystem respiration (CO2)	Measured following Oberbauer et al., 2007. This is the efflux of CO2 from ecosystem to atmosphere (it always takes positive values)	gC m-2 day-1	ecosystem_respiration	NA	NA	ecosystem_processes	ecosystem_respiration
94_r	Ecosystem respiration (CO2)	Measured following Oberbauer et al., 2007. This is the efflux of CO2 from ecosystem to atmosphere (it always takes positive values)	gC m-2 day-1	ecosystem_respiration	NA	NA	ecosystem_processes	ecosystem_respiration
94_s	Net ecosystem exchange (CO2)	Measured following Lara et al., 2012 and Lasslop et al., 2010. This is the net flux of CO2 between atmosphere and ecosystem (it can take negative or positive values depending on whether the flux is towards the ecosystem or atmosphere, respectively)	gC m-2 day-1	net_ecosystem_production	community	NA	ecosystem_processes	net_ecosystem_production
94_t	Net ecosystem exchange (CO2)	Measured following Lara et al., 2012 and Lasslop et al., 2010. This is the net flux of CO2 between atmosphere and ecosystem (it can take negative or positive values depending on whether the flux is towards the ecosystem or atmosphere, respectively)	gC m-2 day-1	net_ecosystem_production	community	NA	ecosystem_processes	net_ecosystem_production
94_u	Net ecosystem exchange (CO2)	Measured following Lara et al., 2012 and Lasslop et al., 2010. This is the net flux of CO2 between atmosphere and ecosystem (it can take negative or positive values depending on whether the flux is towards the ecosystem or atmosphere, respectively)	gC m-2 day-1	net_ecosystem_production	community	NA	ecosystem_processes	net_ecosystem_production
94_v	CH4 flux	Measured following Lara et al., 2021	mgC m-2 day-1	CH4_flux	community	NA	ecosystem_processes	CH4_flux
94_w	CH4 flux	Measured following Lara et al., 2021	mgC m-2 day-1	CH4_flux	community	NA	ecosystem_processes	CH4_flux
94_x	CH4 flux	Measured following Lara et al., 2021	mgC m-2 day-1	CH4_flux	community	NA	ecosystem_processes	CH4_flux
94_y	C-CO2eq	It refers to carbon-CO2 equivalents. This is to evaluate the combined radiative forcing potential of daily CO2 and CH4 fluxes - it has been calculated using a 100-year atmospheric residence time for CH4 (CH4 = 23 x CO2)	gC m-2 day-1	CO2_flux	community	NA	ecosystem_processes	ecosystem_respiration
94_z	C-CO2eq	It refers to carbon-CO2 equivalents. This is to evaluate the combined radiative forcing potential of daily CO2 and CH4 fluxes - it has been calculated using a 100-year atmospheric residence time for CH4 (CH4 = 23 x CO2)	gC m-2 day-1	CO2_flux	community	NA	ecosystem_processes	ecosystem_respiration
94_aa	C-CO2eq	It refers to carbon-CO2 equivalents. This is to evaluate the combined radiative forcing potential of daily CO2 and CH4 fluxes - it has been calculated using a 100-year atmospheric residence time for CH4 (CH4 = 23 x CO2)	gC m-2 day-1	CO2_flux	community	NA	ecosystem_processes	ecosystem_respiration
100_a	moss biomass	NA	g m2	aboveground_biomass	group	mosses	plant_abundance	plant_abundance
100_b	depth moss layer	NA	mm	moss_depth	group	mosses	plant_properties	moss_depth
100_d	grass biomass (peak in season)	NA	g m2	aboveground_biomass	group	grasses	plant_abundance	plant_abundance
100_f	shrub biomass (peak in season)	NA	g m2	aboveground_biomass	group	dwarf_shrubs	plant_abundance	plant_abundance	*Salix polaris
100_g	moss decomposition	NA	mg yr	decomposition	group	mosses	ecosystem_processes	C_turnover
100_h	green moss biomass	NA	g m2	aboveground_biomass	group	mosses	plant_abundance	plant_abundance
100_i	soil temperature	NA	d C	soil_temperature	NA	NA	soil_physical_properties	soil_temperature
100_j	soil ammonium availanbility	only possible to use as differences in relative availability, not absolute availabillity	microg / membrane	soil_N_labile	NA	NA	soil_chemical_properties	soil_N_labile
100_k	soil nitrate availabillity	only possible to use as differences in relative availability, not absolute availabillity	microg / membrane	soil_N_labile	NA	NA	soil_chemical_properties	soil_N_labile
100_l	moss biomass	NA	g m2	aboveground_biomass	group	mosses	plant_abundance	plant_abundance
100_m	depth moss layer	NA	mm	moss_depth	group	mosses	plant_properties	moss_depth
100_o	grass biomass (peak in season)	NA	g m2	aboveground_biomass	group	grasses	plant_abundance	plant_abundance
100_q	shrub biomass (peak in season)	NA	g m2	aboveground_biomass	group	dwarf_shrubs	plant_abundance	plant_abundance	*Salix polaris
100_r	moss decomposition	NA	mg yr	decomposition	group	mosses	ecosystem_processes	C_turnover
100_s	green moss biomass	NA	g m2	aboveground_biomass	group	mosses	plant_abundance	plant_abundance
100_t	soil temperature	NA	d C	soil_temperature	NA	NA	soil_physical_properties	soil_temperature
100_u	soil ammonium availanbility	only possible to use as differences in relative availability, not absolute availabillity	microg / membrane	soil_N_labile	NA	NA	soil_chemical_properties	soil_N_labile
100_v	soil nitrate availabillity	only possible to use as differences in relative availability, not absolute availabillity	microg / membrane	soil_N_labile	NA	NA	soil_chemical_properties	soil_N_labile
100_w	belowground biomass	of grasses	g m-2	belowground_biomass	group	grasses	plant_abundance_belowground	plant_abundance_belowground
100_x	belowground biomass	of mosses	g m-2	belowground_biomass	group	mosses	plant_abundance_belowground	plant_abundance_belowground
105_a	Fungi:bacteria of soil hummus layer	NA	NA	fungi:bacteria_ratio	NA	NA	microbial_abundance	fungi:bacteria_ratio
105_b	C:N of soil hummus layer	NA	NA	soil_CN_ratio	NA	NA	soil_chemical_properties	soil_CN_ratio
105_c	Enchytraeids of soil hummus layer	NA	microg/g soil	microorganism_abundance	NA	enchytraeids	soil_fauna	microorganism_abundance
105_d	NH4 of soil hummus layer	NA	microg/g soil	soil_N_labile	NA	NA	soil_chemical_properties	soil_N_labile
110_a	change in C stock	NA	g C m-2	soil_C_change	NA	NA	soil_chemical_properties	soil_C_change
110_b	change in C stock	NA	g C m-2	soil_C_change	NA	NA	soil_chemical_properties	soil_C_change
110_c	change in C stock	NA	g C m-2	soil_C_change	NA	NA	soil_chemical_properties	soil_C_change
110_d	change in C stock	NA	g C m-2	soil_C_change	NA	NA	soil_chemical_properties	soil_C_change
110_e	change in C stock	NA	g C m-2	soil_C_change	NA	NA	soil_chemical_properties	soil_C_change
110_f	change in C stock	NA	g C m-2	soil_C_change	NA	NA	soil_chemical_properties	soil_C_change
119_a	Total hyphal load of fungal endophytes in Anthoxanthum nipponicum	NA	unitless	hyphal_load	species	Anthoxanthum_nipponicum	fungal_diversity	fungal_abundance
119_b	Total hyphal load of fungal endophytes in Anthoxanthum nipponicum	NA	unitless	hyphal_load	species	Anthoxanthum_nipponicum	fungal_diversity	fungal_abundance
119_c	Total hyphal load of fungal endophytes in Anthoxanthum nipponicum	NA	unitless	hyphal_load	species	Anthoxanthum_nipponicum	fungal_diversity	fungal_abundance
119_d	Total hyphal load of fungal endophytes in Calamagrostis phragmitoides	NA	unitless	hyphal_load	species	Anthoxanthum_nipponicum	fungal_diversity	fungal_abundance
119_e	Total hyphal load of fungal endophytes in Calamagrostis phragmitoides	NA	unitless	hyphal_load	species	Calamagrostis_phragmitoides	fungal_diversity	fungal_abundance
119_f	Total hyphal load of fungal endophytes in Calamagrostis phragmitoides	NA	unitless	hyphal_load	species	Calamagrostis_phragmitoides	fungal_diversity	fungal_abundance
119_g	Total hyphal load of fungal endophytes in Festuca rubra	NA	unitless	hyphal_load	species	Calamagrostis_phragmitoides	fungal_diversity	fungal_abundance
119_h	Total hyphal load of fungal endophytes in Festuca rubra	NA	unitless	hyphal_load	species	Festuca_rubra	fungal_diversity	fungal_abundance
119_i	Total hyphal load of fungal endophytes in Festuca rubra	NA	unitless	hyphal_load	species	Festuca_rubra	fungal_diversity	fungal_abundance
119_j	Morphotype Simpson Index of Anthoxanthum nipponicum	Diversity of endophyte hyphal morphotypes in leaf sheaths of Anthoxanthum nipponicum	unitless	morphotype_simpson_index	species	Festuca_rubra	fungal_diversity	fungal_diversity
119_k	Morphotype Simpson Index of Anthoxanthum nipponicum	Diversity of endophyte hyphal morphotypes in leaf sheaths of Anthoxanthum nipponicum	unitless	morphotype_simpson_index	species	Anthoxanthum_nipponicum	fungal_diversity	fungal_diversity
119_l	Morphotype Simpson Index of Anthoxanthum nipponicum	Diversity of endophyte hyphal morphotypes in leaf sheaths of Anthoxanthum nipponicum	unitless	morphotype_simpson_index	species	Anthoxanthum_nipponicum	fungal_diversity	fungal_diversity
119_m	Morphotype Simpson Index of Calamagrostis phragmitoides	Diversity of endophyte hyphal morphotypes in leaf sheaths of Calamagrostis phragmitoides	unitless	morphotype_simpson_index	species	Calamagrostis_phragmitoides	fungal_diversity	fungal_diversity
119_n	Morphotype Simpson Index of Calamagrostis phragmitoides	Diversity of endophyte hyphal morphotypes in leaf sheaths of Calamagrostis phragmitoides	unitless	morphotype_simpson_index	species	Calamagrostis_phragmitoides	fungal_diversity	fungal_diversity
119_o	Morphotype Simpson Index of Calamagrostis phragmitoides	Diversity of endophyte hyphal morphotypes in leaf sheaths of Calamagrostis phragmitoides	unitless	morphotype_simpson_index	species	Calamagrostis_phragmitoides	fungal_diversity	fungal_diversity
119_p	Morphotype Simpson Index of Festuca rubra	Diversity of endophyte hyphal morphotypes in leaf sheaths of Festuca rubra	unitless	morphotype_simpson_index	species	Festuca_rubra	fungal_diversity	fungal_diversity
119_q	Morphotype Simpson Index of Festuca rubra	Diversity of endophyte hyphal morphotypes in leaf sheaths of Festuca rubra	unitless	morphotype_simpson_index	species	Festuca_rubra	fungal_diversity	fungal_diversity
119_r	Morphotype Simpson Index of Festuca rubra	Diversity of endophyte hyphal morphotypes in leaf sheaths of Festuca rubra	unitless	morphotype_simpson_index	species	Festuca_rubra	fungal_diversity	fungal_diversity
119_s	Morphotype richness of Anthoxanthum nipponicum	Diversity of endophyte hyphal morphotypes in leaf sheaths of Anthoxanthum nipponicum	unitless	morphotype_richness	species	Anthoxanthum_nipponicum	fungal_diversity	fungal_diversity
119_t	Morphotype richness of Anthoxanthum nipponicum	Diversity of endophyte hyphal morphotypes in leaf sheaths of Anthoxanthum nipponicum	unitless	morphotype_richness	species	Anthoxanthum_nipponicum	fungal_diversity	fungal_diversity
119_u	Morphotype richness of Anthoxanthum nipponicum	Diversity of endophyte hyphal morphotypes in leaf sheaths of Anthoxanthum nipponicum	unitless	morphotype_richness	species	Anthoxanthum_nipponicum	fungal_diversity	fungal_diversity
119_v	Morphotype richness of Calamagrostis phragmitoides	Diversity of endophyte hyphal morphotypes in leaf sheaths of Calamagrostis phragmitoides	unitless	morphotype_richness	species	Calamagrostis_phragmitoides	fungal_diversity	fungal_diversity
119_w	Morphotype richness of Calamagrostis phragmitoides	Diversity of endophyte hyphal morphotypes in leaf sheaths of Calamagrostis phragmitoides	unitless	morphotype_richness	species	Calamagrostis_phragmitoides	fungal_diversity	fungal_diversity
119_x	Morphotype richness of Calamagrostis phragmitoides	Diversity of endophyte hyphal morphotypes in leaf sheaths of Calamagrostis phragmitoides	unitless	morphotype_richness	species	Calamagrostis_phragmitoides	fungal_diversity	fungal_diversity
119_y	Morphotype richness of Festuca rubra	Diversity of endophyte hyphal morphotypes in leaf sheaths of Festuca rubra	unitless	morphotype_richness	species	Festuca_rubra	fungal_diversity	fungal_diversity
119_z	Morphotype richness of Festuca rubra	Diversity of endophyte hyphal morphotypes in leaf sheaths of Festuca rubra	unitless	morphotype_richness	species	Festuca_rubra	fungal_diversity	fungal_diversity
119_aa	Morphotype richness of Festuca rubra	Diversity of endophyte hyphal morphotypes in leaf sheaths of Festuca rubra	unitless	morphotype_richness	species	Festuca_rubra	fungal_diversity	fungal_diversity
119_ab	Proportion of slides with spores in Anthoxanthum nipponicum	Presence of endophyte spores presented as proportion of lead sheaths per grass individual with presence of spores in Anthoxanthum nipponicum	%	spores_presence	species	Anthoxanthum_nipponicum	fungal_diversity	fungal_abundance
119_ac	Proportion of slides with spores in Anthoxanthum nipponicum	Presence of endophyte spores presented as proportion of lead sheaths per grass individual with presence of spores in Anthoxanthum nipponicum	%	spores_presence	species	Anthoxanthum_nipponicum	fungal_diversity	fungal_abundance
119_ad	Proportion of slides with spores in Anthoxanthum nipponicum	Presence of endophyte spores presented as proportion of lead sheaths per grass individual with presence of spores in Anthoxanthum nipponicum	%	spores_presence	species	Anthoxanthum_nipponicum	fungal_diversity	fungal_abundance
119_ae	Proportion of slides with spores in Calamagrostis phragmitoides	Presence of endophyte spores presented as proportion of lead sheaths per grass individual with presence of spores in Calamagrostis phragmitoides	%	spores_presence	species	Calamagrostis_phragmitoides	fungal_diversity	fungal_abundance
119_af	Proportion of slides with spores in Calamagrostis phragmitoides	Presence of endophyte spores presented as proportion of lead sheaths per grass individual with presence of spores in Calamagrostis phragmitoides	%	spores_presence	species	Calamagrostis_phragmitoides	fungal_diversity	fungal_abundance
119_ag	Proportion of slides with spores in Calamagrostis phragmitoides	Presence of endophyte spores presented as proportion of lead sheaths per grass individual with presence of spores in Calamagrostis phragmitoides	%	spores_presence	species	Calamagrostis_phragmitoides	fungal_diversity	fungal_abundance
119_ah	Proportion of slides with spores in Festuca rubra	Presence of endophyte spores presented as proportion of lead sheaths per grass individual with presence of spores in Festuca rubra	%	spores_presence	species	Festuca_rubra	fungal_diversity	fungal_abundance
119_ai	Proportion of slides with spores in Festuca rubra	Presence of endophyte spores presented as proportion of lead sheaths per grass individual with presence of spores in Festuca rubra	%	spores_presence	species	Festuca_rubra	fungal_diversity	fungal_abundance
119_aj	Proportion of slides with spores in Festuca rubra	Presence of endophyte spores presented as proportion of lead sheaths per grass individual with presence of spores in Festuca rubra	%	spores_presence	species	Festuca_rubra	fungal_diversity	fungal_abundance
126_a	relative cover of Hierochloe alpina	NA	proportion	relative_cover	species	Hierochloe_alpina	plant_abundance	plant_abundance
126_b	relative cover of Eriophorum vaginatum	NA	proportion	relative_cover	species	Eriophorum_vaginatum	plant_abundance	plant_abundance
126_c	relative cover of Betula nana	habitat DH	proportion	relative_cover	species	Betula_nana	plant_abundance	plant_abundance
126_d	relative cover of Betula nana	habitat MAT	proportion	relative_cover	species	Betula_nana	plant_abundance	plant_abundance
126_e	species richness	habitat DH	nr of species	species_richness	community	NA	plant_diversity	plant_species_richness
126_f	species richness	habitat MAT	nr of species	species_richness	community	NA	plant_diversity	plant_species_richness
126_g	speciess evenness	habitat DH	Simpson's dominance index	evenness	community	NA	plant_diversity	plant_evenness
126_h	speciess evenness	habitat MAT	Simpson's dominance index	evenness	community	NA	plant_diversity	plant_evenness
127_a	nr of leaves	long growing season	nr leaves	nr_leaves	species	Salix_polaris	plant_properties	plant_structure
127_b	nr of leaves	intermediate growing season	nr leaves	nr_leaves	species	Salix_polaris	plant_properties	plant_structure
127_c	nr of leaves	short growing season	nr leaves	nr_leaves	species	Salix_polaris	plant_properties	plant_structure
127_d	total leaf mass	long growing season	mg	leaf_biomass	species	Salix_polaris	plant_properties	plant_leaf_size
127_e	total leaf mass	intermediate growing season	mg	leaf_biomass	species	Salix_polaris	plant_properties	plant_leaf_size
127_f	total leaf mass	short growing season	mg	leaf_biomass	species	Salix_polaris	plant_properties	plant_leaf_size
127_g	mass per leaf	long growing season	mg	leaf_weight	species	Salix_polaris	plant_properties	plant_leaf_size
127_h	mass per leaf	intermediate growing season	mg	leaf_weight	species	Salix_polaris	plant_properties	plant_leaf_size
127_i	mass per leaf	short growing season	mg	leaf_weight	species	Salix_polaris	plant_properties	plant_leaf_size
127_j	nr inflorescences	long growing season	nr inflorescences	nr_inflorescences	species	Salix_polaris	plant_properties	plant_fitness
127_k	nr inflorescences	intermediate growing season	nr inflorescences	nr_inflorescences	species	Salix_polaris	plant_properties	plant_fitness
127_l	nr inflorescences	short growing season	nr inflorescences	nr_inflorescences	species	Salix_polaris	plant_properties	plant_fitness
127_m	N	pooled across sites	%	plant_N_content	species	Salix_polaris	plant_chemistry	plant_N_content
127_n	C	pooled across sites	%	plant_C_content	species	Salix_polaris	plant_chemistry	plant_C_content
127_o	C/N	pooled across sites	%	CN_ratio	species	Salix_polaris	plant_chemistry	plant_CN_ratio
127_p	phenolics	pooled across sites	%	phenolic_content	species	Salix_polaris	plant_chemistry	plant_defense
135_y	Mean steam volume	Mean shoot volume produced during the growing season by feltleaf willow that had been browsed the previous winter	cm3	shoot_growth	species	Salix_alaxensis	plant_demography	plant_structure_change
135_z	Mean steam volume	Mean shoot volume produced during the growing season by feltleaf willow that had been browsed the previous winter	cm3	shoot_growth	species	Salix_alaxensis	plant_demography	plant_structure_change
135_aa	Mean steam volume	Mean shoot volume produced during the growing season by feltleaf willow that had been browsed the previous winter	cm3	shoot_growth	species	Salix_alaxensis	plant_demography	plant_structure_change
135_ab	Mean steam volume	Mean shoot volume produced during the growing season by feltleaf willow that had been browsed the previous winter	cm3	shoot_growth	species	Salix_alaxensis	plant_demography	plant_structure_change
135_ac	Total stem volume	total shoot volume produced during the growing season by feltleaf willows that had been browsed the previous winter (the sum of all individuals shoots on a branch)	cm3 per branch	shoot_new	species	Salix_alaxensis	plant_demography	plant_structure_change
135_ad	Total stem volume	total shoot volume produced during the growing season by feltleaf willows that had been browsed the previous winter (the sum of all individuals shoots on a branch)	cm3 per branch	shoot_new	species	Salix_alaxensis	plant_demography	plant_structure_change
135_ae	Total stem volume	total shoot volume produced during the growing season by feltleaf willows that had been browsed the previous winter (the sum of all individuals shoots on a branch)	cm3 per branch	shoot_new	species	Salix_alaxensis	plant_demography	plant_structure_change
135_af	Total stem volume	total shoot volume produced during the growing season by feltleaf willows that had been browsed the previous winter (the sum of all individuals shoots on a branch)	cm3 per branch	shoot_new	species	Salix_alaxensis	plant_demography	plant_structure_change
135_ag	Number of catkins per branch of feltleaf willow	NA	number of catkins	flower_new	species	Salix_alaxensis	plant_properties	plant_fitness
135_ah	Number of catkins per branch of feltleaf willow	NA	number of catkins	flower_new	species	Salix_alaxensis	plant_properties	plant_fitness
135_ai	Number of catkins per branch of feltleaf willow	NA	number of catkins	flower_new	species	Salix_alaxensis	plant_properties	plant_fitness
135_aj	Number of catkins per branch of feltleaf willow	NA	number of catkins	flower_new	species	Salix_alaxensis	plant_properties	plant_fitness
143_a	Biomass of birch leaves	number of hits per plot (25 pins, multiple hits per pin)	nr hits per plot (25 pins)	abundance	species	Betula_glandulosa	plant_abundance	plant_abundance	*number of hits per plot (25 pins, multiple hits per pin) --> measure of abundance
152_a	Species richness of bryophytes per cell (4 cm2)	number of species of bryophytes in a cell (2x2 cm)	number of species	species_richness	group	bryophytes	plant_diversity	plant_species_richness
152_b	Total number of species of bryophytes in and out the exclosure (500 cm2)	number of species of bryophytes in an out of the exclosures (total area sampled equal to 500 cm2)	number of species	species_richness	group	bryophytes	plant_diversity	plant_species_richness
152_c	rate of accumulation of bryophyte species with area	slope of the log species-log area relationship	species/cm2	species_accumulation_rate	group	bryophytes	plant_diversity	plant_species_accumulation_rate
152_d	mean species frequency	Frequency for a species was defined as the number of cells (2x2 cm) out of 25 in which a species occurred in a quadrat (5x5 cells). Mean species frequency of the community was calculated as the mean frequency of all species in a quadrat	mean frequency	species_frequency	group	bryophytes	plant_diversity	plant_diversity
152_e	Evenness index	Smith and Wilson's (1996) evenness index (Evar)	unitless	evenness	group	bryophytes	plant_diversity	plant_evenness
152_f	Coefficient of variation of species richness in a cell (4cm2)	NA	unitless	richness_variability	group	bryophytes	plant_diversity	plant_diversity_variability
152_g	Coefficient of variation of species richness in a quadrat (100 cm2)	NA	unitless	richness_variability	group	bryophytes	plant_diversity	plant_diversity_variability
157_a	Forbs biomass	NA	NA	aboveground_biomass	group	forbs	plant_abundance	plant_abundance	*reported as effect sizes
157_b	Forbs biomass	NA	NA	aboveground_biomass	group	forbs	plant_abundance	plant_abundance	*reported as effect sizes
157_c	Forbs biomass	NA	NA	aboveground_biomass	group	forbs	plant_abundance	plant_abundance	*reported as effect sizes
157_d	Forbs biomass	NA	NA	aboveground_biomass	group	forbs	plant_abundance	plant_abundance	*reported as effect sizes
157_e	Forbs biomass	NA	NA	aboveground_biomass	group	forbs	plant_abundance	plant_abundance	*reported as effect sizes
157_f	Vascular cryptogams	NA	NA	aboveground_biomass	group	vascular_cryptogams	plant_abundance	plant_abundance	*reported as effect sizes
157_g	Vascular cryptogams	NA	NA	aboveground_biomass	group	vascular_cryptogams	plant_abundance	plant_abundance	*reported as effect sizes
157_h	Vascular cryptogams	NA	NA	aboveground_biomass	group	vascular_cryptogams	plant_abundance	plant_abundance	*reported as effect sizes
157_i	Vascular cryptogams	NA	NA	aboveground_biomass	group	vascular_cryptogams	plant_abundance	plant_abundance	*reported as effect sizes
157_j	Deciduous shrubs	NA	NA	aboveground_biomass	group	deciduous_tall_shrubs	plant_abundance	plant_abundance	*reported as effect sizes; deciduous shrubs are mainly tall Salix species (only small amounts of B. nana, but the target of the study are tall shrubs)
157_k	Decidious shrubs	NA	NA	aboveground_biomass	group	deciduous_shrubs	plant_abundance	plant_abundance	*reported as effect sizes; deciduous shrubs are mainly tall Salix species (only small amounts of B. nana, but the target of the study are tall shrubs)
157_l	Decidious shrubs	NA	NA	aboveground_biomass	group	deciduous_shrubs	plant_abundance	plant_abundance	*reported as effect sizes; deciduous shrubs are mainly tall Salix species (only small amounts of B. nana, but the target of the study are tall shrubs)
157_m	Decidious shrubs	NA	NA	aboveground_biomass	group	deciduous_shrubs	plant_abundance	plant_abundance	*reported as effect sizes; deciduous shrubs are mainly tall Salix species (only small amounts of B. nana, but the target of the study are tall shrubs)
157_n	Decidious shrubs	NA	NA	aboveground_biomass	group	deciduous_shrubs	plant_abundance	plant_abundance	*reported as effect sizes; deciduous shrubs are mainly tall Salix species (only small amounts of B. nana, but the target of the study are tall shrubs)
157_o	Grass biomass	NA	NA	aboveground_biomass	group	grasses	plant_abundance	plant_abundance	*reported as effect sizes
157_p	Grass biomass	NA	NA	aboveground_biomass	group	grasses	plant_abundance	plant_abundance	*reported as effect sizes
157_q	Sedges	NA	NA	aboveground_biomass	group	sedges	plant_abundance	plant_abundance	*reported as effect sizes
157_r	Sedges	NA	NA	aboveground_biomass	group	sedges	plant_abundance	plant_abundance	*reported as effect sizes
157_s	Silica rich grasses	NA	NA	aboveground_biomass	group	grasses	plant_abundance	plant_abundance	*reported as effect sizes
157_t	Silica rich grasses	NA	NA	aboveground_biomass	group	grasses	plant_abundance	plant_abundance	*reported as effect sizes
157_u	Silica rich grasses	NA	NA	aboveground_biomass	group	grasses	plant_abundance	plant_abundance	*reported as effect sizes
157_v	Silica rich grasses	NA	NA	aboveground_biomass	group	grasses	plant_abundance	plant_abundance	*reported as effect sizes
157_x	Total live biomass	NA	NA	aboveground_biomass	community	NA	plant_abundance	plant_abundance	*reported as effect sizes
157_y	Total live biomass	NA	NA	aboveground_biomass	community	NA	plant_abundance	plant_abundance	*reported as effect sizes
157_z	Total live biomass	NA	NA	aboveground_biomass	community	NA	plant_abundance	plant_abundance	*reported as effect sizes
157_aa	Total live biomass	NA	NA	aboveground_biomass	community	NA	plant_abundance	plant_abundance	*reported as effect sizes
157_ab	Total live biomass	NA	NA	aboveground_biomass	community	NA	plant_abundance	plant_abundance	*reported as effect sizes
157_ac	Standing dead cover	NA	NA	cover_litter	community	NA	plant_abundance	litter_abundance	*reported as effect sizes
157_ad	Standing dead cover	NA	NA	cover_litter	community	NA	plant_abundance	litter_abundance	*reported as effect sizes
157_ae	Standing dead cover	NA	NA	cover_litter	community	NA	plant_abundance	litter_abundance	*reported as effect sizes
157_af	Moss cover	NA	NA	cover	group	mosses	plant_abundance	plant_abundance	*reported as effect sizes
157_ag	Moss cover	NA	NA	cover	group	mosses	plant_abundance	plant_abundance	*reported as effect sizes
157_ah	Moss cover	NA	NA	cover	group	mosses	plant_abundance	plant_abundance	*reported as effect sizes
157_ai	Moss cover	NA	NA	cover	group	mosses	plant_abundance	plant_abundance	*reported as effect sizes
157_aj	Grass biomass			aboveground_biomass	group	grasses	plant_abundance	plant_abundance	*reported as effect sizes
158_a	Net ecosystem exchange	NA	micromol C m-2 s-1	net_ecosystem_production	community	NA	ecosystem_processes	net_ecosystem_production
158_b	Net ecosystem exchange	NA	micromol C m-2 s-1	net_ecosystem_production	community	NA	ecosystem_processes	net_ecosystem_production
158_c	Ecosystem respiration	NA	micromol C m-2 s-1	ecosystem_respiration	community	NA	ecosystem_processes	ecosystem_respiration
158_d	Ecosystem respiration	NA	micromol C m-2 s-1	ecosystem_respiration	community	NA	ecosystem_processes	ecosystem_respiration
158_e	Gross ecosystem photosynthesis	NA	micromol C m-2 s-1	gross_ecosystem_photosynthesis	community	NA	ecosystem_processes	gross_primary_productivity
158_f	Gross ecosystem photosynthesis	NA	micromol C m-2 s-1	gross_ecosystem_photosynthesis	community	NA	ecosystem_processes	gross_primary_productivity
169_a	Basal Soil Respiration	NA	microgC-CO1 g soil-C-1h-1	soil_respiration	NA	NA	soil_processes	soil_respiration
169_c	SOC stock	NA	kg C m-2	soil_C_total	NA	NA	soil_chemical_properties	soil_C_total
169_d	SOC stock	NA	kg C m-2	soil_C_total	NA	NA	soil_chemical_properties	soil_C_total
169_e	SOC stock to depth of 15 cm	NA	kg m-2	soil_C_total	NA	NA	soil_chemical_properties	soil_C_total
169_f	SOC stock to depth of 15 cm	NA	kg m-2	soil_C_total	NA	NA	soil_chemical_properties	soil_C_total
169_g	C turnover time	NA	year	C_turnover	NA	NA	ecosystem_processes	C_turnover
169_h	C turnover time	NA	year	C_turnover	NA	NA	ecosystem_processes	C_turnover
170_a	Net N mineralization	NA	microg dm-3	N_mineralization	NA	NA	soil_processes	N_mineralization
170_b	Net N mineralization	NA	microg dm-3	N_mineralization	NA	NA	soil_processes	N_mineralization
170_c	Net N mineralization	NA	microg dm-3	N_mineralization	NA	NA	soil_processes	N_mineralization
170_d	Microbial N uptake	NA	microg dm-3	N_microbial_uptake	NA	NA	soil_processes	N_immobilization
170_e	Extractable microbial P	NA	mg dm-3	microbial_P_content	NA	NA	microbial_properties	microbial_P_content
170_f	Extractable microbial P	NA	mg dm-3	microbial_P_content	NA	NA	microbial_properties	microbial_P_content
170_g	Extractable microbial P	NA	mg dm-3	microbial_P_content	NA	NA	microbial_properties	microbial_P_content
170_h	Gross N mineralization rates per soil OM	NA	microg g-1 OM d-1	N_mineralization	NA	NA	soil_processes	N_mineralization
170_i	Gross N mineralization rates per soil OM	NA	microg g-1 OM d-1	N_mineralization	NA	NA	soil_processes	N_mineralization
170_j	Gross N mineralization rates per soil OM	NA	microg g-1 OM d-1	N_mineralization	NA	NA	soil_processes	N_mineralization
170_k	Gross N mineralization rates per soil OM	NA	microg g-1 OM d-1	N_mineralization	NA	NA	soil_processes	N_mineralization
170_l	Gross N immobilization rates per soil OM	NA	microg g-1 OM d-1	N_mineralization	NA	NA	soil_processes	N_mineralization
170_m	Gross N immobilization rates per soil OM	NA	microg g-1 OM d-1	N_mineralization	NA	NA	soil_processes	N_mineralization
170_n	Gross N immobilization rates per soil OM	NA	microg g-1 OM d-1	N_mineralization	NA	NA	soil_processes	N_mineralization
170_o	Gross N immobilization rates per soil OM	NA	microg g-1 OM d-1	N_mineralization	NA	NA	soil_processes	N_mineralization
170_p	Soil NH4+-N	NA	microg g-1 OM	soil_N_labile	NA	NA	soil_chemical_properties	soil_N_labile
170_q	Soil NH4+-N	NA	microg g-1 OM	soil_N_labile	NA	NA	soil_chemical_properties	soil_N_labile
170_r	Soil NH4+-N	NA	microg g-1 OM	soil_N_labile	NA	NA	soil_chemical_properties	soil_N_labile
170_s	Soil NH4+-N	NA	microg g-1 OM	soil_N_labile	NA	NA	soil_chemical_properties	soil_N_labile
170_t	Extractable organic N	NA	microg g-1 OM	soil_N_labile	NA	NA	soil_chemical_properties	soil_N_labile
170_u	Extractable organic N	NA	microg g-1 OM	soil_N_labile	NA	NA	soil_chemical_properties	soil_N_labile
170_v	Extractable organic N	NA	microg g-1 OM	soil_N_labile	NA	NA	soil_chemical_properties	soil_N_labile
170_w	Extractable organic N	NA	microg g-1 OM	soil_N_labile	NA	NA	soil_chemical_properties	soil_N_labile
170_x	Extractable microbial N	NA	microg g-1 OM	microbial_N_content	NA	NA	microbial_properties	microbial_N_content
170_y	Extractable microbial N	NA	microg g-1 OM	microbial_N_content	NA	NA	microbial_properties	microbial_N_content
170_z	Extractable microbial N	NA	microg g-1 OM	microbial_N_content	NA	NA	microbial_properties	microbial_N_content
170_aa	Extractable microbial N	NA	microg g-1 OM	microbial_N_content	NA	NA	microbial_properties	microbial_N_content
170_ab	total N content	NA	microg g-1 OM	soil_N_total	NA	NA	soil_chemical_properties	soil_N_total
170_ac	total N content	NA	microg g-1 OM	soil_N_total	NA	NA	soil_chemical_properties	soil_N_total
170_ad	total N content	NA	microg g-1 OM	soil_N_total	NA	NA	soil_chemical_properties	soil_N_total
170_ae	total N content	NA	microg g-1 OM	soil_N_total	NA	NA	soil_chemical_properties	soil_N_total
170_af	Soil respiration	NA	microg CO2 dm-3 h-1	soil_respiration	NA	NA	soil_processes	soil_respiration
170_ag	Soil respiration	NA	microg CO2 dm-3 h-1	soil_respiration	NA	NA	soil_processes	soil_respiration
170_ah	Soil respiration	NA	microg CO2 dm-3 h-1	soil_respiration	NA	NA	soil_processes	soil_respiration
170_ai	Soil respiration	NA	microg CO2 dm-3 h-1	soil_respiration	NA	NA	soil_processes	soil_respiration
170_aj	Soil respiration	NA	microg CO2 g-1 OM h-1	soil_respiration	NA	NA	soil_processes	soil_respiration
170_ak	Soil respiration	NA	microg CO2 g-1 OM h-1	soil_respiration	NA	NA	soil_processes	soil_respiration
170_al	Soil respiration	NA	microg CO2 g-1 OM h-1	soil_respiration	NA	NA	soil_processes	soil_respiration
170_am	Soil respiration	NA	microg CO2 g-1 OM h-1	soil_respiration	NA	NA	soil_processes	soil_respiration
170_an	Substrate-induced respiration (SIR)	an index of microbial biomass C	microg CO2 dm-3 h-1	microbial_respiration	NA	NA	microbial_processes	microbial_C_cycle
170_ao	Substrate-induced respiration (SIR)	an index of microbial biomass C	microg CO2 dm-3 h-1	microbial_respiration	NA	NA	microbial_processes	microbial_C_cycle
170_ap	Substrate-induced respiration (SIR)	an index of microbial biomass C	microg CO2 dm-3 h-1	microbial_respiration	NA	NA	microbial_processes	microbial_C_cycle
170_aq	Substrate-induced respiration (SIR)	an index of microbial biomass C	microg CO2 dm-3 h-1	microbial_respiration	NA	NA	microbial_processes	microbial_C_cycle
170_ar	Substrate-induced respiration (SIR)	an index of microbial biomass C	microg CO2 g-1 OM h-1	microbial_respiration	NA	NA	microbial_processes	microbial_C_cycle
170_as	Substrate-induced respiration (SIR)	an index of microbial biomass C	microg CO2 g-1 OM h-1	microbial_respiration	NA	NA	microbial_processes	microbial_C_cycle
170_at	Substrate-induced respiration (SIR)	an index of microbial biomass C	microg CO2 g-1 OM h-1	microbial_respiration	NA	NA	microbial_processes	microbial_C_cycle
170_au	Substrate-induced respiration (SIR)	an index of microbial biomass C	microg CO2 g-1 OM h-1	microbial_respiration	NA	NA	microbial_processes	microbial_C_cycle
170_av	Metabolic quotient of the soil microflora (qCO2)	a ratio of basal respiration to SIR	unitless	microbial_respiration	NA	NA	microbial_processes	microbial_C_cycle
170_aw	Metabolic quotient of the soil microflora (qCO2)	a ratio of basal respiration to SIR	unitless	microbial_respiration	NA	NA	microbial_processes	microbial_C_cycle
170_ax	Metabolic quotient of the soil microflora (qCO2)	a ratio of basal respiration to SIR	unitless	microbial_respiration	NA	NA	microbial_processes	microbial_C_cycle
170_ay	Metabolic quotient of the soil microflora (qCO2)	a ratio of basal respiration to SIR	unitless	microbial_respiration	NA	NA	microbial_processes	microbial_C_cycle
170_az	Lag	Lag time between the addition of substrate and the start of the exponential increase in the repiration rate as measured as an indicator of microbial activity	h	microbial_activity	NA	NA	microbial_processes	microbial_activity
170_aaa	Lag	Lag time between the addition of substrate and the start of the exponential increase in the repiration rate as measured as an indicator of microbial activity	h	microbial_activity	NA	NA	microbial_processes	microbial_activity
170_aab	Lag	Lag time between the addition of substrate and the start of the exponential increase in the repiration rate as measured as an indicator of microbial activity	h	microbial_activity	NA	NA	microbial_processes	microbial_activity
170_aac	Lag	Lag time between the addition of substrate and the start of the exponential increase in the repiration rate as measured as an indicator of microbial activity	h	microbial_activity	NA	NA	microbial_processes	microbial_activity
170_aad	Gross N mineralization	NA	mg dm-3 d-1	N_mineralization	NA	NA	soil_processes	N_mineralization
170_aae	Gross N mineralization	NA	mg dm-3 d-1	N_mineralization	NA	NA	soil_processes	N_mineralization
170_aaf	Gross N mineralization	NA	mg dm-3 d-1	N_mineralization	NA	NA	soil_processes	N_mineralization
170_aag	Gross N mineralization	NA	mg dm-3 d-1	N_mineralization	NA	NA	soil_processes	N_mineralization
170_aah	Gross N immobilization	NA	mg dm-3 d-1	N_immobilization	NA	NA	soil_processes	N_immobilization
170_aai	Gross N immobilization	NA	mg dm-3 d-1	N_immobilization	NA	NA	soil_processes	N_immobilization
170_aaj	Gross N immobilization	NA	mg dm-3 d-1	N_immobilization	NA	NA	soil_processes	N_immobilization
170_aak	Gross N immobilization	NA	mg dm-3 d-1	N_immobilization	NA	NA	soil_processes	N_immobilization
170_aal	Soil moisture	NA	g H2= g-1 fresh weight	soil_moisture	NA	NA	soil_physical_properties	soil_moisture
170_aam	Soil moisture	NA	g H2= g-1 fresh weight	soil_moisture	NA	NA	soil_physical_properties	soil_moisture
170_aan	Soil moisture	NA	g H2= g-1 fresh weight	soil_moisture	NA	NA	soil_physical_properties	soil_moisture
170_aao	Soil moisture	NA	g H2= g-1 fresh weight	soil_moisture	NA	NA	soil_physical_properties	soil_moisture
170_aap	Soil bulk density	NA	km dm-3 dry weight	bulk_density	NA	NA	soil_physical_properties	soil_compaction
170_aaq	Soil bulk density	NA	km dm-3 dry weight	bulk_density	NA	NA	soil_physical_properties	soil_compaction
170_aar	Soil bulk density	NA	km dm-3 dry weight	bulk_density	NA	NA	soil_physical_properties	soil_compaction
170_aas	Soil bulk density	NA	km dm-3 dry weight	bulk_density	NA	NA	soil_physical_properties	soil_compaction
170_aat	Soil OM content	NA	g OM g-1 dry weight	soil_C_labile	NA	NA	soil_chemical_properties	soil_C_labile
170_aau	Soil OM content	NA	g OM g-1 dry weight	soil_C_labile	NA	NA	soil_chemical_properties	soil_C_labile
170_aav	Soil OM content	NA	g OM g-1 dry weight	soil_C_labile	NA	NA	soil_chemical_properties	soil_C_labile
170_aaw	Soil OM content	NA	g OM g-1 dry weight	soil_C_labile	NA	NA	soil_chemical_properties	soil_C_labile
172_a	Soil NH4-N concentration	NA	mg NH4-N / kg-1 OM	soil_N_labile	NA	NA	soil_chemical_properties	soil_N_labile
172_b	Soil NH4-N concentration	NA	mg NH4-N / kg-1 OM	soil_N_labile	NA	NA	soil_chemical_properties	soil_N_labile
172_c	Soil microbial N	NA	mg/kg-1 OM	microbial_N_content	NA	NA	microbial_properties	microbial_N_content
172_d	Soil microbial N	NA	mg/kg-1 OM	microbial_N_content	NA	NA	microbial_properties	microbial_N_content
172_e	Dissolved organic carbon (DOC)	in soil	g/kg-1 OM	soil_C_labile	NA	NA	soil_chemical_properties	soil_C_labile
172_f	Dissolved organic carbon (DOC)	in soil	g/kg-1 OM	soil_C_labile	NA	NA	soil_chemical_properties	soil_C_labile
172_g	Soil pH	NA	unitless	pH	NA	NA	soil_chemical_properties	pH
172_h	Soil pH	NA	unitless	pH	NA	NA	soil_chemical_properties	pH
172_i	Soil fungal:bacterial ratio	fungal PLFAs divided by bacterial PLFAs	ratio	fungi:bacteria_ratio	NA	NA	microbial_abundance	fungi:bacteria_ratio
172_j	Soil fungal:bacterial ratio	fungal PLFAs divided by bacterial PLFAs	ratio	fungi:bacteria_ratio	NA	NA	microbial_abundance	fungi:bacteria_ratio
172_k	Fungal biomass in soil	indicated by the proportion of phospholipid fatty acid PLFA 18:1w9	% of phospholipids	fungal_biomass	NA	NA	fungal_diversity	fungal_abundance
172_l	Fungal biomass in soil	indicated by the proportion of phospholipid fatty acid PLFA 18:1w9	% of phospholipids	fungal_biomass	NA	NA	fungal_diversity	fungal_abundance
172_m	Actinobacteria	indicated by the phospholipid fatty acid PLFA 18:10ME	% of phospholipids	bacteria_biomass	NA	NA	microbial_abundance	microbial_abundance
172_n	Actinobacteria	indicated by the phospholipid fatty acid PLFA 18:10ME	% of phospholipids	bacteria_biomass	NA	NA	microbial_abundance	microbial_abundance
172_o	Phenol oxidase activity (PO)	in soil	μmol h-1 g-1 OM	microbial_activity	NA	NA	microbial_processes	microbial_activity
172_p	Phenol oxidase activity (PO)	in soil	μmol h-1 g-1 OM	microbial_activity	NA	NA	microbial_processes	microbial_activity
172_q	Water-soluble phenolics	in soil	mg soluble phenolics g-1 OM	soil_phenolic_content	NA	NA	soil_chemical_properties	phenolic_content_soils
172_r	Water-soluble phenolics	in soil	mg soluble phenolics g-1 OM	soil_phenolic_content	NA	NA	soil_chemical_properties	phenolic_content_soils
172_s	Non-polar Extractives (NPE)	in soil	g NPE g-1 OM	non-polar_extractives	NA	NA	soil_chemical_properties	non-polar_extractives
172_t	Non-polar Extractives (NPE)	in soil	g NPE g-1 OM	non-polar_extractives	NA	NA	soil_chemical_properties	non-polar_extractives
172_u	Acid-soluble fraction (AS)	in soil	mg AS g-1 OM	acid-soluble_fraction	NA	NA	soil_chemical_properties	soil_C_labile
172_v	Acid-soluble fraction (AS)	in soil	mg AS g-1 OM	acid-soluble_fraction	NA	NA	soil_chemical_properties	soil_C_labile
172_w	Acid-insoluble Residue (AIR)	in soil	g AIR g-1 OM	acid-insoluble_residue	NA	NA	soil_chemical_properties	soil_organic_acids
172_x	Acid-insoluble Residue (AIR)	in soil	g AIR g-1 OM	acid-insoluble_residue	NA	NA	soil_chemical_properties	soil_organic_acids
175_a	Net production of Salix lanata	NA	g	net_primary_production	species	Salix_lanata	ecosystem_processes	plant_productivity
175_b	Net production of Dryas integrifolia	NA	g	net_primary_production	species	Dryas_integrifolia	ecosystem_processes	plant_productivity
175_c	Net production of Cassiope tetragona	NA	g	net_primary_production	species	Cassiope_tetragona	ecosystem_processes	plant_productivity
175_d	Net production of Wet-meadow sedges	NA	g	net_primary_production	species	Wet-meadow_sedges	ecosystem_processes	plant_productivity
175_e	Net production of Carex scirpoidea	NA	g	net_primary_production	species	Carex_scirpoidea	ecosystem_processes	plant_productivity
175_f	Percent dry mass of cellulose in Carex scirpoidea	NA	%	cellulose	group	sedges	plant_chemistry	plant_quality
175_g	Percent dry mass of lignin in wet-meadow sedge	NA	%	lignin	group	sedges	plant_chemistry	plant_quality
175_h	Percent dry mass of total nonstructural carbohydrates in wet-meadow sedge	NA	%	TNC_content	group	sedges	plant_chemistry	plant_quality
175_i	Percent dry mass of total nitrogen in wet-meadow sedge	NA	%	plant_N_content	group	sedges	plant_chemistry	plant_N_content
175_j	Percent dry mass of total nitrogen in Carex scirpoidea	NA	%	plant_N_content	group	sedges	plant_chemistry	plant_N_content
175_k	Percent dry mass of total calcium in wet-meadow sedge	NA	%	Ca_content	group	sedges	plant_chemistry	plant_minerals
175_l	Percent dry mass of total magnesium in wet-meadow sedge	NA	%	Mg_content	group	sedges	plant_chemistry	plant_minerals
175_m	Percent dry mass of total potassium in wet-meadow sedge	NA	%	K_content	group	sedges	plant_chemistry	plant_minerals
175_n	Percent dry mass of total phosphorus in wet-meadow sedge	NA	%	P_content	group	sedges	plant_chemistry	plant_P_content
176_a	total live biomass	NA	g/0.01 m2	aboveground_biomass	community	NA	plant_abundance	plant_abundance
176_b	total live biomass	NA	g/0.01 m2	aboveground_biomass	community	NA	plant_abundance	plant_abundance
176_c	total live biomass	NA	g/0.01 m2	aboveground_biomass	community	NA	plant_abundance	plant_abundance
176_d	biomass of Cladonia	NA	g/0.01 m2	aboveground_biomass	group	Cladonia_spp	plant_abundance	plant_abundance
176_e	biomass of Cladonia	NA	g/0.01 m2	aboveground_biomass	group	Cladonia_spp	plant_abundance	plant_abundance
176_f	biomass of Cladonia	NA	g/0.01 m2	aboveground_biomass	group	Cladonia_spp	plant_abundance	plant_abundance
176_g	biomass of Cetraria	NA	g/0.01 m2	aboveground_biomass	group	Cetraria_spp	plant_abundance	plant_abundance
176_h	biomass of Cetraria	NA	g/0.01 m2	aboveground_biomass	group	Cetraria_spp	plant_abundance	plant_abundance
176_i	biomass of Cetraria	NA	g/0.01 m2	aboveground_biomass	group	Cetraria_spp	plant_abundance	plant_abundance
176_j	total biomass	including litter	g/0.01 m2	aboveground_biomass	community	NA	plant_abundance	plant_abundance
176_k	total biomass	including litter	g/0.01 m2	aboveground_biomass	community	NA	plant_abundance	plant_abundance
176_l	total biomass	including litter	g/0.01 m2	aboveground_biomass	community	NA	plant_abundance	plant_abundance
176_m	total biomass	including litter	g/0.01 m2	aboveground_biomass	community	NA	plant_abundance	plant_abundance
176_n	total biomass	including litter	g/0.01 m2	aboveground_biomass	community	NA	plant_abundance	plant_abundance
176_o	total biomass	including litter	g/0.01 m2	aboveground_biomass	community	NA	plant_abundance	plant_abundance
176_p	total live biomass	NA	g/0.01 m2	aboveground_biomass	community	NA	plant_abundance	plant_abundance
176_q	total live biomass	NA	g/0.01 m2	aboveground_biomass	community	NA	plant_abundance	plant_abundance
176_r	total live biomass	NA	g/0.01 m2	aboveground_biomass	community	NA	plant_abundance	plant_abundance
176_s	total live biomass	NA	g/0.01 m2	aboveground_biomass	community	NA	plant_abundance	plant_abundance
176_t	total live biomass	NA	g/0.01 m2	aboveground_biomass	community	NA	plant_abundance	plant_abundance
176_u	total live biomass	NA	g/0.01 m2	aboveground_biomass	community	NA	plant_abundance	plant_abundance
176_v	biomass of Cladonia	NA	g/0.01 m2	aboveground_biomass	group	Cladonia_spp	plant_abundance	plant_abundance
176_w	biomass of Cladonia	NA	g/0.01 m2	aboveground_biomass	group	Cladonia_spp	plant_abundance	plant_abundance
176_x	biomass of Cladonia	NA	g/0.01 m2	aboveground_biomass	group	Cladonia_spp	plant_abundance	plant_abundance
176_y	biomass of Cladonia	NA	g/0.01 m2	aboveground_biomass	group	Cladonia_spp	plant_abundance	plant_abundance
176_z	biomass of Cladonia	NA	g/0.01 m2	aboveground_biomass	group	Cladonia_spp	plant_abundance	plant_abundance
176_aa	biomass of Cladonia	NA	g/0.01 m2	aboveground_biomass	group	Cladonia_spp	plant_abundance	plant_abundance
176_ab	biomass of Cetraria	NA	g/0.01 m2	aboveground_biomass	group	Cetraria_spp	plant_abundance	plant_abundance
176_ac	biomass of Cetraria	NA	g/0.01 m2	aboveground_biomass	group	Cetraria_spp	plant_abundance	plant_abundance
176_ad	biomass of Cetraria	NA	g/0.01 m2	aboveground_biomass	group	Cetraria_spp	plant_abundance	plant_abundance
176_ae	biomass of Cetraria	NA	g/0.01 m2	aboveground_biomass	group	Cetraria_spp	plant_abundance	plant_abundance
176_af	biomass of Cetraria	NA	g/0.01 m2	aboveground_biomass	group	Cetraria_spp	plant_abundance	plant_abundance
176_ag	biomass of Cetraria	NA	g/0.01 m2	aboveground_biomass	group	Cetraria_spp	plant_abundance	plant_abundance
183_a	Arctagrostis latifolia tillers per m2	NA	tillers/m2	stem_density	species	Arctagrostis_latifolia	plant_abundance	plant_abundance
183_f	Total number of tillers per m2	NA	tillers/m2	stem_density	community	NA	plant_abundance	plant_abundance
183_k	Number of green leaves of Dupontia psilosantha	harvest area = 0.04 m2	nº green leaves	leaf_density	species	Dupontia_psilosantha	plant_properties	plant_structure
183_l	Number of green leaves of Carex stans	harvest area = 0.04 m2	nº green leaves	leaf_density	species	Carex_stans	plant_properties	plant_structure
183_m	Number of green leaves of Eriophorum scheuchzeri	harvest area = 0.04 m2	nº green leaves	leaf_density	species	Eriophorum_scheuchzeri	plant_properties	plant_structure
183_n	Total number of green leaves	harvest area = 0.04 m2	nº green leaves	leaf_density	community	NA	plant_properties	plant_structure
183_o	Height of tillers of Dupontia psilosantha	NA	cm	height	species	Dupontia_psilosantha	plant_properties	plant_height
183_p	Height of tillers of Carex stans	NA	cm	height	species	Carex_stans	plant_properties	plant_height
183_q	Height of tillers of Eriophorum scheuchzeri	NA	cm	height	species	Eriophorum_scheuchzeri	plant_properties	plant_height
183_r	Mean height of tillers (of dup carex and eroph)	NA	cm	height	community	NA	plant_properties	plant_height
183_s	Dried biomass of Carex stans	NA	g per 0.04 m2	aboveground_biomass	species	Carex_stans	plant_abundance	plant_abundance
183_t	Dried biomass of Dupontia psilosantha	NA	g per 0.04 m2	aboveground_biomass	species	Dupontia_psilosantha	plant_abundance	plant_abundance
183_u	Dried biomass of Eriophorum scheuchzeri	NA	g per 0.04 m2	aboveground_biomass	species	Eriophorum_scheuchzeri	plant_abundance	plant_abundance
183_v	Dried biomass of mosses	NA	g per 0.04 m2	aboveground_biomass	group	mosses	plant_abundance	plant_abundance
183_w	Dried biomass of litter	NA	g per 0.04 m2	litter_abundance	group	litter	plant_abundance	litter_abundance
184_a	Dry biomass of vascular plants	COAST	g	aboveground_biomass	group	vascular_plants	plant_abundance	plant_abundance
184_b	Dry biomass of vascular plants	INLAND	g	aboveground_biomass	group	vascular_plants	plant_abundance	plant_abundance
184_c	Dry biomass of bryohphytes	COAST	g	aboveground_biomass	group	bryophytes	plant_abundance	plant_abundance
184_d	Dry biomass of bryohphytes	INLAND	g	aboveground_biomass	group	bryophytes	plant_abundance	plant_abundance
187_a	Evergreen shrub abundance	Number of total hits (normalized on 100 pins); 80, 40 or 20 pins per plot (depending on treatment), multiple hits per pin --> abundance	total hits 100 pins-1	abundance	group	evergreen_shrubs	plant_abundance	plant_abundance	*multiple hits per pin (80, 40 or 20 pins per plot depending on treatment) --> measure of abundance
187_b	Deciduous shrub abundance	Number of total hits (normalized on 100 pins); 80, 40 or 20 pins per plot (depending on treatment), multiple hits per pin --> abundance	total hits 100 pins-1	abundance	group	deciduous_shrubs	plant_abundance	plant_abundance	*multiple hits per pin (80, 40 or 20 pins per plot depending on treatment) --> measure of abundance; not really specified which species of shrubs, only B.nana mentioned as deciduous, so taken to be dwarf shrubs
187_c	Graminoid abundance	Number of total hits (normalized on 100 pins); 80, 40 or 20 pins per plot (depending on treatment), multiple hits per pin --> abundance	total hits 100 pins-1	abundance	group	graminoids	plant_abundance	plant_abundance	*multiple hits per pin (80, 40 or 20 pins per plot depending on treatment) --> measure of abundance
187_d	Cover of litter	Number of ground hits (normalized on 100 pins)	groun hits 100 pins-1	cover_litter	group	litter	plant_abundance	litter_abundance	*ground hits: one hit per pin --> measure of cover
187_e	Cover of bryophytes	Number of ground hits (normalized on 100 pins)	ground hits 100 pins-1	cover	group	bryophytes	plant_abundance	plant_abundance	*ground hits: one hit per pin --> measure of cover
187_f	Carbon stock aboveground (litter, cryptogams, and aboveground parts of vascular plants)	NA	Kg Carbon/m2	plant_C_content	community	NA	plant_chemistry	plant_C_content
187_g	Carbon stock belowground (belowground parts of vascular plants)	NA	Kg Carbon/m2	plant_C_content_below	community	NA	plant_chemistry	plant_C_content
187_h	Carbon stock in organic soil	NA	Kg Carbon/m2	soil_C_total	NA	NA	soil_chemical_properties	soil_C_total
187_i	Carbon stock in mineral layer	Notice that the authors say it is not a precise estimate because soil corers were taken till rocks were hit (thus it is an underestimate), yet it is a comparable estimate between treatments	Kg Carbon/m2	soil_C_total	NA	NA	soil_chemical_properties	soil_C_total
187_j	Aboveground carbon stock in evergreen shrubs	NA	g Carbon/m2	plant_C_content	group	evergreen_shrubs	plant_chemistry	plant_C_content
187_k	Aboveground carbon stock in deciduous shrubs	NA	g Carbon/m2	plant_C_content	group	deciduous_dwarf_shrubs	plant_chemistry	plant_C_content	*not really specified which species of shrubs, only B.nana mentioned as deciduous, so taken to be dwarf shrubs
187_l	Aboveground carbon stock in graminoids	NA	g Carbon/m2	plant_C_content	group	graminoids	plant_chemistry	plant_C_content
187_m	Aboveground carbon stock in bryophytes	NA	g Carbon/m2	plant_C_content	group	bryophytes	plant_chemistry	plant_C_content
187_n	Sum of potential EEA (extracellular enzyme activities)	Total EEA includes the potential activities of b-glucosidase (BG), N-acetyl-glucosaminidase (NAG), acid phosphatase (AP), leucine aminopeptidase (LAP), phenol oxidase (POX), and urease (U)	micromol hour-1 g SOM-1	decomposition	NA	NA	ecosystem_processes	C_turnover
187_o	b-glucosidase (BG)	NA	micromol hour-1 g SOM-1	decomposition	NA	NA	ecosystem_processes	C_turnover
187_p	N-acetyl-glucosaminidase (NAG)	NA	micromol hour-1 g SOM-1	decomposition	NA	NA	ecosystem_processes	C_turnover
187_q	acid phosphatase (AP)	NA	micromol hour-1 g SOM-1	decomposition	NA	NA	ecosystem_processes	C_turnover
187_r	leucine aminopeptidase (LAP)	NA	micromol hour-1 g SOM-1	decomposition	NA	NA	ecosystem_processes	C_turnover
187_s	phenol oxidase (POX)	NA	micromol hour-1 g SOM-1	decomposition	NA	NA	ecosystem_processes	C_turnover
187_t	urease (U)	NA	micromol hour-1 g SOM-1	decomposition	NA	NA	ecosystem_processes	C_turnover
187_u	Organic soil moisture	NA	%	soil_moisture	NA	NA	soil_physical_properties	soil_moisture
187_v	Organic soil carbon-to-nitrogen ratio	NA	unitless	soil_CN_ratio	NA	NA	soil_chemical_properties	soil_CN_ratio
191_a	Betula glandulosa new apical stem biomass per area	NA	grams per sqm	shoot_new	species	Betula_glandulosa	plant_demography	plant_structure_change
191_b	Betula glandulosa number of new apical shoots per area	NA	number per sqm	shoot_new	species	Betula_glandulosa	plant_demography	plant_structure_change
191_c	Betula glandulosa mean indiviudal new apical stem biomass	NA	grams	shoot_new	species	Betula_glandulosa	plant_demography	plant_structure_change
191_d	Betula glandulosa number of inflorescences per area	NA	number per sqm	flower_density	species	Betula_glandulosa	plant_properties	plant_fitness
194_a	soil NH4	NA	ppm	soil_N_labile	NA	NA	soil_chemical_properties	soil_N_labile
194_b	soil NO3	NA	ppm	soil_N_labile	NA	NA	soil_chemical_properties	soil_N_labile
194_c	soil Cation exchange capacity	NA	meq. 100 g-1	cation_exchange_capacity	NA	NA	soil_chemical_properties	redox_conditions
194_d	soil moisture	NA	% water	soil_moisture	NA	NA	soil_physical_properties	soil_moisture
197_a	Index of biomass of vascular plants	index of biomass based on hits per pin in point intercept; modified point intercept method with 100 pins (plot 0.25 m2), multiple hits per pin --> measure of abundance; expressed as hits/pin	hits per pin	abundance	group	vascular_plants	plant_abundance	plant_abundance
197_b	index of biomass of Empetrum hermaphoditum	index of biomass based on hits per pin in point intercept; modified point intercept method with 100 pins (plot 0.25 m2), multiple hits per pin --> measure of abundance; expressed as hits/pin	hits per pin	abundance	species	Empetrum_hermaphroditum	plant_abundance	plant_abundance	*modified point intercept method with 100 pins (plot 0.25 m2), multiple hits per pin --> measure of abundance; expressed as hits/pin
197_c	index of biomass of Vaccinium vitis-idaea	index of biomass based on hits per pin in point intercept; modified point intercept method with 100 pins (plot 0.25 m2), multiple hits per pin --> measure of abundance; expressed as hits/pin	hits per pin	abundance	species	Vaccinium_vitis-idaea	plant_abundance	plant_abundance	*modified point intercept method with 100 pins (plot 0.25 m2), multiple hits per pin --> measure of abundance; expressed as hits/pin
197_d	Index of biomass of Betula nana	index of biomass based on hits per pin in point intercept; modified point intercept method with 100 pins (plot 0.25 m2), multiple hits per pin --> measure of abundance; expressed as hits/pin	hits per pin	abundance	species	Betula_nana	plant_abundance	plant_abundance	*modified point intercept method with 100 pins (plot 0.25 m2), multiple hits per pin --> measure of abundance; expressed as hits/pin
197_e	Index of biomass of Vaccinium myrtillus	index of biomass based on hits per pin in point intercept; modified point intercept method with 100 pins (plot 0.25 m2), multiple hits per pin --> measure of abundance; expressed as hits/pin	hits per pin	abundance	species	Vaccinium_myrtillus	plant_abundance	plant_abundance	*modified point intercept method with 100 pins (plot 0.25 m2), multiple hits per pin --> measure of abundance; expressed as hits/pin
197_f	Cover of mosses	modified point intercept method with 100 pins (plot 0.25 m2), one hit per pin --> measure of cover	percentage	cover	group	mosses	plant_abundance	plant_abundance	*modified point intercept method with 100 pins (plot 0.25 m2), one hit per pin --> measure of cover
197_g	Cover of fructicose lichens	modified point intercept method with 100 pins (plot 0.25 m2), one hit per pin --> measure of cover	percentage	cover	group	lichens	plant_abundance	plant_abundance	*modified point intercept method with 100 pins (plot 0.25 m2), one hit per pin --> measure of cover
197_h	Height of Empetrum hermaphroditum	NA	cm	height	species	Empetrum_hermaphroditum	plant_properties	plant_height
197_i	Height of Vaccinium vitis-idaea	NA	cm	height	species	Vaccinium_vitis-idaea	plant_properties	plant_height
197_j	Height of Betula nana	NA	cm	height	species	Betula_nana	plant_properties	plant_height
198_a	leaf area	leaf traits of Salix arctica	cm2	leaf_area	species	Salix_arctica	plant_properties	plant_leaf_size
198_b	N content	leaf traits of Salix arctica	mg	plant_N_content	species	Salix_arctica	plant_chemistry	plant_N_content
198_c	leaf weight	leaf traits of Salix arctica	mg	leaf_weight	species	Salix_arctica	plant_properties	plant_leaf_size
198_d	leaf weight	leaf traits of Salix arctica	mg	leaf_weight	species	Salix_arctica	plant_properties	plant_leaf_size
198_e	leaf weight	leaf traits of Salix arctica	mg	leaf_weight	species	Salix_arctica	plant_properties	plant_leaf_size
198_f	leaf weight	leaf traits of Salix arctica	mg	leaf_weight	species	Salix_arctica	plant_properties	plant_leaf_size
198_g	leaf C content	leaf traits of Salix arctica	mg	plant_C_content	species	Salix_arctica	plant_chemistry	plant_C_content
198_h	leaf C content	leaf traits of Salix arctica	mg	plant_C_content	species	Salix_arctica	plant_chemistry	plant_C_content
198_i	leaf C content	leaf traits of Salix arctica	mg	plant_C_content	species	Salix_arctica	plant_chemistry	plant_C_content
198_j	leaf C content	leaf traits of Salix arctica	mg	plant_C_content	species	Salix_arctica	plant_chemistry	plant_C_content
198_k	leaf area male leaves	leaf traits of Salix arctica	cm2	leaf_area	species	Salix_arctica	plant_properties	plant_leaf_size
198_l	leaf area female leaves	leaf traits of Salix arctica	cm3	leaf_area	species	Salix_arctica	plant_properties	plant_leaf_size
198_m	leaf weight males	leaf traits of Salix arctica	mg	leaf_weight	species	Salix_arctica	plant_properties	plant_leaf_size
198_n	leaf weight females	leaf traits of Salix arctica	mg	leaf_weight	species	Salix_arctica	plant_properties	plant_leaf_size
198_o	N content males	leaf traits of Salix arctica	%	plant_N_content	species	Salix_arctica	plant_chemistry	plant_N_content
198_p	N content females	leaf traits of Salix arctica	%	plant_N_content	species	Salix_arctica	plant_chemistry	plant_N_content
198_q	C content males	leaf traits of Salix arctica	%	plant_C_content	species	Salix_arctica	plant_chemistry	plant_C_content
198_r	C content females	leaf traits of Salix arctica	%	plant_C_content	species	Salix_arctica	plant_chemistry	plant_C_content
198_s	CN ratio males	leaf traits of Salix arctica	NA	CN_ratio	species	Salix_arctica	plant_chemistry	plant_CN_ratio
198_t	CN ratio females	leaf traits of Salix arctica	NA	CN_ratio	species	Salix_arctica	plant_chemistry	plant_CN_ratio
198_u	N content males	leaf traits of Salix arctica	mg	plant_N_content	species	Salix_arctica	plant_chemistry	plant_N_content
198_v	N content females	leaf traits of Salix arctica	mg	plant_N_content	species	Salix_arctica	plant_chemistry	plant_N_content
198_w	C content males	leaf traits of Salix arctica	mg	plant_C_content	species	Salix_arctica	plant_chemistry	plant_C_content
198_x	C content females	leaf traits of Salix arctica	mg	plant_C_content	species	Salix_arctica	plant_chemistry	plant_C_content
198_y	delta15 N	leaf traits of Salix arctica	parts per thousand	plant_N_content	species	Salix_arctica	plant_chemistry	plant_N_content
198_z	delta15 N males	leaf traits of Salix arctica	parts per thousand	plant_N_content	species	Salix_arctica	plant_chemistry	plant_N_content
198_aa	delta15 N females	leaf traits of Salix arctica	parts per thousand	plant_N_content	species	Salix_arctica	plant_chemistry	plant_N_content
198_ab	delta13 C	leaf traits of Salix arctica	parts per thousand	plant_C_content	species	Salix_arctica	plant_chemistry	plant_C_content
198_ac	delta13 C males	leaf traits of Salix arctica	parts per thousand	plant_C_content	species	Salix_arctica	plant_chemistry	plant_C_content
198_ad	delta13 C females	leaf traits of Salix arctica	parts per thousand	plant_C_content	species	Salix_arctica	plant_chemistry	plant_C_content
198_ae	photosynthetic efficiency males	leaf traits of Salix arctica	Fv/Fm	photosynthetic_efficiency	species	Salix_arctica	ecosystem_processes	gross_primary_productivity
198_af	photosynthetic efficiency females	leaf traits of Salix arctica	Fv/Fm	photosynthetic_efficiency	species	Salix_arctica	ecosystem_processes	gross_primary_productivity
198_ag	plant perfornance index	leaf traits of Salix arctica	NA	photosynthetic_efficiency	species	Salix_arctica	ecosystem_processes	gross_primary_productivity
198_ah	plant perfornance index males	leaf traits of Salix arctica	NA	photosynthetic_efficiency	species	Salix_arctica	ecosystem_processes	gross_primary_productivity
198_ai	plant perfornance index females	leaf traits of Salix arctica	NA	photosynthetic_efficiency	species	Salix_arctica	ecosystem_processes	gross_primary_productivity
198_aj	plant perfornance index females	leaf traits of Salix arctica	NA	photosynthetic_efficiency	species	Salix_arctica	ecosystem_processes	gross_primary_productivity
198_ak	plant perfornance index females	leaf traits of Salix arctica	NA	photosynthetic_efficiency	species	Salix_arctica	ecosystem_processes	gross_primary_productivity
198_al	plant perfornance index females	leaf traits of Salix arctica	NA	photosynthetic_efficiency	species	Salix_arctica	ecosystem_processes	gross_primary_productivity
198_am	plant perfornance index males	leaf traits of Salix arctica	NA	photosynthetic_efficiency	species	Salix_arctica	ecosystem_processes	gross_primary_productivity
198_an	plant perfornance index males	leaf traits of Salix arctica	NA	photosynthetic_efficiency	species	Salix_arctica	ecosystem_processes	gross_primary_productivity
198_ao	plant perfornance index males	leaf traits of Salix arctica	NA	photosynthetic_efficiency	species	Salix_arctica	ecosystem_processes	gross_primary_productivity
198_ap	plant perfornance index	leaf traits of Salix arctica	NA	photosynthetic_efficiency	species	Salix_arctica	ecosystem_processes	gross_primary_productivity
198_aq	plant perfornance index	leaf traits of Salix arctica	NA	photosynthetic_efficiency	species	Salix_arctica	ecosystem_processes	gross_primary_productivity
198_ar	plant perfornance index	leaf traits of Salix arctica	NA	photosynthetic_efficiency	species	Salix_arctica	ecosystem_processes	gross_primary_productivity
198_as	plant performance index	leaf traits of Salix arctica	NA	photosynthetic_efficiency	species	Salix_arctica	ecosystem_processes	gross_primary_productivity
200_a	Leaf nitrogen	Bylot Island	%	plant_N_content	group	vascular_plants	plant_chemistry	plant_N_content
200_b	Leaf nitrogen	Pond Inlet	%	plant_N_content	group	vascular_plants	plant_chemistry	plant_N_content
200_c	Leaf carbon	Bylot Island	%	plant_C_content	group	vascular_plants	plant_chemistry	plant_C_content
200_d	Leaf carbon	Pond Inlet	%	plant_C_content	group	vascular_plants	plant_chemistry	plant_C_content
200_e	Leaf C/N	Bylot Island	unitless	CN_ratio	group	vascular_plants	plant_chemistry	plant_CN_ratio
200_f	Leaf C/N	Pond Inlet	unitless	CN_ratio	group	vascular_plants	plant_chemistry	plant_CN_ratio
200_g	Leaf mass area	Bylot Island	g/cm2	leaf_area	group	vascular_plants	plant_properties	plant_leaf_size
200_h	Leaf mass area	Pond Inlet	g/cm2	leaf_area	group	vascular_plants	plant_properties	plant_leaf_size
200_i	Leaf dry matter content	Bylot Island	g/g	leaf_weight	group	vascular_plants	plant_properties	plant_leaf_size
200_j	Leaf dry matter content	Pond Inlet	g/g	leaf_weight	group	vascular_plants	plant_properties	plant_leaf_size
200_k	Plant height	Bylot Island	cm	height	group	vascular_plants	plant_properties	plant_height
200_l	Plant height	Pond Inlet	cm	height	group	vascular_plants	plant_properties	plant_height
201_a	Relative change in abundance of lichens (control vs no reindeer)	Only reporting values of 1996 relative to 1990.	log abundance (not specified how abundance is measured)	abundance_change	group	lichens	plant_community_dynamics	plant_abundance_change
201_b	Relative change in abundance of lichens (control vs no reindeer no rodents)	Only reporting values of 1996 relative to 1990.	log abundance (not specified how abundance is measured)	abundance_change	group	lichens	plant_community_dynamics	plant_abundance_change
201_c	Relative change in abundance of mosses (control vs no reindeer)	Only reporting values of 1996 relative to 1990.	log abundance (not specified how abundance is measured)	abundance_change	group	mosses	plant_community_dynamics	plant_abundance_change
201_d	Relative change in abundance of mosses (control vs no reindeer no rodents)	Only reporting values of 1996 relative to 1990.	log abundance (not specified how abundance is measured)	abundance_change	group	mosses	plant_community_dynamics	plant_abundance_change
201_e	Relative change in abundance of vascular plants (control vs no reindeer)	Only reporting values of 1996 relative to 1990.	log abundance (not specified how abundance is measured)	abundance_change	group	vascular_plants	plant_community_dynamics	plant_abundance_change
201_f	Relative change in abundance of vascular plants (control vs no reindeer no rodents)	Only reporting values of 1996 relative to 1990.	log abundance (not specified how abundance is measured)	abundance_change	group	vascular_plants	plant_community_dynamics	plant_abundance_change
201_g	Relative change in abundance of deciduous plants (control vs no reindeer)	Only reporting values of 1996 relative to 1990.	log abundance (not specified how abundance is measured)	abundance_change	group	deciduous_dwarf_shrubs	plant_community_dynamics	plant_abundance_change	*deciduous shrubs include Betula nana, Vaccinium myrtillus, Salix herbacea
201_h	Relative change in abundance of deciduous plants (control vs no reindeer no rodents)	Only reporting values of 1996 relative to 1990.	log abundance (not specified how abundance is measured)	abundance_change	group	deciduous_dwarf_shrubs	plant_community_dynamics	plant_abundance_change	*deciduous shrubs include Betula nana, Vaccinium myrtillus, Salix herbacea
201_i	Relative change in abundance of evergreen plants (control vs no reindeer)	Only reporting values of 1996 relative to 1990.	log abundance (not specified how abundance is measured)	abundance_change	group	evergreen_plants	plant_community_dynamics	plant_abundance_change	*evergreen plants includes Empetrum, Vaccinium vitis-idaea and Phyllodoce caerulea
201_j	Relative change in abundance of evergreen plants (control vs no reindeer no rodents)	Only reporting values of 1996 relative to 1990.	log abundance (not specified how abundance is measured)	abundance_change	group	evergreen_plants	plant_community_dynamics	plant_abundance_change	*evergreen plants includes Empetrum, Vaccinium vitis-idaea and Phyllodoce caerulea
201_k	Relative change in abundance of graminoids (control vs no reindeer)	Only reporting values of 1996 relative to 1990.	log abundance (not specified how abundance is measured)	abundance_change	group	graminoids	plant_community_dynamics	plant_abundance_change
201_l	Relative change in abundance of graminoids (control vs no reindeer no rodents)	Only reporting values of 1996 relative to 1990.	log abundance (not specified how abundance is measured)	abundance_change	group	graminoids	plant_community_dynamics	plant_abundance_change
201_m	Relative change in abundance of herbs (control vs no reindeer)	Only reporting values of 1996 relative to 1990.	log abundance (not specified how abundance is measured)	abundance_change	group	herbs	plant_community_dynamics	plant_abundance_change
201_n	Relative change in abundance of herbs (control vs no reindeer no rodents)	Only reporting values of 1996 relative to 1990.	log abundance (not specified how abundance is measured)	abundance_change	group	herbs	plant_community_dynamics	plant_abundance_change
201_o	Relative change in abundance of Betula nana (control vs no reindeer)	Only reporting values of 1996 relative to 1990.	log abundance (not specified how abundance is measured)	abundance_change	species	Betula_nana	plant_community_dynamics	plant_abundance_change
201_p	Relative change in abundance of Betula nana (control vs no reindeer no rodents)	Only reporting values of 1996 relative to 1990.	log abundance (not specified how abundance is measured)	abundance_change	species	Betula_nana	plant_community_dynamics	plant_abundance_change
201_q	Relative change in abundance of Vaccinium myrtillus (control vs no reindeer)	Only reporting values of 1996 relative to 1990.	log abundance (not specified how abundance is measured)	abundance_change	species	Vaccinium_myrtillus	plant_community_dynamics	plant_abundance_change
201_r	Relative change in abundance of Vaccinium myrtillus (control vs no reindeer no rodents)	Only reporting values of 1996 relative to 1990.	log abundance (not specified how abundance is measured)	abundance_change	species	Vaccinium_myrtillus	plant_community_dynamics	plant_abundance_change
201_s	Relative change in abundance of Salix herbacea (control vs no reindeer)	Only reporting values of 1996 relative to 1990.	log abundance (not specified how abundance is measured)	abundance_change	species	Salix_herbacea	plant_community_dynamics	plant_abundance_change
201_t	Relative change in abundance of Salix herbacea (control vs no reindeer no rodents)	Only reporting values of 1996 relative to 1990.	log abundance (not specified how abundance is measured)	abundance_change	species	Salix_herbacea	plant_community_dynamics	plant_abundance_change
201_u	Relative change in abundance of Empetrum hermaphroditum (control vs no reindeer)	Only reporting values of 1996 relative to 1990.	log abundance (not specified how abundance is measured)	abundance_change	species	Empetrum_hermaphroditum	plant_community_dynamics	plant_abundance_change
201_v	Relative change in abundance of Empetrum hermaphroditum (control vs no reindeer no rodents)	Only reporting values of 1996 relative to 1990.	log abundance (not specified how abundance is measured)	abundance_change	species	Empetrum_hermaphroditum	plant_community_dynamics	plant_abundance_change
201_w	Relative change in abundance of Vaccinium vitis-idaea (control vs no reindeer)	Only reporting values of 1996 relative to 1990.	log abundance (not specified how abundance is measured)	abundance_change	species	Vaccinium_vitis-idaea	plant_community_dynamics	plant_abundance_change
201_x	Relative change in abundance of Vaccinium vitis-idaea (control vs no reindeer no rodents)	Only reporting values of 1996 relative to 1990.	log abundance (not specified how abundance is measured)	abundance_change	species	Vaccinium_vitis-idaea	plant_community_dynamics	plant_abundance_change
201_y	Relative change in abundance of Phyllodoce caerulea (control vs no reindeer)	Only reporting values of 1996 relative to 1990.	log abundance (not specified how abundance is measured)	abundance_change	species	Phyllodoce_caerulea	plant_community_dynamics	plant_abundance_change
201_z	Relative change in abundance of Phyllodoce caerulea (control vs no reindeer no rodents)	Only reporting values of 1996 relative to 1990.	log abundance (not specified how abundance is measured)	abundance_change	species	Phyllodoce_caerulea	plant_community_dynamics	plant_abundance_change
201_aa	Relative change in abundance of Carex bigelowii (control vs no reindeer)	Only reporting values of 1996 relative to 1990.	log abundance (not specified how abundance is measured)	abundance_change	species	Carex_bigelowii	plant_community_dynamics	plant_abundance_change
201_ab	Relative change in abundance of Carex bigelowii (control vs no reindeer no rodents)	Only reporting values of 1996 relative to 1990.	log abundance (not specified how abundance is measured)	abundance_change	species	Carex_bigelowii	plant_community_dynamics	plant_abundance_change
201_ac	Relative change in abundance of Poaceae (control vs no reindeer)	Only reporting values of 1996 relative to 1990.	log abundance (not specified how abundance is measured)	abundance_change	group	Poaceae	plant_community_dynamics	plant_abundance_change
201_ad	Relative change in abundance of Poaceae (control vs no reindeer no rodents)	Only reporting values of 1996 relative to 1990.	log abundance (not specified how abundance is measured)	abundance_change	group	Poaceae	plant_community_dynamics	plant_abundance_change
201_ae	Relative change in abundance of Juncus trifidus (control vs no reindeer)	Only reporting values of 1996 relative to 1990.	log abundance (not specified how abundance is measured)	abundance_change	species	Juncus_trifidus	plant_community_dynamics	plant_abundance_change
201_af	Relative change in abundance of Juncus trifidus (control vs no reindeer no rodents)	Only reporting values of 1996 relative to 1990.	log abundance (not specified how abundance is measured)	abundance_change	species	Juncus_trifidus	plant_community_dynamics	plant_abundance_change
220_a	net ecosystem exchange	NA	mg CO2-C /m2h	net_ecosystem_production	community	NA	ecosystem_processes	net_ecosystem_production
220_b	ecosystem respiration	NA	mg CO2-C /m2h	ecosystem_respiration	NA	NA	ecosystem_processes	ecosystem_respiration
220_c	gross ecosystem production	NA	mg CO2-C /m2h	gross_primary_production	NA	NA	ecosystem_processes	gross_primary_productivity
220_g	total abundance herbs	NA	hits/100 pins	abundance	group	herbs	plant_abundance	plant_abundance	*40-80 pins per plot (depending on treatment), values normalized to hits per 100 pins; multiple hits per pin --> measure of abundance
220_i	total abundance lichens	NA	hits/100 pins	abundance	group	lichens	plant_abundance	plant_abundance	*unclear, but likely multiple hits per pin (not specified otherwise) --> measure of abundance
220_k	NDVI	NA	NDVI	NDVI	community	NA	ecosystem_processes	plant_productivity
221_a	percent cover of woody plants	NA	percentage	cover	group	woody_plants	plant_abundance	plant_abundance	*mix of species (Appendix A1) from dwarf to tall shrubs and trees
221_b	percent cover of graminoids	NA	percentage	cover	group	graminoids	plant_abundance	plant_abundance
221_c	percent cover of forbs	NA	percentage	cover	group	forbs	plant_abundance	plant_abundance
221_d	percent cover of other plants	NA	percentage	cover	group	cryptogams_and_other	plant_abundance	plant_abundance
241_a	shoot length Salix reticulata per ramet	NA	cm	shoot_length	species	Salix_reticulata	plant_properties	plant_structure
241_b	shoot length Salix reticulata per shoot	NA	cm	shoot_length	species	Salix_reticulata	plant_properties	plant_structure
241_c	number of leaves per shoot of Salix reticulata	NA	number of leaves	nr_leaves	species	Salix_reticulata	plant_properties	plant_structure
241_d	shoot length Salix glauca per shoot	NA	cm	shoot_length	species	Salix_glauca	plant_properties	plant_structure
241_e	number of leaves per shoot of Salix glauca	NA	number of leaves	nr_leaves	species	Salix_glauca	plant_properties	plant_structure
250_a	biomass	Solidago virgaurea	g	total_biomass	species	Solidago_virgaurea	plant_properties	plant_structure	*measurements refer to the weight of individual plants (expressed in grams)
250_b	biomass	Solidago virgaurea	g	total_biomass	species	Solidago_virgaurea	plant_properties	plant_structure	*measurements refer to the weight of individual plants (expressed in grams)
250_c	biomass	Erigeron uniflorus	g	total_biomass	species	Erigeron_uniflorus	plant_properties	plant_structure	*measurements refer to the weight of individual plants (expressed in grams)
250_d	biomass	Erigeron uniflorus	g	total_biomass	species	Erigeron_uniflorus	plant_properties	plant_structure	*measurements refer to the weight of individual plants (expressed in grams)
250_e	biomass	Saussurea alpina	g	total_biomass	species	Saussurea_alpina	plant_properties	plant_structure	*measurements refer to the weight of individual plants (expressed in grams)
250_f	biomass	Saussurea alpina	g	total_biomass	species	Saussurea_alpina	plant_properties	plant_structure	*measurements refer to the weight of individual plants (expressed in grams)
250_g	soil NH4	NA	mg / kg OM	soil_N_labile	NA	NA	soil_chemical_properties	soil_N_labile
250_h	soil NH4	NA	mg / kg OM	soil_N_labile	NA	NA	soil_chemical_properties	soil_N_labile
257_a	net photosynthetic capacity (Amax) in Salix pulchra	NA	micromol/m2*s	net_photosynthetic_capacity	species	Salix_pulchra	ecosystem_processes	gross_primary_productivity
257_b	net photosynthetic capacity (Amax) in Salix glauca	NA	micromol/m2*s	net_photosynthetic_capacity	species	Salix_glauca	ecosystem_processes	gross_primary_productivity
257_c	stomatal conductance (gs) in Salix pulchra	NA	mol/m2*s	stomatal_conductance	species	Salix_pulchra	plant_physiology	plant_physiology
257_d	stomatal conductance (gs) in Salix glauca	NA	mol/m2*s	stomatal_conductance	species	Salix_glauca	plant_physiology	plant_physiology
257_e	instantaneous water use efficiency (WUE) in Salix pulchra	NA	Amax/E	water_use_efficiency	species	Salix_pulchra	plant_physiology	plant_physiology
257_f	instantaneous water use efficiency (WUE) in Salix glauca	NA	Amax/E	water_use_efficiency	species	Salix_glauca	plant_physiology	plant_physiology
257_g	Evapotranspiration (E) in Salix pulchra	NA	mol/m2*s	evotranspiration	species	Salix_pulchra	plant_physiology	plant_physiology
257_h	Evapotranspiration (E) in Salix glauca	NA	mol/m2*s	evotranspiration	species	Salix_glauca	plant_physiology	plant_physiology
257_i	chlorophyl content in Salix pulchra	NA	micromol/m2*s	chlorophyll_content	species	Salix_pulchra	plant_physiology	plant_physiology
257_j	chlorophyl content in Salix glauca	NA	micromol/m2*s	chlorophyll_content	species	Salix_glauca	plant_physiology	plant_physiology
257_k	anthocyanin content in Salix pulchra	NA	nanomol/cm2	anthocyanin_content	species	Salix_pulchra	plant_physiology	plant_physiology
257_l	anthocyanin content in Salix glauca	NA	nanomol/cm2	anthocyanin_content	species	Salix_glauca	plant_physiology	plant_physiology
257_m	chlorophyl fluorescence in Salix pulchra	NA	Fv/Fm	chlorophyll_fluorescence	species	Salix_pulchra	plant_physiology	plant_physiology
257_n	chlorophyl fluorescence in Salix glauca	NA	Fv/Fm	chlorophyll_fluorescence	species	Salix_glauca	plant_physiology	plant_physiology
257_o	starch content in Salix pulchra	NA	g/100 g dry mass	starch_content	species	Salix_pulchra	plant_chemistry	plant_quality
257_p	starch content in Salix glauca	NA	g/100 g dry mass	starch_content	species	Salix_glauca	plant_chemistry	plant_quality
257_q	glucose + fructose content in Salix pulchra	NA	g/100 g dry mass	glucose_and_fructose_content	species	Salix_pulchra	plant_chemistry	plant_quality
257_r	glucose + fructose content in Salix glauca	NA	g/100 g dry mass	glucose_and_fructose_content	species	Salix_glauca	plant_chemistry	plant_quality
257_s	sucrose content in Salix pulchra	NA	g/100 g dry mass	sucrose_content	species	Salix_pulchra	plant_chemistry	plant_quality
257_t	sucrose content in Salix glauca	NA	g/100 g dry mass	sucrose_content	species	Salix_glauca	plant_chemistry	plant_quality
257_u	nitrogen content in Salix pulchra	NA	%	plant_N_content	species	Salix_pulchra	plant_chemistry	plant_N_content
257_v	nitrogen content in Salix glauca	NA	%	plant_N_content	species	Salix_glauca	plant_chemistry	plant_N_content
257_w	carbon content in Salix pulchra	NA	%	plant_C_content	species	Salix_pulchra	plant_chemistry	plant_C_content
257_x	carbon content in Salix glauca	NA	%	plant_C_content	species	Salix_glauca	plant_chemistry	plant_C_content
257_y	C:N in Salix pulchra	NA	ratio	CN_ratio	species	Salix_pulchra	plant_chemistry	plant_CN_ratio
257_z	C:N in Salix glauca	NA	ratio	CN_ratio	species	Salix_glauca	plant_chemistry	plant_CN_ratio
258_a	Above ground biomass	NA	g m-2	aboveground_biomass	community	NA	plant_abundance	plant_abundance
258_b	Carbon Pool Forbs	NA	g m-2	C_pool	group	forbs	plant_chemistry	plant_C_content
258_c	Carbon Pool Grasses	NA	g m-2	C_pool	group	grasses	plant_chemistry	plant_C_content
258_d	Carbon Pool equisetum	NA	g m-2	C_pool	group	Equisetum_sp	plant_chemistry	plant_C_content
258_e	Carbon Pool Roots	NA	g m-2	C_pool	group	roots	plant_chemistry	plant_C_content
258_f	Carbon Pool Moss	NA	g m-2	C_pool	group	mosses	plant_chemistry	plant_C_content
258_g	Carbon Pool Total Vegetation (4 year exclosure)	NA	g m-2	C_pool	community	NA	plant_chemistry	plant_C_content
258_h	Carbon Pool Vascular Litter	NA	g m-2	C_pool	group	vascular_litter	plant_chemistry	plant_C_content
258_i	Carbon Pool Moss Litter	NA	g m-2	C_pool	group	moss_litter	plant_chemistry	plant_C_content
258_j	Carbon Pool Total Litter	NA	g m-2	C_pool	group	litter	plant_chemistry	plant_C_content
258_k	Depth of soil organic horizon	NA	mm	depth_organic_horizon	NA	NA	soil_physical_properties	depth_organic_horizon
258_l	Soil nitrogen	NA	%	soil_N_total	NA	NA	soil_chemical_properties	soil_N_total
258_m	Ecosystem respiration	Thiisbukta	micromol CO2 m-2 s-1	ecosystem_respiration	NA	NA	ecosystem_processes	ecosystem_respiration
258_n	CH4 Flux	NA	lg CH4 m-2 h-1	CH4_flux	community	NA	ecosystem_processes	CH4_flux
258_o	Above ground biomass (9 year exclosure)	NA	g m-2	aboveground_biomass	community	NA	plant_abundance	plant_abundance
258_p	Carbon Pool Forbs (9 year exclosure)	NA	g m-2	C_pool	group	forbs	plant_chemistry	plant_C_content
258_q	Carbon Pool Grasses (9 year exclosure)	NA	g m-2	C_pool	group	grasses	plant_chemistry	plant_C_content
258_r	Carbon Pool Roots (9 year exclosure)	NA	g m-2	C_pool	group	roots	plant_chemistry	plant_C_content
258_s	Carbon Pool Moss (9 year exclosure)	NA	g m-2	C_pool	group	mosses	plant_chemistry	plant_C_content
258_t	Carbon Pool Total Vegetation (9 year exclosure)	NA	g m-2	C_pool	community	NA	plant_chemistry	plant_C_content
258_u	Carbon Pool Vascular Litter (9 year exclosure)	NA	g m-2	C_pool	group	vascular_litter	plant_chemistry	plant_C_content
258_v	Carbon Pool Moss Litter (9 year exclosure)	NA	g m-2	C_pool	group	moss_litter	plant_chemistry	plant_C_content
258_w	Carbon Pool Total Litter (9 year exclosure)	NA	g m-2	C_pool	group	litter	plant_chemistry	plant_C_content
258_x	Depth of soil organic horizon (9 year exclosure)	NA	mm	depth_organic_horizon	NA	NA	soil_physical_properties	depth_organic_horizon
258_y	Soil nitrogen (9 year exclosure)	NA	%	soil_N_total	NA	NA	soil_chemical_properties	soil_N_total
258_z	Moss depth (4 and 9 year exclosure combined)	NA	mm	moss_depth	group	mosses	plant_properties	moss_depth
258_aa	Moss volumetric moisture content (4 and 9 year exclosure combined)	NA	m3 m-3	moss_layer_moisture	group	mosses	plant_properties	plant_microclimate
258_ab	Moss temperature at 5cm (4 and 9 year exclosure combined)	NA	degrees celcius	moss_layer_temperature	group	mosses	plant_properties	plant_microclimate
258_ac	C:N ratio of grasses (both sites)	NA	ratio	CN_ratio	group	grasses	plant_chemistry	plant_CN_ratio
258_ad	C:N ratio of roots (both sites)	NA	ratio	CN_ratio	community	NA	plant_chemistry	plant_CN_ratio
258_ae	C:N ratio of herbs (both sites)	NA	ratio	CN_ratio	group	herbs	plant_chemistry	plant_CN_ratio
258_af	Green moss biomass	Thiisbukta	g m-2	aboveground_biomass	group	mosses	plant_abundance	plant_abundance
258_ag	Brown moss biomass	Thiisbukta	g m-2	litter_abundance	group	mosses	plant_abundance	litter_abundance
258_ah	Grass biomass	Thiisbukta	g m-2	aboveground_biomass	group	grasses	plant_abundance	plant_abundance
258_ai	Herbs biomass	Thiisbukta	g m-2	aboveground_biomass	group	herbs	plant_abundance	plant_abundance
258_aj	Vascular litter biomass	Thiisbukta	g m-2	litter_abundance	group	litter	plant_abundance	litter_abundance
258_ak	Equisetum biomass	Thiisbukta	g m-2	aboveground_biomass	group	Equisetum_sp	plant_abundance	plant_abundance
258_al	Roots biomass	Thiisbukta	g m-2	belowground_biomass	community	NA	plant_abundance	plant_abundance_belowground
258_am	Green moss biomass	Solvatnet	g m-2	aboveground_biomass	group	mosses	plant_abundance	plant_abundance
258_an	Brown moss biomass	Solvatnet	g m-2	litter_abundance	group	mosses	plant_abundance	litter_abundance
258_ao	Grass biomass	Solvatnet	g m-2	aboveground_biomass	group	grasses	plant_abundance	plant_abundance
258_ap	Herbs biomass	Solvatnet	g m-2	aboveground_biomass	group	herbs	plant_abundance	plant_abundance
258_aq	Vascular litter biomass	Solvatnet	g m-2	litter_abundance	group	litter	plant_abundance	litter_abundance
258_ar	Shrubs biomass	Solvatnet	g m-2	aboveground_biomass	group	dwarf_shrubs	plant_abundance	plant_abundance
258_as	Roots biomass	Solvatnet	g m-2	belowground_biomass	community	NA	plant_abundance	plant_abundance_belowground
258_at	Total soil C	Solvatnet	mg C g-1	soil_C_total	NA	NA	soil_chemical_properties	soil_C_total
258_au	Total soil C	Thiisbukta	mg C g-1	soil_C_total	NA	NA	soil_chemical_properties	soil_C_total
258_av	Soil dissolved organic C	Thiisbukta	mg C L-1	soil_C_labile	NA	NA	soil_chemical_properties	soil_C_labile
258_aw	microbial biomass C	Thiisbukta	mg C g-1	microbial_C_content	NA	NA	microbial_properties	microbial_C_content
258_ax	Net ecosystem exchange of CO2	Thiisbukta	micromol CO2 m-2 s-1	net_ecosystem_exchange	community	NA	ecosystem_processes	net_ecosystem_exchange
258_ay	Gross ecosystem photosynthesis	Thiisbukta	micromol CO2 m-2 s-1	gross_ecosystem_photosynthesis	community	NA	ecosystem_processes	gross_primary_productivity
266_a	Vascular plants biomass in tall herb meadow	NA	g/m2	aboveground_biomass	group	vascular_plants	plant_abundance	plant_abundance
266_b	Vascular plants biomass in snow bed	NA	g/m2	aboveground_biomass	group	vascular_plants	plant_abundance	plant_abundance
266_c	Graminoid biomass in tall herb meadow	NA	g/m2	aboveground_biomass	group	graminoids	plant_abundance	plant_abundance
266_d	erect herbs biomass in tall herb meadow	NA	g/m2	aboveground_biomass	group	erect_herbs	plant_abundance	plant_abundance
266_e	prostate herbs biomas in tall herb meadow	NA	g/m2	aboveground_biomass	group	prostrate_herbs	plant_abundance	plant_abundance
266_f	ericoids biomas in tall herb meadow	NA	g/m2	aboveground_biomass	group	ericoids	plant_abundance	plant_abundance
266_g	salix herbacea biomas in tall herb meadow	NA	g/m2	aboveground_biomass	species	Salix_herbacea	plant_abundance	plant_abundance
266_h	shrubs biomas in tall herb meadow	NA	g/m2	aboveground_biomass	group	Salix_spp	plant_abundance	plant_abundance	*Salix lapponum
266_i	Graminoid biomass in snow bed	NA	g/m2	aboveground_biomass	group	graminoids	plant_abundance	plant_abundance
266_j	erect herbs biomass in snow bed	NA	g/m2	aboveground_biomass	group	erect_herbs	plant_abundance	plant_abundance
266_k	prostate herbs biomas in snow bed	NA	g/m2	aboveground_biomass	group	prostrate_herbs	plant_abundance	plant_abundance
266_l	ericoids biomas in snow bed	NA	g/m2	aboveground_biomass	group	ericoids	plant_abundance	plant_abundance
266_m	salix herbacea biomas in snow bed	NA	g/m2	aboveground_biomass	species	Salix_herbacea	plant_abundance	plant_abundance
266_n	shrubs biomas in snow bed	NA	g/m2	aboveground_biomass	group	Salix_spp	plant_abundance	plant_abundance	*Salix lapponum
266_o	Crytograms biomass in tall herb meadow	NA	g/m2	aboveground_biomass	group	cryptogams	plant_abundance	plant_abundance
266_p	mosses biomass in tall herb meadow	NA	g/m2	aboveground_biomass	group	mosses	plant_abundance	plant_abundance
266_q	hepatics biomass in tall herb meadow	NA	g/m2	aboveground_biomass	group	hepatics	plant_abundance	plant_abundance
266_r	lichens biomass in tall herb meadow	NA	g/m2	aboveground_biomass	group	lichens	plant_abundance	plant_abundance
266_s	Crytograms biomass in snow bed	NA	g/m2	aboveground_biomass	group	cryptogams	plant_abundance	plant_abundance
266_t	mosses biomass in snow bed	NA	g/m2	aboveground_biomass	group	mosses	plant_abundance	plant_abundance
266_u	hepatics biomass in snow bed	NA	g/m2	aboveground_biomass	group	hepatics	plant_abundance	plant_abundance
266_v	lichens biomass in snow bed	NA	g/m2	aboveground_biomass	group	lichens	plant_abundance	plant_abundance
266_w	Carex bigelowii relative competition intensity in tall herb meadow	NA	intensity	competition_intensity	species	Carex_bigelowii	plant_properties	plant_competition_intensity
266_x	Carex bigelowii relative competition intensity in snow bed	NA	intensity	competition_intensity	species	Carex_bigelowii	plant_properties	plant_competition_intensity
266_y	Solidago virgaurea relative competition intensity in tall herb meadow	NA	intensity	competition_intensity	species	Solidago_virgaurea	plant_properties	plant_competition_intensity
266_z	Solidago virgaurea relative competition intensity in snow bed	NA	intensity	competition_intensity	species	Solidago_virgaurea	plant_properties	plant_competition_intensity
266_aa	species richness in tall herb meadow	NA	NA	species_richness	community	NA	plant_diversity	plant_species_richness
266_ab	species richness in snowbed	NA	NA	species_richness	community	NA	plant_diversity	plant_species_richness
267_c	Shannon diversity index	dry	NA	diversity	community	NA	plant_diversity	plant_diversity
267_d	Shannon diversity index	wet	NA	diversity	community	NA	plant_diversity	plant_diversity
268_b	Cover of Vaccinium myrtillus in 2007	NA	percentage	cover	species	Vaccinium_myrtillus	plant_abundance	plant_abundance
268_d	Cover of other dwarf shrubs in 2007	NA	percentage	cover	group	dwarf_shrubs	plant_abundance	plant_abundance
268_f	Cover of herbaceous plants in 2007	NA	percentage	cover	group	herbaceous_plants	plant_abundance	plant_abundance
268_h	Cover of understory (mosses and lichens) in 2007	NA	percentage	cover	group	mosses_lichens	plant_abundance	plant_abundance
268_i	Ammonium-N in July 2003	NA	mg/kg OM	soil_N_labile	NA	NA	soil_chemical_properties	soil_N_labile
268_j	Microbial N in July 2003	NA	mg/kg OM	microbial_N_content	community	NA	microbial_properties	microbial_N_content
268_k	Microbial C in July 2003	NA	g/kg OM	microbial_C_content	community	NA	microbial_properties	microbial_C_content
268_l	Microbial respiration in July 2003	NA	mg CO2-C/kg OM/h	microbial_respiration	NA	NA	microbial_processes	microbial_C_cycle
270_a	Leaf nitrogen content of evergreen shrubs	NA	% of dry weight	plant_N_content	group	evergreen_shrubs	plant_chemistry	plant_N_content
270_b	Leaf nitrogen content of evergreen shrubs	NA	% of dry weight	plant_N_content	group	evergreen_shrubs	plant_chemistry	plant_N_content
270_c	Leaf nitrogen content of evergreen shrubs	NA	% of dry weight	plant_N_content	group	evergreen_shrubs	plant_chemistry	plant_N_content
270_d	Leaf nitrogen content of evergreen shrubs	NA	% of dry weight	plant_N_content	group	evergreen_shrubs	plant_chemistry	plant_N_content
270_e	Leaf nitrogen content of rushes	NA	% of dry weight	plant_N_content	group	rushes	plant_chemistry	plant_N_content
270_f	Leaf nitrogen content of horsetails	NA	% of dry weight	plant_N_content	group	horsetails	plant_chemistry	plant_N_content
270_g	Leaf nitrogen content of horsetails	NA	% of dry weight	plant_N_content	group	horsetails	plant_chemistry	plant_N_content
270_h	Leaf nitrogen content of horsetails	NA	% of dry weight	plant_N_content	group	horsetails	plant_chemistry	plant_N_content
270_i	Leaf nitrogen content of horsetails	NA	% of dry weight	plant_N_content	group	horsetails	plant_chemistry	plant_N_content
270_j	Leaf phosphorus content of evergreen shrubs	NA	% of dry weight	P_content	group	evergreen_shrubs	plant_chemistry	plant_P_content
270_k	Leaf phosphorus content of evergreen shrubs	NA	% of dry weight	P_content	group	evergreen_shrubs	plant_chemistry	plant_P_content
270_l	Leaf phosphorus content of evergreen shrubs	NA	% of dry weight	P_content	group	evergreen_shrubs	plant_chemistry	plant_P_content
270_m	Leaf phosphorus content of evergreen shrubs	NA	% of dry weight	P_content	group	evergreen_shrubs	plant_chemistry	plant_P_content
270_n	Leaf phosphorus content of horsetails	NA	% of dry weight	P_content	group	horsetails	plant_chemistry	plant_P_content
270_o	Leaf phosphorus content of horsetails	NA	% of dry weight	P_content	group	horsetails	plant_chemistry	plant_P_content
270_p	Leaf phosphorus content of horsetails	NA	% of dry weight	P_content	group	horsetails	plant_chemistry	plant_P_content
271_a	Cover of lowland species	They seed species of the lowlands in the tundra to check how they grow	%	cover	group	community	plant_abundance	plant_abundance
271_b	Cover of tundra species	NA	%	cover	group	community	plant_abundance	plant_abundance
271_c	species richness	NA	unitless	species_richness	community	NA	plant_diversity	plant_species_richness
281_a	cover of Carex ramenskii	NA	%	cover	species	Carex_ramenskii	plant_abundance	plant_abundance
281_b	cover of Salix ovalifolia	NA	%	cover	species	Salix_ovalifolia	plant_abundance	plant_abundance
301_a	vegetation cover	total vegetation cover; visual estimates of plant cover for each group of plants and summed, so it adds up to >100% --> measure of abundance	%	abundance	group	community	plant_abundance	plant_abundance	*visual estimates of plant cover for each group of plants and summed (adds up to >100%) --> measure of abundance
301_b	vegetation cover	total vegetation cover; visual estimates of plant cover for each group of plants and summed, so it adds up to >100% --> measure of abundance	%	abundance	group	community	plant_abundance	plant_abundance	*visual estimates of plant cover for each group of plants and summed (adds up to >100%) --> measure of abundance
301_c	vegetation cover	total vegetation cover; visual estimates of plant cover for each group of plants and summed, so it adds up to >100% --> measure of abundance	%	abundance	group	community	plant_abundance	plant_abundance	*visual estimates of plant cover for each group of plants and summed (adds up to >100%) --> measure of abundance
301_d	vegetation cover	total vegetation cover; visual estimates of plant cover for each group of plants and summed, so it adds up to >100% --> measure of abundance	%	abundance	group	community	plant_abundance	plant_abundance	*visual estimates of plant cover for each group of plants and summed (adds up to >100%) --> measure of abundance
301_e	vegetation cover	total vegetation cover; visual estimates of plant cover for each group of plants and summed, so it adds up to >100% --> measure of abundance	%	abundance	group	community	plant_abundance	plant_abundance	*visual estimates of plant cover for each group of plants and summed (adds up to >100%) --> measure of abundance
301_f	litter cover	litter cover	%	cover_litter	group	litter	plant_abundance	litter_abundance	*visual estimates of cover
301_g	litter cover	litter cover	%	cover_litter	group	litter	plant_abundance	litter_abundance	*visual estimates of cover
301_h	litter cover	litter cover	%	cover_litter	group	litter	plant_abundance	litter_abundance	*visual estimates of cover
301_i	litter cover	litter cover	%	cover_litter	group	litter	plant_abundance	litter_abundance	*visual estimates of cover
301_j	litter cover	litter cover	%	cover_litter	group	litter	plant_abundance	litter_abundance	*visual estimates of cover
301_k	bare soil	cover of bare soil	%	bare_ground_cover	group	bare_ground	plant_properties	vegetation_structure	*visual estimates of cover
301_l	bare soil	cover of bare soil	%	bare_ground_cover	group	bare_ground	plant_properties	vegetation_structure	*visual estimates of cover
301_m	bare soil	cover of bare soil	%	bare_ground_cover	group	bare_ground	plant_properties	vegetation_structure	*visual estimates of cover
301_n	bare soil	cover of bare soil	%	bare_ground_cover	group	bare_ground	plant_properties	vegetation_structure	*visual estimates of cover
301_o	bare soil	cover of bare soil	%	bare_ground_cover	group	bare_ground	plant_properties	vegetation_structure	*visual estimates of cover
301_p	cover of willow	cover of Salix spp.	%	cover	species	Salix_spp	plant_abundance	plant_abundance	*visual estimates of cover
301_q	cover of willow	cover of Salix spp.	%	cover	species	Salix_spp	plant_abundance	plant_abundance	*visual estimates of cover
301_r	cover of willow	cover of Salix spp.	%	cover	species	Salix_spp	plant_abundance	plant_abundance	*visual estimates of cover
301_s	cover of willow	cover of Salix spp.	%	cover	species	Salix_spp	plant_abundance	plant_abundance	*visual estimates of cover
301_t	cover of willow	cover of Salix spp.	%	cover	species	Salix_spp	plant_abundance	plant_abundance	*visual estimates of cover
301_u	cover of dwarf birch	cover of Betula nana	%	cover	species	Betula_nana	plant_abundance	plant_abundance	*visual estimates of cover
301_v	cover of dwarf birch	cover of Betula nana	%	cover	species	Betula_nana	plant_abundance	plant_abundance	*visual estimates of cover
301_w	cover of dwarf birch	cover of Betula nana	%	cover	species	Betula_nana	plant_abundance	plant_abundance	*visual estimates of cover
301_x	cover of dwarf birch	cover of Betula nana	%	cover	species	Betula_nana	plant_abundance	plant_abundance	*visual estimates of cover
301_y	cover of dwarf birch	cover of Betula nana	%	cover	species	Betula_nana	plant_abundance	plant_abundance	*visual estimates of cover
301_z	cover of dwarf shrubs	cover of woody plants <20 cm high	%	cover	group	dwarf_shrubs	plant_abundance	plant_abundance	*visual estimates of cover
301_aa	cover of dwarf shrubs	cover of woody plants <20 cm high	%	cover	group	dwarf_shrubs	plant_abundance	plant_abundance	*visual estimates of cover
301_ab	cover of dwarf shrubs	cover of woody plants <20 cm high	%	cover	group	dwarf_shrubs	plant_abundance	plant_abundance	*visual estimates of cover
301_ac	cover of dwarf shrubs	cover of woody plants <20 cm high	%	cover	group	dwarf_shrubs	plant_abundance	plant_abundance	*visual estimates of cover
301_ad	cover of dwarf shrubs	cover of woody plants <20 cm high	%	cover	group	dwarf_shrubs	plant_abundance	plant_abundance	*visual estimates of cover
301_ae	cover of forbs	cover of forbs	%	cover	group	forbs	plant_abundance	plant_abundance	*visual estimates of cover
301_af	cover of forbs	cover of forbs	%	cover	group	forbs	plant_abundance	plant_abundance	*visual estimates of cover
301_ag	cover of forbs	cover of forbs	%	cover	group	forbs	plant_abundance	plant_abundance	*visual estimates of cover
301_ah	cover of forbs	cover of forbs	%	cover	group	forbs	plant_abundance	plant_abundance	*visual estimates of cover
301_ai	cover of forbs	cover of forbs	%	cover	group	forbs	plant_abundance	plant_abundance	*visual estimates of cover
301_aj	cover of sedges	cover of sedges	%	cover	group	sedges	plant_abundance	plant_abundance	*visual estimates of cover
301_ak	cover of sedges	cover of sedges	%	cover	group	sedges	plant_abundance	plant_abundance	*visual estimates of cover
301_al	cover of sedges	cover of sedges	%	cover	group	sedges	plant_abundance	plant_abundance	*visual estimates of cover
301_am	cover of sedges	cover of sedges	%	cover	group	sedges	plant_abundance	plant_abundance	*visual estimates of cover
301_an	cover of sedges	cover of sedges	%	cover	group	sedges	plant_abundance	plant_abundance	*visual estimates of cover
301_ao	cover of grasses	cover of grasses	%	cover	group	grasses	plant_abundance	plant_abundance	*visual estimates of cover
301_ap	cover of grasses	cover of grasses	%	cover	group	grasses	plant_abundance	plant_abundance	*visual estimates of cover
301_aq	cover of grasses	cover of grasses	%	cover	group	grasses	plant_abundance	plant_abundance	*visual estimates of cover
301_ar	cover of grasses	cover of grasses	%	cover	group	grasses	plant_abundance	plant_abundance	*visual estimates of cover
301_as	cover of grasses	cover of grasses	%	cover	group	grasses	plant_abundance	plant_abundance	*visual estimates of cover
301_at	cover of bryophytes	cover of bryophytes	%	cover	group	mosses	plant_abundance	plant_abundance	*visual estimates of cover
301_au	cover of bryophytes	cover of bryophytes	%	cover	group	mosses	plant_abundance	plant_abundance	*visual estimates of cover
301_av	cover of bryophytes	cover of bryophytes	%	cover	group	mosses	plant_abundance	plant_abundance	*visual estimates of cover
301_aw	cover of bryophytes	cover of bryophytes	%	cover	group	mosses	plant_abundance	plant_abundance	*visual estimates of cover
301_ax	cover of bryophytes	cover of bryophytes	%	cover	group	mosses	plant_abundance	plant_abundance	*visual estimates of cover
301_ay	cover of lichens	cover of lichens	%	cover	group	lichens	plant_abundance	plant_abundance	*visual estimates of cover
301_az	cover of lichens	cover of lichens	%	cover	group	lichens	plant_abundance	plant_abundance	*visual estimates of cover
301_ba	cover of lichens	cover of lichens	%	cover	group	lichens	plant_abundance	plant_abundance	*visual estimates of cover
301_bb	cover of lichens	cover of lichens	%	cover	group	lichens	plant_abundance	plant_abundance	*visual estimates of cover
301_bc	cover of lichens	cover of lichens	%	cover	group	lichens	plant_abundance	plant_abundance	*visual estimates of cover
301_bd	species richness	NA	number of species	species_richness	community	NA	plant_diversity	plant_species_richness	*subplot size: 50 x 50 cm
301_be	species richness	NA	number of species	species_richness	community	NA	plant_diversity	plant_species_richness	*subplot size: 50 x 50 cm
301_bf	species richness	NA	number of species	species_richness	community	NA	plant_diversity	plant_species_richness	*subplot size: 50 x 50 cm
301_bg	species richness	NA	number of species	species_richness	community	NA	plant_diversity	plant_species_richness	*subplot size: 50 x 50 cm
301_bh	species richness	NA	number of species	species_richness	community	NA	plant_diversity	plant_species_richness	*subplot size: 50 x 50 cm
301_bi	species richness of vascular plants	number of species of vascular plants	number of species	species_richness	group	vascular_plants	plant_diversity	plant_species_richness	*subplot size: 50 x 50 cm
301_bj	species richness of vascular plants	number of species of vascular plants	number of species	species_richness	group	vascular_plants	plant_diversity	plant_species_richness	*subplot size: 50 x 50 cm
301_bk	species richness of vascular plants	number of species of vascular plants	number of species	species_richness	group	vascular_plants	plant_diversity	plant_species_richness	*subplot size: 50 x 50 cm
301_bl	species richness of vascular plants	number of species of vascular plants	number of species	species_richness	group	vascular_plants	plant_diversity	plant_species_richness	*subplot size: 50 x 50 cm
301_bm	species richness of vascular plants	number of species of vascular plants	number of species	species_richness	group	vascular_plants	plant_diversity	plant_species_richness	*subplot size: 50 x 50 cm
301_bn	species richness of bryophytes	number of species of bryophytes	number of species	species_richness	group	bryophytes	plant_diversity	plant_species_richness	*subplot size: 50 x 50 cm
301_bo	species richness of bryophytes	number of species of bryophytes	number of species	species_richness	group	bryophytes	plant_diversity	plant_species_richness	*subplot size: 50 x 50 cm
301_bp	species richness of bryophytes	number of species of bryophytes	number of species	species_richness	group	bryophytes	plant_diversity	plant_species_richness	*subplot size: 50 x 50 cm
301_bq	species richness of bryophytes	number of species of bryophytes	number of species	species_richness	group	bryophytes	plant_diversity	plant_species_richness	*subplot size: 50 x 50 cm
301_br	species richness of bryophytes	number of species of bryophytes	number of species	species_richness	group	bryophytes	plant_diversity	plant_species_richness	*subplot size: 50 x 50 cm
301_bs	species richness of lichens	number of species of lichens	number of species	species_richness	group	lichens	plant_diversity	plant_species_richness	*subplot size: 50 x 50 cm
301_bt	species richness of lichens	number of species of lichens	number of species	species_richness	group	lichens	plant_diversity	plant_species_richness	*subplot size: 50 x 50 cm
301_bu	species richness of lichens	number of species of lichens	number of species	species_richness	group	lichens	plant_diversity	plant_species_richness	*subplot size: 50 x 50 cm
301_bv	species richness of lichens	number of species of lichens	number of species	species_richness	group	lichens	plant_diversity	plant_species_richness	*subplot size: 50 x 50 cm
301_bw	species richness of lichens	number of species of lichens	number of species	species_richness	group	lichens	plant_diversity	plant_species_richness	*subplot size: 50 x 50 cm
301_bx	height of willow	height of Salix spp.	cm	height	group	Salix_spp	plant_properties	plant_height
301_by	height of willow	height of Salix spp.	cm	height	group	Salix_spp	plant_properties	plant_height
301_bz	height of willow	height of Salix spp.	cm	height	group	Salix_spp	plant_properties	plant_height
301_ca	height of willow	height of Salix spp.	cm	height	group	Salix_spp	plant_properties	plant_height
301_cb	height of willow	height of Salix spp.	cm	height	group	Salix_spp	plant_properties	plant_height
301_cc	height of dwarf birch	height of Betula nana	cm	height	species	Betula_nana	plant_properties	plant_height
301_cd	height of dwarf birch	height of Betula nana	cm	height	species	Betula_nana	plant_properties	plant_height
301_ce	height of dwarf birch	height of Betula nana	cm	height	species	Betula_nana	plant_properties	plant_height
301_cf	height of dwarf birch	height of Betula nana	cm	height	species	Betula_nana	plant_properties	plant_height
301_cg	height of dwarf birch	height of Betula nana	cm	height	species	Betula_nana	plant_properties	plant_height
301_ch	height of dwarf shrubs	height of woody plants <20cm	cm	height	group	dwarf_shrubs	plant_properties	plant_height
301_ci	height of dwarf shrubs	height of woody plants <20cm	cm	height	group	dwarf_shrubs	plant_properties	plant_height
301_cj	height of dwarf shrubs	height of woody plants <20cm	cm	height	group	dwarf_shrubs	plant_properties	plant_height
301_ck	height of dwarf shrubs	height of woody plants <20cm	cm	height	group	dwarf_shrubs	plant_properties	plant_height
301_cl	height of dwarf shrubs	height of woody plants <20cm	cm	height	group	dwarf_shrubs	plant_properties	plant_height
301_cm	height of forbs	height of forbs	cm	height	group	forbs	plant_properties	plant_height
301_cn	height of forbs	height of forbs	cm	height	group	forbs	plant_properties	plant_height
301_co	height of forbs	height of forbs	cm	height	group	forbs	plant_properties	plant_height
301_cp	height of forbs	height of forbs	cm	height	group	forbs	plant_properties	plant_height
301_cq	height of forbs	height of forbs	cm	height	group	forbs	plant_properties	plant_height
301_cr	height of sedges	height of sedges	cm	height	group	sedges	plant_properties	plant_height
301_cs	height of sedges	height of sedges	cm	height	group	sedges	plant_properties	plant_height
301_ct	height of sedges	height of sedges	cm	height	group	sedges	plant_properties	plant_height
301_cu	height of sedges	height of sedges	cm	height	group	sedges	plant_properties	plant_height
301_cv	height of sedges	height of sedges	cm	height	group	sedges	plant_properties	plant_height
301_cw	height of grass leaves	height of vegetative grasses	cm	height	group	grasses_leaves	plant_properties	plant_height
301_cx	height of grass leaves	height of vegetative grasses	cm	height	group	grasses_leaves	plant_properties	plant_height
301_cy	height of grass leaves	height of vegetative grasses	cm	height	group	grasses_leaves	plant_properties	plant_height
301_cz	height of grass leaves	height of vegetative grasses	cm	height	group	grasses_leaves	plant_properties	plant_height
301_da	height of grass leaves	height of vegetative grasses	cm	height	group	grasses_leaves	plant_properties	plant_height
301_db	height of grass flowers	height of flowering grasses	cm	height	group	grasses_flowers	plant_properties	plant_height
301_dc	height of grass flowers	height of flowering grasses	cm	height	group	grasses_flowers	plant_properties	plant_height
301_dd	height of grass flowers	height of flowering grasses	cm	height	group	grasses_flowers	plant_properties	plant_height
301_de	height of grass flowers	height of flowering grasses	cm	height	group	grasses_flowers	plant_properties	plant_height
301_df	height of grass flowers	height of flowering grasses	cm	height	group	grasses_flowers	plant_properties	plant_height
301_dg	height of bryophytes	height of bryophytes	cm	moss_depth	group	bryophytes	plant_properties	moss_depth
301_dh	height of bryophytes	height of bryophytes	cm	moss_depth	group	bryophytes	plant_properties	moss_depth
301_di	height of bryophytes	height of bryophytes	cm	moss_depth	group	bryophytes	plant_properties	moss_depth
301_dj	height of bryophytes	height of bryophytes	cm	moss_depth	group	bryophytes	plant_properties	moss_depth
301_dk	height of bryophytes	height of bryophytes	cm	moss_depth	group	bryophytes	plant_properties	moss_depth
301_dl	height of lichens	height of lichens	cm	lichen_depth	group	lichens	plant_properties	lichen_depth
301_dm	height of lichens	height of lichens	cm	lichen_depth	group	lichens	plant_properties	lichen_depth
301_dn	height of lichens	height of lichens	cm	lichen_depth	group	lichens	plant_properties	lichen_depth
301_do	height of lichens	height of lichens	cm	lichen_depth	group	lichens	plant_properties	lichen_depth
301_dp	height of lichens	height of lichens	cm	lichen_depth	group	lichens	plant_properties	lichen_depth
301_dq	cover of Betula nana	percent cover of Betula nana	%	cover	species	Betula_nana	plant_abundance	plant_abundance	*visual estimates of cover
301_dr	cover of Betula nana	percent cover of Betula nana	%	cover	species	Betula_nana	plant_abundance	plant_abundance	*visual estimates of cover
301_ds	cover of Betula nana	percent cover of Betula nana	%	cover	species	Betula_nana	plant_abundance	plant_abundance	*visual estimates of cover
301_dt	cover of Salix glauca	percent cover of Salix glauca	%	cover	species	Salix_glauca	plant_abundance	plant_abundance	*visual estimates of cover
301_du	cover of Salix glauca	percent cover of Salix glauca	%	cover	species	Salix_glauca	plant_abundance	plant_abundance	*visual estimates of cover
301_dv	cover of Salix glauca	percent cover of Salix glauca	%	cover	species	Salix_glauca	plant_abundance	plant_abundance	*visual estimates of cover
301_dw	cover of Salix phylicifolia	percent cover of Salix phylicifolia	%	cover	species	Salix_phylicifolia	plant_abundance	plant_abundance	*visual estimates of cover
301_dx	cover of Salix phylicifolia	percent cover of Salix phylicifolia	%	cover	species	Salix_phylicifolia	plant_abundance	plant_abundance	*visual estimates of cover
301_dy	cover of Salix phylicifolia	percent cover of Salix phylicifolia	%	cover	species	Salix_phylicifolia	plant_abundance	plant_abundance	*visual estimates of cover
301_dz	cover of Vaccinium vitis-idaea	percent cover of Vaccinium vitis-idaea	%	cover	species	Vaccinium_vitis-idaea	plant_abundance	plant_abundance	*visual estimates of cover
301_ea	cover of Vaccinium vitis-idaea	percent cover of Vaccinium vitis-idaea	%	cover	species	Vaccinium_vitis-idaea	plant_abundance	plant_abundance	*visual estimates of cover
301_eb	cover of Vaccinium vitis-idaea	percent cover of Vaccinium vitis-idaea	%	cover	species	Vaccinium_vitis-idaea	plant_abundance	plant_abundance	*visual estimates of cover
301_ec	cover of Cornus suecica	percent cover of Cornus suecica	%	cover	species	Cornus_suecica	plant_abundance	plant_abundance	*visual estimates of cover
301_ed	cover of Cornus suecica	percent cover of Cornus suecica	%	cover	species	Cornus_suecica	plant_abundance	plant_abundance	*visual estimates of cover
301_ee	cover of Cornus suecica	percent cover of Cornus suecica	%	cover	species	Cornus_suecica	plant_abundance	plant_abundance	*visual estimates of cover
301_ef	cover of Rubus chamaemorus	percent cover of Rubus chamaemorus	%	cover	species	Rubus_chamaemorus	plant_abundance	plant_abundance	*visual estimates of cover
301_eg	cover of Rubus chamaemorus	percent cover of Rubus chamaemorus	%	cover	species	Rubus_chamaemorus	plant_abundance	plant_abundance	*visual estimates of cover
301_eh	cover of Rubus chamaemorus	percent cover of Rubus chamaemorus	%	cover	species	Rubus_chamaemorus	plant_abundance	plant_abundance	*visual estimates of cover
301_ei	cover of Solidago virgaurea	percent cover of Solidago virgaurea	%	cover	species	Solidago_virgaurea	plant_abundance	plant_abundance	*visual estimates of cover
301_ej	cover of Solidago virgaurea	percent cover of Solidago virgaurea	%	cover	species	Solidago_virgaurea	plant_abundance	plant_abundance	*visual estimates of cover
301_ek	cover of Solidago virgaurea	percent cover of Solidago virgaurea	%	cover	species	Solidago_virgaurea	plant_abundance	plant_abundance	*visual estimates of cover
301_el	cover of Trientalis europaea	percent cover of Trientalis europaea	%	cover	species	Trientalis_europaea	plant_abundance	plant_abundance	*visual estimates of cover
301_em	cover of Trientalis europaea	percent cover of Trientalis europaea	%	cover	species	Trientalis_europaea	plant_abundance	plant_abundance	*visual estimates of cover
301_en	cover of Trientalis europaea	percent cover of Trientalis europaea	%	cover	species	Trientalis_europaea	plant_abundance	plant_abundance	*visual estimates of cover
301_eo	cover of Viola epipsila	percent cover of Viola epipsila	%	cover	species	Viola_epipsila	plant_abundance	plant_abundance	*visual estimates of cover
301_ep	cover of Viola epipsila	percent cover of Viola epipsila	%	cover	species	Viola_epipsila	plant_abundance	plant_abundance	*visual estimates of cover
301_eq	cover of Viola epipsila	percent cover of Viola epipsila	%	cover	species	Viola_epipsila	plant_abundance	plant_abundance	*visual estimates of cover
301_er	cover of Calamagrostis lapponica	percent cover of Calamagrostis lapponica	%	cover	species	Calamagrostis_lapponica	plant_abundance	plant_abundance	*visual estimates of cover
301_es	cover of Calamagrostis lapponica	percent cover of Calamagrostis lapponica	%	cover	species	Calamagrostis_lapponica	plant_abundance	plant_abundance	*visual estimates of cover
301_et	cover of Calamagrostis lapponica	percent cover of Calamagrostis lapponica	%	cover	species	Calamagrostis_lapponica	plant_abundance	plant_abundance	*visual estimates of cover
301_eu	cover of Aulacomnium palustre	percent cover of Aulacomnium palustre	%	cover	species	Aulacomnium_palustre	plant_abundance	plant_abundance	*visual estimates of cover
301_ev	cover of Aulacomnium palustre	percent cover of Aulacomnium palustre	%	cover	species	Aulacomnium_palustre	plant_abundance	plant_abundance	*visual estimates of cover
301_ew	cover of Aulacomnium palustre	percent cover of Aulacomnium palustre	%	cover	species	Aulacomnium_palustre	plant_abundance	plant_abundance	*visual estimates of cover
301_ex	cover of Barbilophozia kunzeana	percent cover of Barbilophozia kunzeana	%	cover	species	Barbilophozia_kunzeana	plant_abundance	plant_abundance	*visual estimates of cover
301_ey	cover of Barbilophozia kunzeana	percent cover of Barbilophozia kunzeana	%	cover	species	Barbilophozia_kunzeana	plant_abundance	plant_abundance	*visual estimates of cover
301_ez	cover of Barbilophozia kunzeana	percent cover of Barbilophozia kunzeana	%	cover	species	Barbilophozia_kunzeana	plant_abundance	plant_abundance	*visual estimates of cover
301_fa	cover of Cladina rangiferina	percent cover of Cladina rangiferina	%	cover	species	Cladina_rangiferina	plant_abundance	plant_abundance	*visual estimates of cover
301_fb	cover of Cladina rangiferina	percent cover of Cladina rangiferina	%	cover	species	Cladina_rangiferina	plant_abundance	plant_abundance	*visual estimates of cover
301_fc	cover of Cladina rangiferina	percent cover of Cladina rangiferina	%	cover	species	Cladina_rangiferina	plant_abundance	plant_abundance	*visual estimates of cover
301_fd	cover of Cladonia crispata	percent cover of Cladonia crispata	%	cover	species	Cladonia_crispata	plant_abundance	plant_abundance	*visual estimates of cover
301_fe	cover of Cladonia crispata	percent cover of Cladonia crispata	%	cover	species	Cladonia_crispata	plant_abundance	plant_abundance	*visual estimates of cover
301_ff	cover of Cladonia crispata	percent cover of Cladonia crispata	%	cover	species	Cladonia_crispata	plant_abundance	plant_abundance	*visual estimates of cover
301_fg	cover of Cladonia digitata	percent cover of Cladonia digitata	%	cover	species	Cladonia_digitata	plant_abundance	plant_abundance	*visual estimates of cover
301_fh	cover of Cladonia digitata	percent cover of Cladonia digitata	%	cover	species	Cladonia_digitata	plant_abundance	plant_abundance	*visual estimates of cover
301_fi	cover of Cladonia digitata	percent cover of Cladonia digitata	%	cover	species	Cladonia_digitata	plant_abundance	plant_abundance	*visual estimates of cover
301_fj	cover of Nephroma arctica	percent cover of Nephroma arctica	%	cover	species	Nephroma_arcticum	plant_abundance	plant_abundance	*visual estimates of cover
301_fk	cover of Nephroma arctica	percent cover of Nephroma arctica	%	cover	species	Nephroma_arcticum	plant_abundance	plant_abundance	*visual estimates of cover
301_fl	cover of Nephroma arctica	percent cover of Nephroma arctica	%	cover	species	Nephroma_arcticum	plant_abundance	plant_abundance	*visual estimates of cover
301_fm	cover of Psoroma hypnorum	percent cover of Psoroma hypnorum	%	cover	species	Psoroma_hypnorum	plant_abundance	plant_abundance	*visual estimates of cover
301_fn	cover of Psoroma hypnorum	percent cover of Psoroma hypnorum	%	cover	species	Psoroma_hypnorum	plant_abundance	plant_abundance	*visual estimates of cover
301_fo	cover of Psoroma hypnorum	percent cover of Psoroma hypnorum	%	cover	species	Psoroma_hypnorum	plant_abundance	plant_abundance	*visual estimates of cover
310_a	Coverage of Poa arctica	Mean and SE has been calculated (results were presented separated by exclosure)	%	cover	species	Poa_arctica	plant_abundance	plant_abundance
310_b	Coverage of Cardamine pratensis	Mean and SE has been calculated (results were presented separated by exclosure)	%	cover	species	Cardamine_pratensis	plant_abundance	plant_abundance
310_c	Coverage of Ranunculus hyperboreus	Mean and SE has been calculated (results were presented separated by exclosure)	%	cover	species	Ranunculus_hyperboreus	plant_abundance	plant_abundance
310_d	Coverage of saxifraga cernua	Mean and SE has been calculated (results were presented separated by exclosure)	%	cover	species	Saxifraga_cernua	plant_abundance	plant_abundance
310_e	Coverage of saxifraga cespitosa	Mean and SE has been calculated (results were presented separated by exclosure)	%	cover	species	Saxifraga_cespitosa	plant_abundance	plant_abundance
310_f	Coverage of Sanonia type	Mean and SE has been calculated (results were presented separated by exclosure)	%	cover	group	Sanionia_spp	plant_abundance	plant_abundance
310_g	Coverage of plagiomnium type	Mean and SE has been calculated (results were presented separated by exclosure)	%	cover	group	Plagiomnium_spp	plant_abundance	plant_abundance
310_h	Coverage of Polytrichum type	Mean and SE has been calculated (results were presented separated by exclosure)	%	cover	group	Polytrichum	plant_abundance	plant_abundance
310_i	Coverage of Phlia/Bryum type	Mean and SE has been calculated (results were presented separated by exclosure)	%	cover	group	Phlia/Bryum	plant_abundance	plant_abundance
310_j	Coverage of Mnium type	Mean and SE has been calculated (results were presented separated by exclosure)	%	cover	group	Mnium	plant_abundance	plant_abundance
310_k	Coverage of aulacomnium palustre	Mean and SE has been calculated (results were presented separated by exclosure)	%	cover	species	Aulacomnium_palustre	plant_abundance	plant_abundance
310_l	Coverage of calliergon richardsonii	Mean and SE has been calculated (results were presented separated by exclosure)	%	cover	species	Calliergon_richardsonii	plant_abundance	plant_abundance
310_m	Coverage of paludella squarrosa	Mean and SE has been calculated (results were presented separated by exclosure)	%	cover	species	Paludella_squarrosa	plant_abundance	plant_abundance
310_n	Coverage of cetraria islandica	Mean and SE has been calculated (results were presented separated by exclosure)	%	cover	species	Cetraria_islandica	plant_abundance	plant_abundance
310_o	Coverage of stereocaulon	Mean and SE has been calculated (results were presented separated by exclosure)	%	cover	group	Stereocaulon	plant_abundance	plant_abundance
310_p	Coverage of mushroom	Mean and SE has been calculated (results were presented separated by exclosure)	%	cover	group	mushrooms	plant_abundance	plant_abundance
310_q	Coverage of bare ground/dead mosses	Mean and SE has been calculated (results were presented separated by exclosure)	%	bare_ground_cover	group	bare_ground_dead_mosses	plant_properties	vegetation_structure
310_r	Air saturation	Soil depth -2. Mean and SE has been calculated (results were presented separated by exclosure)	O2 [%]	air_saturation	NA	NA	soil_physical_properties	soil_compaction
310_s	Air saturation	Soil depth -5. Mean and SE has been calculated (results were presented separated by exclosure)	O2 [%]	air_saturation	NA	NA	soil_physical_properties	soil_compaction
310_t	Air saturation	Soil depth -10. Mean and SE has been calculated (results were presented separated by exclosure)	O2 [%]	air_saturation	NA	NA	soil_physical_properties	soil_compaction
310_u	Air saturation	Soil depth -15. Mean and SE has been calculated (results were presented separated by exclosure)	O2 [%]	air_saturation	NA	NA	soil_physical_properties	soil_compaction
310_v	Temperature	Soil depth 0. Mean and SE has been calculated (results were presented separated by exclosure)	ºC	soil_temperature	NA	NA	soil_physical_properties	soil_temperature
310_w	Temperature	Soil depth -5. Mean and SE has been calculated (results were presented separated by exclosure)	ºC	soil_temperature	NA	NA	soil_physical_properties	soil_temperature
310_x	Temperature	Soil depth -10. Mean and SE has been calculated (results were presented separated by exclosure)	ºC	soil_temperature	NA	NA	soil_physical_properties	soil_temperature
310_y	Temperature	Soil depth -15. Mean and SE has been calculated (results were presented separated by exclosure)	ºC	soil_temperature	NA	NA	soil_physical_properties	soil_temperature
310_z	Water content of the soil	Mean and SE has been calculated (results were presented separated by exclosure)	%	soil_moisture	NA	NA	soil_physical_properties	soil_moisture
310_aa	total organic matter (TOM) of the soil	Mean and SE has been calculated (results were presented separated by exclosure)	%	organic_matter	NA	NA	soil_chemical_properties	soil_C_labile
310_ab	plant DNA	Mean and SE has been calculated (results were presented separated by exclosure)	%	belowground_abundance	community	NA	plant_abundance	plant_abundance_belowground
310_ac	microbial DNA	Mean and SE has been calculated (results were presented separated by exclosure)	μg microbial DNA/g soil	DNA	NA	NA	microbial_abundance	microbial_abundance
310_ad	Plant RNA	Mean and SE has been calculated (results were presented separated by exclosure)	% plant mRNA	belowground_abundance	community	NA	plant_abundance	plant_abundance_belowground
310_af	Microbial RNA	Mean and SE has been calculated (results were presented separated by exclosure)	μg microbial RNA/g soil	RNA	NA	NA	microbial_abundance	microbial_abundance
312_a	Leaf Area Index	NA	m-2 m-2	leaf_area_index	community	NA	plant_properties	plant_leaf_size
312_b	Leaf Area Index	NA	m-2 m-2	leaf_area_index	community	NA	plant_properties	plant_leaf_size
312_c	Leaf Area Index	NA	m-2 m-2	leaf_area_index	community	NA	plant_properties	plant_leaf_size
312_d	Leaf Area Index	NA	m-2 m-2	leaf_area_index	community	NA	plant_properties	plant_leaf_size
312_e	Leaf Area Index	NA	m-2 m-2	leaf_area_index	community	NA	plant_properties	plant_leaf_size
312_f	Leaf Area Index	NA	m-2 m-2	leaf_area_index	community	NA	plant_properties	plant_leaf_size
312_g	Leaf Area Index	NA	m-2 m-2	leaf_area_index	community	NA	plant_properties	plant_leaf_size
312_h	Leaf Area Index	NA	m-2 m-2	leaf_area_index	community	NA	plant_properties	plant_leaf_size
312_i	Leaf Area Index	NA	m-2 m-2	leaf_area_index	community	NA	plant_properties	plant_leaf_size
312_j	Leaf Area Index	NA	m-2 m-2	leaf_area_index	community	NA	plant_properties	plant_leaf_size
312_k	Leaf Area Index	NA	m-2 m-2	leaf_area_index	community	NA	plant_properties	plant_leaf_size
312_l	Leaf Area Index	NA	m-2 m-2	leaf_area_index	community	NA	plant_properties	plant_leaf_size
312_m	NDVI	NA	NA	NDVI	community	NA	ecosystem_processes	plant_productivity
312_n	NDVI	NA	NA	NDVI	community	NA	ecosystem_processes	plant_productivity
312_o	NDVI	NA	NA	NDVI	community	NA	ecosystem_processes	plant_productivity
312_p	NDVI	NA	NA	NDVI	community	NA	ecosystem_processes	plant_productivity
312_q	NDVI	NA	NA	NDVI	community	NA	ecosystem_processes	plant_productivity
312_r	NDVI	NA	NA	NDVI	community	NA	ecosystem_processes	plant_productivity
312_s	NDVI	NA	NA	NDVI	community	NA	ecosystem_processes	plant_productivity
312_t	NDVI	NA	NA	NDVI	community	NA	ecosystem_processes	plant_productivity
312_u	NDVI	NA	NA	NDVI	community	NA	ecosystem_processes	plant_productivity
312_v	NDVI	NA	NA	NDVI	community	NA	ecosystem_processes	plant_productivity
312_w	NDVI	NA	NA	NDVI	community	NA	ecosystem_processes	plant_productivity
312_x	NDVI	NA	NA	NDVI	community	NA	ecosystem_processes	plant_productivity
312_y	Vascular plant hits	proxy of plant density	nr of hits	abundance	group	vascular_plants	plant_abundance	plant_abundance	*50 pins per plot, but values are normalized to 100 pins per plot. Multiple hits per pin --> measure of abundance
312_z	Vascular plant hits	proxy of plant density	nr of hits	abundance	group	vascular_plants	plant_abundance	plant_abundance	*50 pins per plot, but values are normalized to 100 pins per plot. Multiple hits per pin --> measure of abundance
312_aa	Vascular plant hits	proxy of plant density	nr of hits	abundance	group	vascular_plants	plant_abundance	plant_abundance	*50 pins per plot, but values are normalized to 100 pins per plot. Multiple hits per pin --> measure of abundance
312_ab	Vascular plant hits	proxy of plant density	nr of hits	abundance	group	vascular_plants	plant_abundance	plant_abundance	*50 pins per plot, but values are normalized to 100 pins per plot. Multiple hits per pin --> measure of abundance
312_ac	Vascular plant hits	proxy of plant density	nr of hits	abundance	group	vascular_plants	plant_abundance	plant_abundance	*50 pins per plot, but values are normalized to 100 pins per plot. Multiple hits per pin --> measure of abundance
312_ad	Vascular plant hits	proxy of plant density	nr of hits	abundance	group	vascular_plants	plant_abundance	plant_abundance	*50 pins per plot, but values are normalized to 100 pins per plot. Multiple hits per pin --> measure of abundance
312_ae	Vascular plant hits	proxy of plant density	nr of hits	abundance	group	vascular_plants	plant_abundance	plant_abundance	*50 pins per plot, but values are normalized to 100 pins per plot. Multiple hits per pin --> measure of abundance
312_af	Vascular plant hits	proxy of plant density	nr of hits	abundance	group	vascular_plants	plant_abundance	plant_abundance	*50 pins per plot, but values are normalized to 100 pins per plot. Multiple hits per pin --> measure of abundance
312_ag	Vascular plant hits	proxy of plant density	nr of hits	abundance	group	vascular_plants	plant_abundance	plant_abundance	*50 pins per plot, but values are normalized to 100 pins per plot. Multiple hits per pin --> measure of abundance
312_ah	Vascular plant hits	proxy of plant density	nr of hits	abundance	group	vascular_plants	plant_abundance	plant_abundance	*50 pins per plot, but values are normalized to 100 pins per plot. Multiple hits per pin --> measure of abundance
312_ai	Vascular plant hits	proxy of plant density	nr of hits	abundance	group	vascular_plants	plant_abundance	plant_abundance	*50 pins per plot, but values are normalized to 100 pins per plot. Multiple hits per pin --> measure of abundance
312_aj	Vascular plant hits	proxy of plant density	nr of hits	abundance	group	vascular_plants	plant_abundance	plant_abundance	*50 pins per plot, but values are normalized to 100 pins per plot. Multiple hits per pin --> measure of abundance
312_ak	Abundance of deciduous shrubs	NA	mean hits/100 pins	abundance	group	deciduous_tall_shrubs	plant_abundance	plant_abundance	*50 pins per plot, but values are normalized to 100 pins per plot. Multiple hits per pin --> measure of abundance
312_al	Abundance of deciduous shrubs	NA	mean hits/100 pins	abundance	group	deciduous_tall_shrubs	plant_abundance	plant_abundance	*50 pins per plot, but values are normalized to 100 pins per plot. Multiple hits per pin --> measure of abundance
312_am	Abundance of deciduous shrubs	NA	mean hits/100 pins	abundance	group	deciduous_tall_shrubs	plant_abundance	plant_abundance	*50 pins per plot, but values are normalized to 100 pins per plot. Multiple hits per pin --> measure of abundance
312_an	Abundance of deciduous shrubs	NA	mean hits/100 pins	abundance	group	deciduous_tall_shrubs	plant_abundance	plant_abundance	*50 pins per plot, but values are normalized to 100 pins per plot. Multiple hits per pin --> measure of abundance
312_ao	Abundance of deciduous shrubs	NA	mean hits/100 pins	abundance	group	deciduous_tall_shrubs	plant_abundance	plant_abundance	*50 pins per plot, but values are normalized to 100 pins per plot. Multiple hits per pin --> measure of abundance
312_ap	Abundance of deciduous shrubs	NA	mean hits/100 pins	abundance	group	deciduous_tall_shrubs	plant_abundance	plant_abundance	*50 pins per plot, but values are normalized to 100 pins per plot. Multiple hits per pin --> measure of abundance
312_aq	Abundance of deciduous shrubs	NA	mean hits/100 pins	abundance	group	deciduous_tall_shrubs	plant_abundance	plant_abundance	*50 pins per plot, but values are normalized to 100 pins per plot. Multiple hits per pin --> measure of abundance
312_ar	Abundance of deciduous shrubs	NA	mean hits/100 pins	abundance	group	deciduous_tall_shrubs	plant_abundance	plant_abundance	*50 pins per plot, but values are normalized to 100 pins per plot. Multiple hits per pin --> measure of abundance
312_as	Abundance of deciduous shrubs	NA	mean hits/100 pins	abundance	group	deciduous_tall_shrubs	plant_abundance	plant_abundance	*50 pins per plot, but values are normalized to 100 pins per plot. Multiple hits per pin --> measure of abundance
312_at	Abundance of deciduous shrubs	NA	mean hits/100 pins	abundance	group	deciduous_tall_shrubs	plant_abundance	plant_abundance	*50 pins per plot, but values are normalized to 100 pins per plot. Multiple hits per pin --> measure of abundance
312_au	Abundance of deciduous shrubs	NA	mean hits/100 pins	abundance	group	deciduous_tall_shrubs	plant_abundance	plant_abundance	*50 pins per plot, but values are normalized to 100 pins per plot. Multiple hits per pin --> measure of abundance
312_av	Abundance of deciduous shrubs	NA	mean hits/100 pins	abundance	group	deciduous_tall_shrubs	plant_abundance	plant_abundance	*50 pins per plot, but values are normalized to 100 pins per plot. Multiple hits per pin --> measure of abundance
312_aw	Abundance of evergreen shrubs	NA	mean hits/100 pins	abundance	group	evergreen_shrubs	plant_abundance	plant_abundance	*50 pins per plot, but values are normalized to 100 pins per plot. Multiple hits per pin --> measure of abundance
312_ax	Abundance of evergreen shrubs	NA	mean hits/100 pins	abundance	group	evergreen_shrubs	plant_abundance	plant_abundance	*50 pins per plot, but values are normalized to 100 pins per plot. Multiple hits per pin --> measure of abundance
312_ay	Abundance of evergreen shrubs	NA	mean hits/100 pins	abundance	group	evergreen_shrubs	plant_abundance	plant_abundance	*50 pins per plot, but values are normalized to 100 pins per plot. Multiple hits per pin --> measure of abundance
312_az	Abundance of evergreen shrubs	NA	mean hits/100 pins	abundance	group	evergreen_shrubs	plant_abundance	plant_abundance	*50 pins per plot, but values are normalized to 100 pins per plot. Multiple hits per pin --> measure of abundance
312_ba	Abundance of evergreen shrubs	NA	mean hits/100 pins	abundance	group	evergreen_shrubs	plant_abundance	plant_abundance	*50 pins per plot, but values are normalized to 100 pins per plot. Multiple hits per pin --> measure of abundance
312_bb	Abundance of evergreen shrubs	NA	mean hits/100 pins	abundance	group	evergreen_shrubs	plant_abundance	plant_abundance	*50 pins per plot, but values are normalized to 100 pins per plot. Multiple hits per pin --> measure of abundance
312_bc	Abundance of evergreen shrubs	NA	mean hits/100 pins	abundance	group	evergreen_shrubs	plant_abundance	plant_abundance	*50 pins per plot, but values are normalized to 100 pins per plot. Multiple hits per pin --> measure of abundance
312_bd	Abundance of evergreen shrubs	NA	mean hits/100 pins	abundance	group	evergreen_shrubs	plant_abundance	plant_abundance	*50 pins per plot, but values are normalized to 100 pins per plot. Multiple hits per pin --> measure of abundance
312_be	Abundance of evergreen shrubs	NA	mean hits/100 pins	abundance	group	evergreen_shrubs	plant_abundance	plant_abundance	*50 pins per plot, but values are normalized to 100 pins per plot. Multiple hits per pin --> measure of abundance
312_bf	Abundance of evergreen shrubs	NA	mean hits/100 pins	abundance	group	evergreen_shrubs	plant_abundance	plant_abundance	*50 pins per plot, but values are normalized to 100 pins per plot. Multiple hits per pin --> measure of abundance
312_bg	Abundance of evergreen shrubs	NA	mean hits/100 pins	abundance	group	evergreen_shrubs	plant_abundance	plant_abundance	*50 pins per plot, but values are normalized to 100 pins per plot. Multiple hits per pin --> measure of abundance
312_bh	Abundance of evergreen shrubs	NA	mean hits/100 pins	abundance	group	evergreen_shrubs	plant_abundance	plant_abundance	*50 pins per plot, but values are normalized to 100 pins per plot. Multiple hits per pin --> measure of abundance
312_bi	Abundance of lichens	only one hit per pin --> cover	mean hits/100 pins	cover	group	lichens	plant_abundance	plant_abundance	*only one hit per pin --> measure of cover
312_bj	Abundance of lichens	only one hit per pin --> cover	mean hits/100 pins	cover	group	lichens	plant_abundance	plant_abundance	*only one hit per pin --> measure of cover
312_bk	Abundance of lichens	only one hit per pin --> cover	mean hits/100 pins	cover	group	lichens	plant_abundance	plant_abundance	*only one hit per pin --> measure of cover
312_bl	Abundance of lichens	only one hit per pin --> cover	mean hits/100 pins	cover	group	lichens	plant_abundance	plant_abundance	*only one hit per pin --> measure of cover
312_bm	Abundance of lichens	only one hit per pin --> cover	mean hits/100 pins	cover	group	lichens	plant_abundance	plant_abundance	*only one hit per pin --> measure of cover
312_bn	Abundance of lichens	only one hit per pin --> cover	mean hits/100 pins	cover	group	lichens	plant_abundance	plant_abundance	*only one hit per pin --> measure of cover
312_bo	Abundance of lichens	only one hit per pin --> cover	mean hits/100 pins	cover	group	lichens	plant_abundance	plant_abundance	*only one hit per pin --> measure of cover
312_bp	Abundance of lichens	only one hit per pin --> cover	mean hits/100 pins	cover	group	lichens	plant_abundance	plant_abundance	*only one hit per pin --> measure of cover
312_bq	Abundance of lichens	only one hit per pin --> cover	mean hits/100 pins	cover	group	lichens	plant_abundance	plant_abundance	*only one hit per pin --> measure of cover
312_br	Abundance of lichens	only one hit per pin --> cover	mean hits/100 pins	cover	group	lichens	plant_abundance	plant_abundance	*only one hit per pin --> measure of cover
312_bs	Abundance of lichens	only one hit per pin --> cover	mean hits/100 pins	cover	group	lichens	plant_abundance	plant_abundance	*only one hit per pin --> measure of cover
312_bt	Abundance of lichens	only one hit per pin --> cover	mean hits/100 pins	cover	group	lichens	plant_abundance	plant_abundance	*only one hit per pin --> measure of cover
312_bu	Abundance of graminoids	NA	mean hits/100 pins	abundance	group	graminoids	plant_abundance	plant_abundance	*50 pins per plot, but values are normalized to 100 pins per plot. Multiple hits per pin --> measure of abundance
312_bv	Abundance of graminoids	NA	mean hits/100 pins	abundance	group	graminoids	plant_abundance	plant_abundance	*50 pins per plot, but values are normalized to 100 pins per plot. Multiple hits per pin --> measure of abundance
312_bw	Abundance of graminoids	NA	mean hits/100 pins	abundance	group	graminoids	plant_abundance	plant_abundance	*50 pins per plot, but values are normalized to 100 pins per plot. Multiple hits per pin --> measure of abundance
312_bx	Abundance of graminoids	NA	mean hits/100 pins	abundance	group	graminoids	plant_abundance	plant_abundance	*50 pins per plot, but values are normalized to 100 pins per plot. Multiple hits per pin --> measure of abundance
312_by	Abundance of graminoids	NA	mean hits/100 pins	abundance	group	graminoids	plant_abundance	plant_abundance	*50 pins per plot, but values are normalized to 100 pins per plot. Multiple hits per pin --> measure of abundance
312_bz	Abundance of graminoids	NA	mean hits/100 pins	abundance	group	graminoids	plant_abundance	plant_abundance	*50 pins per plot, but values are normalized to 100 pins per plot. Multiple hits per pin --> measure of abundance
312_ca	Abundance of graminoids	NA	mean hits/100 pins	abundance	group	graminoids	plant_abundance	plant_abundance	*50 pins per plot, but values are normalized to 100 pins per plot. Multiple hits per pin --> measure of abundance
312_cb	Abundance of graminoids	NA	mean hits/100 pins	abundance	group	graminoids	plant_abundance	plant_abundance	*50 pins per plot, but values are normalized to 100 pins per plot. Multiple hits per pin --> measure of abundance
312_cc	Abundance of graminoids	NA	mean hits/100 pins	abundance	group	graminoids	plant_abundance	plant_abundance	*50 pins per plot, but values are normalized to 100 pins per plot. Multiple hits per pin --> measure of abundance
312_cd	Abundance of graminoids	NA	mean hits/100 pins	abundance	group	graminoids	plant_abundance	plant_abundance	*50 pins per plot, but values are normalized to 100 pins per plot. Multiple hits per pin --> measure of abundance
312_ce	Abundance of graminoids	NA	mean hits/100 pins	abundance	group	graminoids	plant_abundance	plant_abundance	*50 pins per plot, but values are normalized to 100 pins per plot. Multiple hits per pin --> measure of abundance
312_cf	Abundance of graminoids	NA	mean hits/100 pins	abundance	group	graminoids	plant_abundance	plant_abundance	*50 pins per plot, but values are normalized to 100 pins per plot. Multiple hits per pin --> measure of abundance
312_cg	Abundance of forbs	NA	mean hits/100 pins	abundance	group	forbs	plant_abundance	plant_abundance	*50 pins per plot, but values are normalized to 100 pins per plot. Multiple hits per pin --> measure of abundance
312_ch	Abundance of forbs	NA	mean hits/100 pins	abundance	group	forbs	plant_abundance	plant_abundance	*50 pins per plot, but values are normalized to 100 pins per plot. Multiple hits per pin --> measure of abundance
312_ci	Abundance of forbs	NA	mean hits/100 pins	abundance	group	forbs	plant_abundance	plant_abundance	*50 pins per plot, but values are normalized to 100 pins per plot. Multiple hits per pin --> measure of abundance
312_cj	Abundance of forbs	NA	mean hits/100 pins	abundance	group	forbs	plant_abundance	plant_abundance	*50 pins per plot, but values are normalized to 100 pins per plot. Multiple hits per pin --> measure of abundance
312_ck	Abundance of forbs	NA	mean hits/100 pins	abundance	group	forbs	plant_abundance	plant_abundance	*50 pins per plot, but values are normalized to 100 pins per plot. Multiple hits per pin --> measure of abundance
312_cl	Abundance of forbs	NA	mean hits/100 pins	abundance	group	forbs	plant_abundance	plant_abundance	*50 pins per plot, but values are normalized to 100 pins per plot. Multiple hits per pin --> measure of abundance
312_cm	Abundance of forbs	NA	mean hits/100 pins	abundance	group	forbs	plant_abundance	plant_abundance	*50 pins per plot, but values are normalized to 100 pins per plot. Multiple hits per pin --> measure of abundance
312_cn	Abundance of forbs	NA	mean hits/100 pins	abundance	group	forbs	plant_abundance	plant_abundance	*50 pins per plot, but values are normalized to 100 pins per plot. Multiple hits per pin --> measure of abundance
312_co	Abundance of forbs	NA	mean hits/100 pins	abundance	group	forbs	plant_abundance	plant_abundance	*50 pins per plot, but values are normalized to 100 pins per plot. Multiple hits per pin --> measure of abundance
312_cp	Abundance of forbs	NA	mean hits/100 pins	abundance	group	forbs	plant_abundance	plant_abundance	*50 pins per plot, but values are normalized to 100 pins per plot. Multiple hits per pin --> measure of abundance
312_cq	Abundance of forbs	NA	mean hits/100 pins	abundance	group	forbs	plant_abundance	plant_abundance	*50 pins per plot, but values are normalized to 100 pins per plot. Multiple hits per pin --> measure of abundance
312_cr	Abundance of forbs	NA	mean hits/100 pins	abundance	group	forbs	plant_abundance	plant_abundance	*50 pins per plot, but values are normalized to 100 pins per plot. Multiple hits per pin --> measure of abundance
312_cs	Abundance of standing dead plants	50 pins per plot, but values are normalized to 100 pins per plot. Multiple hits per plot	mean hits/100 pins	litter_abundance	community	NA	plant_abundance	litter_abundance	*50 pins per plot, but values are normalized to 100 pins per plot. Multiple hits per pin --> measure of abundance
312_ct	Abundance of standing dead plants	NA	mean hits/100 pins	litter_abundance	community	NA	plant_abundance	litter_abundance	*50 pins per plot, but values are normalized to 100 pins per plot. Multiple hits per pin --> measure of abundance
312_cu	Abundance of standing dead plants	NA	mean hits/100 pins	litter_abundance	community	NA	plant_abundance	litter_abundance	*50 pins per plot, but values are normalized to 100 pins per plot. Multiple hits per pin --> measure of abundance
312_cv	Abundance of standing dead plants	NA	mean hits/100 pins	litter_abundance	community	NA	plant_abundance	litter_abundance	*50 pins per plot, but values are normalized to 100 pins per plot. Multiple hits per pin --> measure of abundance
312_cw	Abundance of standing dead plants	NA	mean hits/100 pins	litter_abundance	community	NA	plant_abundance	litter_abundance	*50 pins per plot, but values are normalized to 100 pins per plot. Multiple hits per pin --> measure of abundance
312_cx	Abundance of standing dead plants	NA	mean hits/100 pins	litter_abundance	community	NA	plant_abundance	litter_abundance	*50 pins per plot, but values are normalized to 100 pins per plot. Multiple hits per pin --> measure of abundance
312_cy	Height of deciduous shrubs/dwarf shrubs	NA	cm	height	group	deciduous_dwarf_shrubs	plant_properties	plant_height
312_cz	Height of deciduous shrubs/dwarf shrubs	NA	cm	height	group	deciduous_dwarf_shrubs	plant_properties	plant_height
312_da	Height of deciduous shrubs/dwarf shrubs	NA	cm	height	group	deciduous_dwarf_shrubs	plant_properties	plant_height
312_db	Height of deciduous shrubs/dwarf shrubs	NA	cm	height	group	deciduous_dwarf_shrubs	plant_properties	plant_height
312_dc	Height of deciduous shrubs/dwarf shrubs	NA	cm	height	group	deciduous_dwarf_shrubs	plant_properties	plant_height
312_dd	Height of deciduous shrubs/dwarf shrubs	NA	cm	height	group	deciduous_dwarf_shrubs	plant_properties	plant_height
312_de	Height of deciduous shrubs/dwarf shrubs	NA	cm	height	group	deciduous_dwarf_shrubs	plant_properties	plant_height
312_df	Height of deciduous shrubs/dwarf shrubs	NA	cm	height	group	deciduous_dwarf_shrubs	plant_properties	plant_height
312_dg	Height of deciduous shrubs/dwarf shrubs	NA	cm	height	group	deciduous_dwarf_shrubs	plant_properties	plant_height
312_dh	Height of deciduous shrubs/dwarf shrubs	NA	cm	height	group	deciduous_dwarf_shrubs	plant_properties	plant_height
312_di	Height of deciduous shrubs/dwarf shrubs	NA	cm	height	group	deciduous_dwarf_shrubs	plant_properties	plant_height
312_dj	Height of deciduous shrubs/dwarf shrubs	NA	cm	height	group	deciduous_dwarf_shrubs	plant_properties	plant_height
312_dk	Height of evergreen shrubs	NA	cm	height	group	evergreen_shrubs	plant_properties	plant_height
312_dl	Height of evergreen shrubs	NA	cm	height	group	evergreen_shrubs	plant_properties	plant_height
312_dm	Height of evergreen shrubs	NA	cm	height	group	evergreen_shrubs	plant_properties	plant_height
312_dn	Height of evergreen shrubs	NA	cm	height	group	evergreen_shrubs	plant_properties	plant_height
312_do	Height of evergreen shrubs	NA	cm	height	group	evergreen_shrubs	plant_properties	plant_height
312_dp	Height of evergreen shrubs	NA	cm	height	group	evergreen_shrubs	plant_properties	plant_height
312_dq	Height of evergreen shrubs	NA	cm	height	group	evergreen_shrubs	plant_properties	plant_height
312_dr	Height of evergreen shrubs	NA	cm	height	group	evergreen_shrubs	plant_properties	plant_height
312_ds	Height of evergreen shrubs	NA	cm	height	group	evergreen_shrubs	plant_properties	plant_height
312_dt	Height of evergreen shrubs	NA	cm	height	group	evergreen_shrubs	plant_properties	plant_height
312_du	Height of evergreen shrubs	NA	cm	height	group	evergreen_shrubs	plant_properties	plant_height
312_dv	Height of evergreen shrubs	NA	cm	height	group	evergreen_shrubs	plant_properties	plant_height
312_dw	Lichen thickness	NA	cm	lichen_depth	group	lichens	plant_properties	lichen_depth
312_dx	Lichen thickness	NA	cm	lichen_depth	group	lichens	plant_properties	lichen_depth
312_dy	Lichen thickness	NA	cm	lichen_depth	group	lichens	plant_properties	lichen_depth
312_dz	Lichen thickness	NA	cm	lichen_depth	group	lichens	plant_properties	lichen_depth
312_ea	Lichen thickness	NA	cm	lichen_depth	group	lichens	plant_properties	lichen_depth
312_eb	Lichen thickness	NA	cm	lichen_depth	group	lichens	plant_properties	lichen_depth
312_ec	Lichen thickness	NA	cm	lichen_depth	group	lichens	plant_properties	lichen_depth
312_ed	Lichen thickness	NA	cm	lichen_depth	group	lichens	plant_properties	lichen_depth
312_ee	Lichen thickness	NA	cm	lichen_depth	group	lichens	plant_properties	lichen_depth
312_ef	Lichen thickness	NA	cm	lichen_depth	group	lichens	plant_properties	lichen_depth
312_eg	Lichen thickness	NA	cm	lichen_depth	group	lichens	plant_properties	lichen_depth
312_eh	Lichen thickness	NA	cm	lichen_depth	group	lichens	plant_properties	lichen_depth
312_ei	Moss thickness	NA	cm	moss_depth	group	mosses	plant_properties	moss_depth
312_ej	Moss thickness	NA	cm	moss_depth	group	mosses	plant_properties	moss_depth
312_ek	Moss thickness	NA	cm	moss_depth	group	mosses	plant_properties	moss_depth
312_el	Moss thickness	NA	cm	moss_depth	group	mosses	plant_properties	moss_depth
312_em	Moss thickness	NA	cm	moss_depth	group	mosses	plant_properties	moss_depth
312_en	Moss thickness	NA	cm	moss_depth	group	mosses	plant_properties	moss_depth
312_eo	Moss thickness	NA	cm	moss_depth	group	mosses	plant_properties	moss_depth
312_ep	Moss thickness	NA	cm	moss_depth	group	mosses	plant_properties	moss_depth
312_eq	Moss thickness	NA	cm	moss_depth	group	mosses	plant_properties	moss_depth
312_er	Moss thickness	NA	cm	moss_depth	group	mosses	plant_properties	moss_depth
312_es	Moss thickness	NA	cm	moss_depth	group	mosses	plant_properties	moss_depth
312_et	Moss thickness	NA	cm	moss_depth	group	mosses	plant_properties	moss_depth
312_eu	Simpson's diversity	NA	Simpson's diversity index	diversity	community	NA	plant_diversity	plant_diversity
312_ev	Simpson's diversity	NA	Simpson's diversity index	diversity	community	NA	plant_diversity	plant_diversity
312_ew	Simpson's diversity	NA	Simpson's diversity index	diversity	community	NA	plant_diversity	plant_diversity
312_ex	Simpson's diversity	NA	Simpson's diversity index	diversity	community	NA	plant_diversity	plant_diversity
312_ey	Simpson's diversity	NA	Simpson's diversity index	diversity	community	NA	plant_diversity	plant_diversity
312_ez	Simpson's diversity	NA	Simpson's diversity index	diversity	community	NA	plant_diversity	plant_diversity
312_fe	Simpson's diversity	NA	Simpson's diversity index	diversity	community	NA	plant_diversity	plant_diversity
312_fb	Simpson's diversity	NA	Simpson's diversity index	diversity	community	NA	plant_diversity	plant_diversity
312_fc	Simpson's diversity	NA	Simpson's diversity index	diversity	community	NA	plant_diversity	plant_diversity
312_fd	Simpson's diversity	NA	Simpson's diversity index	diversity	community	NA	plant_diversity	plant_diversity
312_fg	Simpson's diversity	NA	Simpson's diversity index	diversity	community	NA	plant_diversity	plant_diversity
312_fh	Simpson's diversity	NA	Simpson's diversity index	diversity	community	NA	plant_diversity	plant_diversity
318_a	graminoid biomass	NA	gr/m2	aboveground_biomass	group	graminoids	plant_abundance	plant_abundance
333_a	Shannon diversity index	calculated per 1m2	unitless	diversity	community	NA	plant_diversity	plant_diversity
333_b	Shannon diversity index	calculated per 1m2	unitless	diversity	community	NA	plant_diversity	plant_diversity
333_c	Shannon diversity index	calculated per 1m2	unitless	diversity	community	NA	plant_diversity	plant_diversity
333_d	species richness	calculated per 1m2	nr of species	species_richness	community	NA	plant_diversity	plant_species_richness
333_e	species richness	calculated per 1m2	nr of species	species_richness	community	NA	plant_diversity	plant_species_richness
333_f	species richness	calculated per 1m2	nr of species	species_richness	community	NA	plant_diversity	plant_species_richness
333_g	evenness	calculated per 1m2	unitless	evenness	community	NA	plant_diversity	plant_evenness
333_h	evenness	calculated per 1m2	unitless	evenness	community	NA	plant_diversity	plant_evenness
333_i	evenness	calculated per 1m2	unitless	evenness	community	NA	plant_diversity	plant_evenness
333_j	Shannon diversity index	calculated per 1m2	unitless	diversity	community	NA	plant_diversity	plant_diversity
333_k	species richness	calculated per 1m2	nr of species	species_richness	community	NA	plant_diversity	plant_species_richness
333_l	evenness	calculated per 1m2	unitless	evenness	community	NA	plant_diversity	plant_evenness
333_m	extractable organic carbon	NA	ug C g-1 soil	soil_C_labile	NA	NA	soil_chemical_properties	soil_C_labile
333_n	extractable organic carbon	NA	ug C g-1 soil	soil_C_labile	NA	NA	soil_chemical_properties	soil_C_labile
333_o	extractable organic carbon	NA	ug C g-1 soil	soil_C_labile	NA	NA	soil_chemical_properties	soil_C_labile
333_p	extractable organic carbon	NA	ug C g-1 soil	soil_C_labile	NA	NA	soil_chemical_properties	soil_C_labile
333_q	microbial biomass C	NA	ug C g-1 soil	microbial_C_content	community	NA	microbial_properties	microbial_C_content
333_r	microbial biomass C	NA	ug C g-1 soil	microbial_C_content	community	NA	microbial_properties	microbial_C_content
333_s	microbial biomass C	NA	ug C g-1 soil	microbial_C_content	community	NA	microbial_properties	microbial_C_content
333_t	microbial biomass C	NA	ug C g-1 soil	microbial_C_content	community	NA	microbial_properties	microbial_C_content
333_u	activity of alpha-glucosidase	NA	ug MUB g-1 soil hr-1	alphaglucosidase_activity	community	NA	microbial_processes	microbial_C_cycle
333_v	activity of alpha-glucosidase	NA	ug MUB g-1 soil hr-1	alphaglucosidase_activity	community	NA	microbial_processes	microbial_C_cycle
333_w	activity of alpha-glucosidase	NA	ug MUB g-1 soil hr-1	alphaglucosidase_activity	community	NA	microbial_processes	microbial_C_cycle
333_x	activity of alpha-glucosidase	NA	ug MUB g-1 soil hr-1	alphaglucosidase_activity	community	NA	microbial_processes	microbial_C_cycle
333_y	extractable total nitrogen	NA	ug N g-1 soil	soil_N_total	NA	NA	soil_chemical_properties	soil_N_total
333_z	extractable total nitrogen	NA	ug N g-1 soil	soil_N_total	NA	NA	soil_chemical_properties	soil_N_total
333_aa	extractable total nitrogen	NA	ug N g-1 soil	soil_N_total	NA	NA	soil_chemical_properties	soil_N_total
333_ab	extractable total nitrogen	NA	ug N g-1 soil	soil_N_total	NA	NA	soil_chemical_properties	soil_N_total
333_ac	microbial biomass N	NA	ug N g-1 soil	microbial_N_content	community	NA	microbial_properties	microbial_N_content
333_ad	microbial biomass N	NA	ug N g-1 soil	microbial_N_content	community	NA	microbial_properties	microbial_N_content
333_ae	microbial biomass N	NA	ug N g-1 soil	microbial_N_content	community	NA	microbial_properties	microbial_N_content
333_af	microbial biomass N	NA	ug N g-1 soil	microbial_N_content	community	NA	microbial_properties	microbial_N_content
333_ag	activity of NAG	NA	ug MUB g-1 soil hr-1	NAG_activity	community	NA	microbial_processes	microbial_N_cycle
333_ah	activity of NAG	NA	ug MUB g-1 soil hr-1	NAG_activity	community	NA	microbial_processes	microbial_N_cycle
333_ai	activity of NAG	NA	ug MUB g-1 soil hr-1	NAG_activity	community	NA	microbial_processes	microbial_N_cycle
333_aj	activity of NAG	NA	ug MUB g-1 soil hr-1	NAG_activity	community	NA	microbial_processes	microbial_N_cycle
333_ak	extractable organic phosphorus	NA	ug P g-1 soil	soil_P_content	NA	NA	soil_chemical_properties	soil_P_total
333_al	extractable organic phosphorus	NA	ug P g-1 soil	soil_P_content	NA	NA	soil_chemical_properties	soil_P_total
333_am	extractable organic phosphorus	NA	ug P g-1 soil	soil_P_content	NA	NA	soil_chemical_properties	soil_P_total
333_an	extractable organic phosphorus	NA	ug P g-1 soil	soil_P_content	NA	NA	soil_chemical_properties	soil_P_total
333_ao	microbial biomass P	NA	ug P g-1 soil	microbial_P_content	community	NA	microbial_properties	microbial_P_content
333_ap	microbial biomass P	NA	ug P g-1 soil	microbial_P_content	community	NA	microbial_properties	microbial_P_content
333_aq	microbial biomass P	NA	ug P g-1 soil	microbial_P_content	community	NA	microbial_properties	microbial_P_content
333_ar	microbial biomass P	NA	ug P g-1 soil	microbial_P_content	community	NA	microbial_properties	microbial_P_content
333_as	activity of phosphodiesterase	NA	ug MUB g-1 soil hr-1	phosphodiesterase_activity	community	NA	microbial_processes	microbial_P_cycle
333_at	activity of phosphodiesterase	NA	ug MUB g-1 soil hr-1	phosphodiesterase_activity	community	NA	microbial_processes	microbial_P_cycle
333_au	activity of phosphodiesterase	NA	ug MUB g-1 soil hr-1	phosphodiesterase_activity	community	NA	microbial_processes	microbial_P_cycle
333_av	activity of phosphodiesterase	NA	ug MUB g-1 soil hr-1	phosphodiesterase_activity	community	NA	microbial_processes	microbial_P_cycle
333_aw	soil C content	NA	percentage	soil_C_total	NA	NA	soil_chemical_properties	soil_C_total
333_ax	soil C content	NA	percentage	soil_C_total	NA	NA	soil_chemical_properties	soil_C_total
333_ay	soil C content	NA	percentage	soil_C_total	NA	NA	soil_chemical_properties	soil_C_total
333_az	soil C content	NA	percentage	soil_C_total	NA	NA	soil_chemical_properties	soil_C_total
333_ba	soil N content	NA	percentage	soil_N_total	NA	NA	soil_chemical_properties	soil_N_total
333_bb	soil N content	NA	percentage	soil_N_total	NA	NA	soil_chemical_properties	soil_N_total
333_bc	soil N content	NA	percentage	soil_N_total	NA	NA	soil_chemical_properties	soil_N_total
333_bd	soil N content	NA	percentage	soil_N_total	NA	NA	soil_chemical_properties	soil_N_total
333_be	soil C:N ratio	NA	ratio	soil_CN_ratio	NA	NA	soil_chemical_properties	soil_CN_ratio
333_bf	soil C:N ratio	NA	ratio	soil_CN_ratio	NA	NA	soil_chemical_properties	soil_CN_ratio
333_bg	soil C:N ratio	NA	ratio	soil_CN_ratio	NA	NA	soil_chemical_properties	soil_CN_ratio
333_bh	soil C:N ratio	NA	ratio	soil_CN_ratio	NA	NA	soil_chemical_properties	soil_CN_ratio
333_bi	NH4+	inorganic nutrient concentrations in UPPER ORGANIC LAYER	ug NH4-N g-1 soil	soil_N_labile	NA	NA	soil_chemical_properties	soil_N_labile
333_bj	NH4+	inorganic nutrient concentrations in UPPER ORGANIC LAYER	ug NH4-N g-1 soil	soil_N_labile	NA	NA	soil_chemical_properties	soil_N_labile
333_bk	NH4+	inorganic nutrient concentrations in UPPER ORGANIC LAYER	ug NH4-N g-1 soil	soil_N_labile	NA	NA	soil_chemical_properties	soil_N_labile
333_bl	NH4+	inorganic nutrient concentrations in UPPER ORGANIC LAYER	ug NH4-N g-1 soil	soil_N_labile	NA	NA	soil_chemical_properties	soil_N_labile
333_bm	NO3-	inorganic nutrient concentrations in UPPER ORGANIC LAYER	ug NO3-N g-1 soil	soil_N_labile	NA	NA	soil_chemical_properties	soil_N_labile
333_bn	NO3-	inorganic nutrient concentrations in UPPER ORGANIC LAYER	ug NO3-N g-1 soil	soil_N_labile	NA	NA	soil_chemical_properties	soil_N_labile
333_bo	NO3-	inorganic nutrient concentrations in UPPER ORGANIC LAYER	ug NO3-N g-1 soil	soil_N_labile	NA	NA	soil_chemical_properties	soil_N_labile
333_bp	NO3-	inorganic nutrient concentrations in UPPER ORGANIC LAYER	ug NO3-N g-1 soil	soil_N_labile	NA	NA	soil_chemical_properties	soil_N_labile
333_bq	PO43-	inorganic nutrient concentrations in UPPER ORGANIC LAYER	ug PO4-P g-1 soil	soil_P_content	NA	NA	soil_chemical_properties	soil_P_total
333_br	PO43-	inorganic nutrient concentrations in UPPER ORGANIC LAYER	ug PO4-P g-1 soil	soil_P_content	NA	NA	soil_chemical_properties	soil_P_total
333_bs	PO43-	inorganic nutrient concentrations in UPPER ORGANIC LAYER	ug PO4-P g-1 soil	soil_P_content	NA	NA	soil_chemical_properties	soil_P_total
333_bt	PO43-	inorganic nutrient concentrations in UPPER ORGANIC LAYER	ug PO4-P g-1 soil	soil_P_content	NA	NA	soil_chemical_properties	soil_P_total
333_bu	activity of beta-glucosidase	NA	ug MUB g-1 soil hr-1	betaglucosidase_activity	NA	NA	microbial_processes	microbial_C_cycle
333_bv	activity of beta-glucosidase	NA	ug MUB g-1 soil hr-1	betaglucosidase_activity	NA	NA	microbial_processes	microbial_C_cycle
333_bw	activity of beta-glucosidase	NA	ug MUB g-1 soil hr-1	betaglucosidase_activity	NA	NA	microbial_processes	microbial_C_cycle
333_bx	activity of beta-glucosidase	NA	ug MUB g-1 soil hr-1	betaglucosidase_activity	NA	NA	microbial_processes	microbial_C_cycle
333_by	activity of beta-xylosidase	NA	ug MUB g-1 soil hr-1	betaxylosidase_activity	NA	NA	microbial_processes	microbial_C_cycle
333_bz	activity of beta-xylosidase	NA	ug MUB g-1 soil hr-1	betaxylosidase_activity	NA	NA	microbial_processes	microbial_C_cycle
333_ca	activity of beta-xylosidase	NA	ug MUB g-1 soil hr-1	betaxylosidase_activity	NA	NA	microbial_processes	microbial_C_cycle
333_cb	activity of beta-xylosidase	NA	ug MUB g-1 soil hr-1	betaxylosidase_activity	NA	NA	microbial_processes	microbial_C_cycle
333_cc	activity of beta-cellobiosidase	NA	ug MUB g-1 soil hr-1	betacellobiosidase_activity	NA	NA	microbial_processes	microbial_C_cycle
333_cd	activity of beta-cellobiosidase	NA	ug MUB g-1 soil hr-1	betacellobiosidase_activity	NA	NA	microbial_processes	microbial_C_cycle
333_ce	activity of beta-cellobiosidase	NA	ug MUB g-1 soil hr-1	betacellobiosidase_activity	NA	NA	microbial_processes	microbial_C_cycle
333_cf	activity of beta-cellobiosidase	NA	ug MUB g-1 soil hr-1	betacellobiosidase_activity	NA	NA	microbial_processes	microbial_C_cycle
333_cg	activity of LAP	NA	ug MUB g-1 soil hr-1	LAP_activity	NA	NA	microbial_processes	microbial_N_cycle
333_ch	activity of LAP	NA	ug MUB g-1 soil hr-1	LAP_activity	NA	NA	microbial_processes	microbial_N_cycle
333_ci	activity of LAP	NA	ug MUB g-1 soil hr-1	LAP_activity	NA	NA	microbial_processes	microbial_N_cycle
333_cj	activity of LAP	NA	ug MUB g-1 soil hr-1	LAP_activity	NA	NA	microbial_processes	microbial_N_cycle
333_ck	activity of phosphatase	NA	ug MUB g-1 soil hr-1	phosphatase_activity	NA	NA	microbial_processes	microbial_P_cycle
333_cl	activity of phosphatase	NA	ug MUB g-1 soil hr-1	phosphatase_activity	NA	NA	microbial_processes	microbial_P_cycle
333_cm	activity of phosphatase	NA	ug MUB g-1 soil hr-1	phosphatase_activity	NA	NA	microbial_processes	microbial_P_cycle
333_cn	activity of phosphatase	NA	ug MUB g-1 soil hr-1	phosphatase_activity	NA	NA	microbial_processes	microbial_P_cycle
333_co	activity of phenol oxidase	NA	ug MUB g-1 soil hr-1	phenoloxidase_activity	NA	NA	microbial_processes	microbial_C_cycle
333_cp	activity of phenol oxidase	NA	ug MUB g-1 soil hr-1	phenoloxidase_activity	NA	NA	microbial_processes	microbial_C_cycle
333_cq	activity of phenol oxidase	NA	ug MUB g-1 soil hr-1	phenoloxidase_activity	NA	NA	microbial_processes	microbial_C_cycle
333_cr	activity of phenol oxidase	NA	ug MUB g-1 soil hr-1	phenoloxidase_activity	NA	NA	microbial_processes	microbial_C_cycle
333_cs	activity of peroxidase	NA	ug MUB g-1 soil hr-1	microbial_peroxidase_activity	NA	NA	microbial_processes	microbial_C_cycle
333_ct	activity of peroxidase	NA	ug MUB g-1 soil hr-1	microbial_peroxidase_activity	NA	NA	microbial_processes	microbial_C_cycle
333_cu	activity of peroxidase	NA	ug MUB g-1 soil hr-1	microbial_peroxidase_activity	NA	NA	microbial_processes	microbial_C_cycle
333_cv	activity of peroxidase	NA	ug MUB g-1 soil hr-1	microbial_peroxidase_activity	NA	NA	microbial_processes	microbial_C_cycle
333_cw	NH4+	inorganic nutrient concentrations in LOWER ORGANIC LAYER	ug NH4-N g-1 soil	soil_N_labile	NA	NA	soil_chemical_properties	soil_N_labile
333_cx	NH4+	inorganic nutrient concentrations in MINERAL LAYER	ug NH4-N g-1 soil	soil_N_labile	NA	NA	soil_chemical_properties	soil_N_labile
333_cy	extractable organic carbon	lower organic layer	ug C g-1 soil	soil_C_labile	NA	NA	soil_chemical_properties	soil_C_labile
333_cz	extractable organic carbon	mineral layer	ug C g-1 soil	soil_C_labile	NA	NA	soil_chemical_properties	soil_C_labile
333_da	microbial biomass C	lower organic layer	ug C g-1 soil	microbial_C_content	NA	NA	microbial_properties	microbial_C_content
333_db	microbial biomass C	mineral layer	ug C g-1 soil	microbial_C_content	NA	NA	microbial_properties	microbial_C_content
333_dc	NO3-	inorganic nutrient concentrations in LOWER ORGANIC LAYER	ug NO3-N g-1 soil	soil_N_labile	NA	NA	soil_chemical_properties	soil_N_labile
333_dd	NO3-	inorganic nutrient concentrations in MINERAL LAYER	ug NO3-N g-1 soil	soil_N_labile	NA	NA	soil_chemical_properties	soil_N_labile
333_de	extractable total nitrogen	lower organic layer	ug N g-1 soil	soil_N_total	NA	NA	soil_chemical_properties	soil_N_total
333_df	extractable total nitrogen	mineral layer	ug N g-1 soil	soil_N_total	NA	NA	soil_chemical_properties	soil_N_total
333_dg	microbial biomass N	lower organic layer	ug N g-1 soil	microbial_N_content	NA	NA	microbial_properties	microbial_N_content
333_dh	microbial biomass N	mineral layer	ug N g-1 soil	microbial_N_content	NA	NA	microbial_properties	microbial_N_content
333_di	PO43-	inorganic nutrient concentrations in LOWER ORGANIC LAYER	ug PO4-P g-1 soil	soil_P_content	NA	NA	soil_chemical_properties	soil_P_total
333_dj	PO43-	inorganic nutrient concentrations in MINERAL LAYER	ug PO4-P g-1 soil	soil_P_content	NA	NA	soil_chemical_properties	soil_P_total
333_dk	extractable organic phosphorus	lower organic layer	ug P g-1 soil	soil_P_content	NA	NA	soil_chemical_properties	soil_P_total
333_dl	extractable organic phosphorus	mineral layer	ug P g-1 soil	soil_P_content	NA	NA	soil_chemical_properties	soil_P_total
333_dm	microbial biomass P	lower organic layer	ug P g-1 soil	microbial_P_content	NA	NA	microbial_properties	microbial_P_content
333_dn	microbial biomass P	mineral layer	ug P g-1 soil	microbial_P_content	NA	NA	microbial_properties	microbial_P_content
333_do	activity of beta-glucosidase	lower organic layer	ug MUB g-1 soil hr-1	betaglucosidase_activity	NA	NA	microbial_processes	microbial_C_cycle
333_dp	activity of beta-glucosidase	mineral layer	ug MUB g-1 soil hr-1	betaglucosidase_activity	NA	NA	microbial_processes	microbial_C_cycle
333_dq	activity of alpha-glucosidase	lower organic layer	ug MUB g-1 soil hr-1	alphaglucosidase_activity	NA	NA	microbial_processes	microbial_C_cycle
333_dr	activity of alpha-glucosidase	mineral layer	ug MUB g-1 soil hr-1	alphaglucosidase_activity	NA	NA	microbial_processes	microbial_C_cycle
333_ds	activity of beta-xylosidase	lower organic layer	ug MUB g-1 soil hr-1	betaxylosidase_activity	NA	NA	microbial_processes	microbial_C_cycle
333_dt	activity of beta-xylosidase	mineral layer	ug MUB g-1 soil hr-1	betaxylosidase_activity	NA	NA	microbial_processes	microbial_C_cycle
333_du	activity of beta-cellobiosidase	lower organic layer	ug MUB g-1 soil hr-1	betacellobiosidase_activity	NA	NA	microbial_processes	microbial_C_cycle
333_dv	activity of beta-cellobiosidase	mineral layer	ug MUB g-1 soil hr-1	betacellobiosidase_activity	NA	NA	microbial_processes	microbial_C_cycle
333_dw	activity of NAG	lower organic layer	ug MUB g-1 soil hr-1	NAG_activity	NA	NA	microbial_processes	microbial_N_cycle
333_dx	activity of NAG	mineral layer	ug MUB g-1 soil hr-1	NAG_activity	NA	NA	microbial_processes	microbial_N_cycle
333_dy	activity of LAP	lower organic layer	ug MUB g-1 soil hr-1	LAP_activity	NA	NA	microbial_processes	microbial_N_cycle
333_dz	activity of LAP	mineral layer	ug MUB g-1 soil hr-1	LAP_activity	NA	NA	microbial_processes	microbial_N_cycle
333_ea	activity of phosphatase	lower organic layer	ug MUB g-1 soil hr-1	phosphatase_activity	NA	NA	microbial_processes	microbial_P_cycle
333_eb	activity of phosphatase	mineral layer	ug MUB g-1 soil hr-1	phosphatase_activity	NA	NA	microbial_processes	microbial_P_cycle
333_ec	activity of phosphodiesterase	lower organic layer	ug MUB g-1 soil hr-1	phosphodiesterase_activity	NA	NA	microbial_processes	microbial_P_cycle
333_ed	activity of phosphodiesterase	mineral layer	ug MUB g-1 soil hr-1	phosphodiesterase_activity	NA	NA	microbial_processes	microbial_P_cycle
333_ee	activity of phenol oxidase	lower organic layer	ug MUB g-1 soil hr-1	phenoloxidase_activity	NA	NA	microbial_processes	microbial_C_cycle
333_ef	activity of phenol oxidase	mineral layer	ug MUB g-1 soil hr-1	phenoloxidase_activity	NA	NA	microbial_processes	microbial_C_cycle
333_eg	activity of peroxidase	lower organic layer	ug MUB g-1 soil hr-1	microbial_peroxidase_activity	NA	NA	microbial_processes	microbial_C_cycle
333_eh	activity of peroxidase	mineral layer	ug MUB g-1 soil hr-1	microbial_peroxidase_activity	NA	NA	microbial_processes	microbial_C_cycle
344_e	pore water concentration of total organic acids (OAs)	NA	microg C1-1	total_organic_acids	NA	NA	soil_chemical_properties	soil_organic_acids
344_f	pore water concentration of acetate (AA)	NA	microg C1-1	acetate_content	NA	NA	soil_chemical_properties	soil_C_labile
344_i	tillers of all vascular plant species (Plants)	NA	tillers m-2	nr_shoots	group	vascular_plants	plant_properties	plant_structure
350_a	Moss depth	NA	mm	moss_depth	group	mosses	plant_properties	moss_depth
350_b	Soil nutrient availability (NH+4-N)	NA	microg N g−1 dry	soil_N_labile	NA	NA	soil_chemical_properties	soil_N_labile
350_c	Grass cover	Abundance of grasses (corrected for total plant cover) at sites with contrasting reindeer densities (estimated as faecal pellet group density)	%	cover	group	grasses	plant_abundance	plant_abundance
353_a	Vegetation cover	abundance of plants was measured with point intercept but is expressed as % cover	%	cover	community	NA	plant_abundance	plant_abundance
353_b	Vegetation cover	abundance of plants was measured with point intercept but is expressed as % cover	%	cover	community	NA	plant_abundance	plant_abundance
353_c	Vegetation cover	abundance of plants was measured with point intercept but is expressed as % cover	%	cover	community	NA	plant_abundance	plant_abundance
353_d	Deschampsia flexuosa cover	abundance of plants was measured with point intercept but is expressed as % cover	%	cover	species	Deschampsia_flexuosa	plant_abundance	plant_abundance
353_e	Deschampsia flexuosa cover	abundance of plants was measured with point intercept but is expressed as % cover	%	cover	species	Deschampsia_flexuosa	plant_abundance	plant_abundance
353_f	Deschampsia flexuosa cover	abundance of plants was measured with point intercept but is expressed as % cover	%	cover	species	Deschampsia_flexuosa	plant_abundance	plant_abundance
353_g	Vaccinium myrtillus cover	abundance of plants was measured with point intercept but is expressed as % cover	%	cover	species	Vaccinium_myrtillus	plant_abundance	plant_abundance
353_h	Vaccinium myrtillus cover	abundance of plants was measured with point intercept but is expressed as % cover	%	cover	species	Vaccinium_myrtillus	plant_abundance	plant_abundance
353_i	Vaccinium myrtillus cover	abundance of plants was measured with point intercept but is expressed as % cover	%	cover	species	Vaccinium_myrtillus	plant_abundance	plant_abundance
353_j	Vaccinium vitis-idea	abundance of plants was measured with point intercept but is expressed as % cover	%	cover	species	Vaccinium_vitis-idaea	plant_abundance	plant_abundance
353_k	Vaccinium vitis-idea	abundance of plants was measured with point intercept but is expressed as % cover	%	cover	species	Vaccinium_vitis-idaea	plant_abundance	plant_abundance
353_l	Vaccinium vitis-idea	abundance of plants was measured with point intercept but is expressed as % cover	%	cover	species	Vaccinium_vitis-idaea	plant_abundance	plant_abundance
366_a	Aboveground live biomass	NA	g/m2	aboveground_biomass	community	NA	plant_abundance	plant_abundance
367_a	C pool in Aboveground vascular plants	NA	g C m-2	C_pool	group	vascular_plants	plant_chemistry	plant_C_content
367_b	C pool in Aboveground vascular plants	NA	g C m-2	C_pool	group	vascular_plants	plant_chemistry	plant_C_content
367_c	C pool in live moss	NA	g C m-2	C_pool	group	mosses	plant_chemistry	plant_C_content
367_d	C pool in live moss	NA	g C m-2	C_pool	group	mosses	plant_chemistry	plant_C_content
367_e	C pool in belowground biomass	NA	g C m-2	C_pool_below	community	NA	plant_chemistry	plant_C_content
367_f	C pool in belowground biomass	NA	g C m-2	C_pool_below	community	NA	plant_chemistry	plant_C_content
367_g	C pool in vascular litter	NA	g C m-2	C_pool	group	vascular_litter	plant_chemistry	plant_C_content
367_h	C pool in vascular litter	NA	g C m-2	C_pool	group	vascular_litter	plant_chemistry	plant_C_content
367_i	C pool in moss litter	NA	g C m-2	C_pool	group	moss_litter	plant_chemistry	plant_C_content
367_j	C pool in moss litter	NA	g C m-2	C_pool	group	moss_litter	plant_chemistry	plant_C_content
367_k	Vascular litter N concentration	from both sites, wet and mesic	% N	plant_N_content	group	vascular_litter	plant_chemistry	plant_N_content
367_l	Moss litter N concentration	from both sites, wet and mesic	% N	plant_N_content	group	moss_litter	plant_chemistry	plant_N_content
367_m	Moss litter decomposition	NA	% Mass remaining	decomposition	group	moss_litter	ecosystem_processes	C_turnover
367_n	Moss litter decomposition	NA	% Mass remaining	decomposition	group	moss_litter	ecosystem_processes	C_turnover
367_o	Soil C concentration	NA	%C	soil_C_total	NA	NA	soil_chemical_properties	soil_C_total
367_p	Soil C concentration	NA	% C	soil_C_total	NA	NA	soil_chemical_properties	soil_C_total
367_q	Soil C pool	NA	C g m-2	soil_C_pool	NA	NA	soil_chemical_properties	soil_C_total
367_r	Soil C pool	NA	C g m-2	soil_C_pool	NA	NA	soil_chemical_properties	soil_C_total
367_s	Soil respiration rate	NA	μmol C m-2 s-1	soil_respiration	NA	NA	soil_processes	soil_respiration
367_t	Soil respiration rate	NA	μmol C m-2 s-1	soil_respiration	NA	NA	soil_processes	soil_respiration
372_a	Plant coverage of Deschampsia flexuosa	NA	%	cover	species	Deschampsia_flexuosa	plant_abundance	plant_abundance
372_b	Plant coverage of Deschampsia flexuosa	NA	%	cover	species	Deschampsia_flexuosa	plant_abundance	plant_abundance
372_c	Plant coverage of graminoids	NA	%	cover	group	graminoids	plant_abundance	plant_abundance
372_d	Plant coverage of graminoids	NA	%	cover	group	graminoids	plant_abundance	plant_abundance
372_e	Plant coverage of herbs	NA	%	cover	group	herbs	plant_abundance	plant_abundance
372_f	Plant coverage of herbs	NA	%	cover	group	herbs	plant_abundance	plant_abundance
372_g	Plant coverage of woody plants	NA	%	cover	group	dwarf_shrubs	plant_abundance	plant_abundance	*small woody plants (Betula nana, Empetrum nigrum, Vaccinium spp.)
372_h	Plant coverage of woody plants	NA	%	cover	group	dwarf_shrubs	plant_abundance	plant_abundance	*small woody plants (Betula nana, Empetrum nigrum, Vaccinium spp.)
372_i	Plant coverage of mosses	NA	%	cover	group	mosses	plant_abundance	plant_abundance
372_j	Plant coverage of mosses	NA	%	cover	group	mosses	plant_abundance	plant_abundance
372_k	Plant diversity (Shannon d.i.)	NA	unitless	diversity	community	NA	plant_diversity	plant_diversity
372_l	Plant diversity (Shannon d.i.)	NA	unitless	diversity	community	NA	plant_diversity	plant_diversity
372_m	Plant richness	NA	unitless	species_richness	community	NA	plant_diversity	plant_species_richness
372_n	Plant richness	NA	unitless	species_richness	community	NA	plant_diversity	plant_species_richness
372_o	Dry weight of Deschampsia flexuosa	NA	g/m2	aboveground_biomass	species	Deschampsia_flexuosa	plant_abundance	plant_abundance
372_p	Dry weight of Deschampsia flexuosa	NA	g/m2	aboveground_biomass	species	Deschampsia_flexuosa	plant_abundance	plant_abundance
372_q	Dry weight of graminoids	NA	g/m2	aboveground_biomass	group	graminoids	plant_abundance	plant_abundance
372_r	Dry weight of graminoids	NA	g/m2	aboveground_biomass	group	graminoids	plant_abundance	plant_abundance
372_s	Dry weight of herbs	NA	g/m2	aboveground_biomass	group	herbs	plant_abundance	plant_abundance
372_t	Dry weight of herbs	NA	g/m2	aboveground_biomass	group	herbs	plant_abundance	plant_abundance
372_u	Dry weight of woody plants	NA	g/m2	aboveground_biomass	group	dwarf_shrubs	plant_abundance	plant_abundance	*small woody plants (Betula nana, Empetrum nigrum, Vaccinium spp.)
372_v	Dry weight of woody plants	NA	g/m2	aboveground_biomass	group	dwarf_shrubs	plant_abundance	plant_abundance	*small woody plants (Betula nana, Empetrum nigrum, Vaccinium spp.)
372_w	Dry weight of mosses	NA	g/m2	aboveground_biomass	group	mosses	plant_abundance	plant_abundance
372_x	Dry weight of mosses	NA	g/m2	aboveground_biomass	group	mosses	plant_abundance	plant_abundance
372_y	Dry weight of litter	NA	g/m2	litter_abundance	group	litter	plant_abundance	litter_abundance
372_z	Dry weight of litter	NA	g/m2	litter_abundance	group	litter	plant_abundance	litter_abundance
372_aa	Total dry weight	NA	g/m2	aboveground_biomass	community	NA	plant_abundance	plant_abundance
372_ab	Total dry weight	NA	g/m2	aboveground_biomass	community	NA	plant_abundance	plant_abundance
372_ac	Organic matter content (OM)	NA	g OM g-1 soil dry weight	organic_matter	community	NA	soil_chemical_properties	soil_C_labile
372_ad	Organic matter content (OM)	NA	g OM g-1 soil dry weight	organic_matter	community	NA	soil_chemical_properties	soil_C_labile
372_ae	moisture	soil	g water g-1 soil dry weight	soil_moisture	NA	NA	soil_physical_properties	soil_moisture
372_af	moisture	soil	g water g-1 soil dry weight	soil_moisture	NA	NA	soil_physical_properties	soil_moisture
372_ag	pH	soil	unitless	pH	NA	NA	soil_chemical_properties	pH
372_ah	pH	soil	unitless	pH	NA	NA	soil_chemical_properties	pH
372_ai	NH4+	soil	mg kg-1 OM	soil_N_labile	NA	NA	soil_chemical_properties	soil_N_labile
372_aj	NH4+	soil	mg kg-1 OM	soil_N_labile	NA	NA	soil_chemical_properties	soil_N_labile
372_ak	microbial nitrogen (Nmic)	soil	mg kg-1 OM	microbial_N_content	NA	NA	microbial_properties	microbial_N_content
372_al	microbial nitrogen (Nmic)	soil	mg kg-1 OM	microbial_N_content	NA	NA	microbial_properties	microbial_N_content
372_am	Extractable organic nitrogen (Norg)	soil	mg kg-1 OM	soil_N_total	NA	NA	soil_chemical_properties	soil_N_total
372_an	Extractable organic nitrogen (Norg)	soil	mg kg-1 OM	soil_N_total	NA	NA	soil_chemical_properties	soil_N_total
372_ao	acid-phosphatase (AP)	activities of the enzymes acid-phosphatase involved in soil OM degradation	nmol h -1 g-1	acid_phosphatase_activity	NA	NA	microbial_processes	microbial_P_cycle
372_ap	acid-phosphatase (AP)	activities of the enzymes acid-phosphatase involved in soil OM degradation	nmol h -1 g-1	acid_phosphatase_activity	NA	NA	microbial_processes	microbial_P_cycle
372_aq	phenol oxidase (PO)	NA	nmol h -1 g-1	phenoloxidase_activity	NA	NA	microbial_processes	microbial_C_cycle
372_ar	phenol oxidase (PO)	NA	nmol h -1 g-1	phenoloxidase_activity	NA	NA	microbial_processes	microbial_C_cycle
372_as	leucine aminopeptidase (LAP)	NA	nmol h -1 g-1	LAP_activity	NA	NA	microbial_processes	microbial_N_cycle
372_at	leucine aminopeptidase (LAP)	NA	nmol h -1 g-1	LAP_activity	NA	NA	microbial_processes	microbial_N_cycle
372_au	β-N-acetylglucosaminidase (NAG)	NA	nmol h -1 g-1	NAG_activity	NA	NA	microbial_processes	microbial_N_cycle
372_av	β-N-acetylglucosaminidase (NAG)	NA	nmol h -1 g-1	NAG_activity	NA	NA	microbial_processes	microbial_N_cycle
372_aw	β-glucosidae (BG)	NA	nmol h -1 g-1	betaglucosidase_activity	NA	NA	microbial_processes	microbial_C_cycle
372_ax	β-glucosidae (BG)	NA	nmol h -1 g-1	betaglucosidase_activity	NA	NA	microbial_processes	microbial_C_cycle
372_ay	Nematode abundance	soil	individuals g-1 dry weight soil	microorganism_abundance	group	nematodes	soil_fauna	microorganism_abundance
372_az	Nematode abundance	soil	individuals g-1 dry weight soil	microorganism_abundance	group	nematodes	soil_fauna	microorganism_abundance
372_ba	Enchytraidae abundance	soil	individuals g-1 dry weight soil	microorganism_abundance	group	enchytraeids	soil_fauna	microorganism_abundance
372_bb	Enchytraidae abundance	soil	individuals g-1 dry weight soil	microorganism_abundance	group	enchytraeids	soil_fauna	microorganism_abundance
372_bc	Enchytraidae biomass	soil	μg dry weight g-1 dry weight soil	microorganism_abundance	group	enchytraeids	soil_fauna	microorganism_abundance
372_bd	Enchytraidae biomass	soil	μg dry weight g-1 dry weight soil	microorganism_abundance	group	enchytraeids	soil_fauna	microorganism_abundance
372_be	Microarthropod abundance	soil	individuals g-1 dry weight soil	microorganism_abundance	group	microarthropods	soil_fauna	microorganism_abundance
372_bf	Microarthropod abundance	soil	individuals g-1 dry weight soil	microorganism_abundance	group	microarthropods	soil_fauna	microorganism_abundance
372_bg	Collembola abundance	soil	individuals g-1 dry weight soil	microorganism_abundance	group	Collembola	soil_fauna	microorganism_abundance
372_bh	Collembola abundance	soil	individuals g-1 dry weight soil	microorganism_abundance	group	Collembola	soil_fauna	microorganism_abundance
372_bi	Acari abundance	soil	individuals g-1 dry weight soil	microorganism_abundance	group	Acari	soil_fauna	microorganism_abundance
372_bj	Acari abundance	soil	individuals g-1 dry weight soil	microorganism_abundance	group	Acari	soil_fauna	microorganism_abundance
372_bk	Oribatida abundance	soil	individuals g-1 dry weight soil	microorganism_abundance	group	Oribatida	soil_fauna	microorganism_abundance
372_bl	Oribatida abundance	soil	individuals g-1 dry weight soil	microorganism_abundance	group	Oribatida	soil_fauna	microorganism_abundance
372_bm	Mesostigmata abundance	soil	individuals g-1 dry weight soil	microorganism_abundance	group	Mesostigmata	soil_fauna	microorganism_abundance
372_bn	Mesostigmata abundance	soil	individuals g-1 dry weight soil	microorganism_abundance	group	Mesostigmata	soil_fauna	microorganism_abundance
372_bo	Prostigmata abundance	soil	individuals g-1 dry weight soil	microorganism_abundance	group	Prostigmata	soil_fauna	microorganism_abundance
372_bp	Prostigmata abundance	soil	individuals g-1 dry weight soil	microorganism_abundance	group	Prostigmata	soil_fauna	microorganism_abundance
372_bq	Plant feeders/total acari	soil	unitless	microorganism_relative_abundance	group	herbivorous_acari	soil_fauna	microorganism_abundance
372_br	Plant feeders/total acari	soil	unitless	microorganism_relative_abundance	group	herbivorous_acari	soil_fauna	microorganism_abundance
372_bs	Fungal feeders/total acari	soil	unitless	microorganism_relative_abundance	group	fungivorous_acari	soil_fauna	microorganism_abundance
372_bt	Fungal feeders/total acari	soil	unitless	microorganism_relative_abundance	group	fungivorous_acari	soil_fauna	microorganism_abundance
372_bu	predator/total acari	NA	unitless	microorganism_relative_abundance	group	predatory_acari	soil_fauna	microorganism_abundance
372_bv	predator/total acari	NA	unitless	microorganism_relative_abundance	group	predatory_acari	soil_fauna	microorganism_abundance
372_bw	Richness	microarthropod richness	unitless	microorganism_richness	group	microarthropods	soil_fauna	microorganism_diversity
372_bx	Richness	microarthropod richness	unitless	microorganism_richness	group	microarthropods	soil_fauna	microorganism_diversity
372_by	Shannon's diversity	microarthropod diversity	unitless	microorganism_diversity	group	microarthropods	soil_fauna	microorganism_diversity
372_bz	Shannon's diversity	microarthropod diversity	unitless	microorganism_diversity	group	microarthropods	soil_fauna	microorganism_diversity
372_ca	Isotomiella minor	NA	individuals g-1 dry weight soil	microorganism_abundance	species	Isotomiella_minor	soil_fauna	microorganism_abundance
372_cb	Isotomiella minor	NA	individuals g-1 dry weight soil	microorganism_abundance	species	Isotomiella_minor	soil_fauna	microorganism_abundance
372_cc	Folsomia quadrioculata	NA	individuals g-1 dry weight soil	microorganism_abundance	species	Folsomia_quadrioculata	soil_fauna	microorganism_abundance
372_cd	Folsomia quadrioculata	NA	individuals g-1 dry weight soil	microorganism_abundance	species	Folsomia_quadrioculata	soil_fauna	microorganism_abundance
372_ce	Oribatida juvenile	NA	individuals g-1 dry weight soil	microorganism_abundance	group	Oribatida	soil_fauna	microorganism_abundance
372_cf	Oribatida juvenile	NA	individuals g-1 dry weight soil	microorganism_abundance	group	Oribatida	soil_fauna	microorganism_abundance
372_cg	Actinedida	NA	individuals g-1 dry weight soil	microorganism_abundance	group	Actinedida	soil_fauna	microorganism_abundance
372_ch	Actinedida	NA	individuals g-1 dry weight soil	microorganism_abundance	group	Actinedida	soil_fauna	microorganism_abundance
372_ci	Tectocepheus velatus	NA	individuals g-1 dry weight soil	microorganism_abundance	species	Tectocepheus_velatus	soil_fauna	microorganism_abundance
372_cj	Tectocepheus velatus	NA	individuals g-1 dry weight soil	microorganism_abundance	species	Tectocepheus_velatus	soil_fauna	microorganism_abundance
372_ck	total microbial Phospholipid fatty acids (PLFA)	NA	ng mol-1 g-1 OM	phospholipid_fatty_acids	NA	NA	microbial_abundance	microbial_abundance
372_cl	total microbial Phospholipid fatty acids (PLFA)	NA	ng mol-1 g-1 OM	phospholipid_fatty_acids	NA	NA	microbial_abundance	microbial_abundance
372_cm	Bacteria	NA	not reported	bacteria_biomass	NA	NA	microbial_abundance	microbial_abundance
372_cn	Bacteria	NA	not reported	bacteria_biomass	NA	NA	microbial_abundance	microbial_abundance
372_co	Fungi	NA	not reported	fungal_biomass	NA	NA	fungal_diversity	fungal_abundance
372_cp	Fungi	NA	not reported	fungal_biomass	NA	NA	fungal_diversity	fungal_abundance
372_cq	Fungi/bacteria	NA	not reported	fungi:bacteria_ratio	NA	NA	microbial_abundance	fungi:bacteria_ratio
372_cr	Fungi/bacteria	NA	not reported	fungi:bacteria_ratio	NA	NA	microbial_abundance	fungi:bacteria_ratio
380_b	δ15N ratio in Salix polaris tissue	positive 15N ratio indicates 15N enrichment and negative ratio represents depletion, compared to a reference standard plant material	‰	plant_N_content	species	Salix_polaris	plant_chemistry	plant_N_content
380_c	δ15N ratio in Tomentypnum nitens tissue	positive 15N ratio indicates 15N enrichment and negative ratio represents depletion, compared to a reference standard plant material	‰	plant_N_content	species	Tomentypnum_nitens	plant_chemistry	plant_N_content
380_d	δ15N ratio in Alopecurus borealis tissue	positive 15N ratio indicates 15N enrichment and negative ratio represents depletion, compared to a reference standard plant material	‰	plant_N_content	species	Alopecurus_borealis	plant_chemistry	plant_N_content
380_e	δ15N ratio in Calliergon richardsonii tissue	positive 15N ratio indicates 15N enrichment and negative ratio represents depletion, compared to a reference standard plant material	‰	plant_N_content	species	Calliergon_richardsonii	plant_chemistry	plant_N_content
[truncated: 1,972 more rows]

## Sheet: dropdown_values
Values for dropdown menus
Study ID and study location
language	searchable_pdf	country	coordinate_source
English	yes	Alaska	provided in text
[truncated: 37 more rows]
